# Supplementary material for: Learning ecosystem-scale dynamics from microbiome data with MDSINE2
Source: Nat Microbiol. 2025 Sep 9;10(10):2550–64. doi: 10.1038/s41564-025-02112-6 (PMC12488492; doi:10.1038/s41564-025-02112-6)
Supplement: Supplementary file 3 — Raw and BH-corrected P values for all figures and module assignments for ASVs in the healthy cohort. [file 41564_2025_2112_MOESM3_ESM.xlsx]

## Sheet: Table of modules
Module	ASV	Taxonomy
1	174	** Lachnospiraceae
1	85	* Christensenella
1	89	Bacteroides salyersiae
1	102	Ruminococcus bicirculans
1	23	Parabacteroides merdae
2	120	Holdemania massiliensis
2	39	Parabacteroides distasonis
2	141	* Mediterraneibacter
2	206	* Parabacteroides
3	121	Phocea massiliensis
3	74	* Fournierella
3	180	* Pseudoflavonifractor
3	197	* Intestinimonas
3	133	* Flavonifractor
3	49	Coprobacillus cateniformis
3	96	* Flintibacter
3	148	Blautia hydrogenotrophica
3	172	* Flintibacter
4	187	** Desulfovibrionaceae
4	128	* Butyricimonas
4	276	* Enterocloster
4	86	Coprobacter fastidiosus
4	103	** Ruminococcaceae
4	154	Alistipes indistinctus
4	165	* Lachnospira
4	169	* Dysosmobacter
4	170	* Ihubacter
5	173	** Ruminococcaceae
5	35	* Ruminococcus2 (torques group)
5	76	* Dysosmobacter
5	78	Flavonifractor plautii
5	79	* Lawsonibacter
5	192	* Anaerofilum
5	207	Intestinimonas massiliensis
5	84	** Christensenellaceae
5	227	Christensenella massiliensis
5	46	* Ruthenibacterium
5	53	* Negativibacillus
5	20	Murimonas intestini
5	151	* Lactococcus
5	156	* Flintibacter
5	109	** Lachnospiraceae
5	133	* Holdemanella
5	64	** Lachnospiraceae
5	69	Clostridium scindens
6	9	* Escherichia/Shigella
6	30	** Erysipelotrichaceae
7	153	Gemmiger formicilis
7	80	* Ruminococcus
8	261	* Ruthenibacterium
8	137	Alistipes finegoldii/onderdonkii
9	43	Parabacteroides distasonis
9	45	Parabacteroides distasonis
9	32	Parabacteroides distasonis
10	1	Bacteroides timonensis/cellulosilyticus
10	3	Bacteroides ovatus
10	4	Bacteroides fragilis/ovatus
10	7	Parasutterella excrementihominis
10	8	Phocaeicola vulgatus
10	42	* Coprobacter
10	81	** Lachnospiraceae
10	11	Bacteroides ovatus
10	132	* Frisingicoccus
10	14	Parabacteroides distasonis
10	17	* Paraprevotella
10	18	* Paraprevotella
10	145	Oxalobacter formigenes
10	160	** Lachnospiraceae
10	28	Bacteroides finegoldii
Module	ASV	Taxonomy
11	77	* Faecalibacterium
11	220	* Gemmiger
11	44	* Clostridium_IV
11	47	Blautia faecis
11	147	* Hungatella
11	152	* Acetitomaculum
12	95	Ruminococcus bromii
12	62	Bacteroides fragilis/dorei
12	124	Butyricicoccus faecihominis
12	115	* Butyricicoccus
13	2	Akkermansia muciniphila
13	177	* Caproiciproducens
13	5	* Bacteroides
13	6	Bacteroides uniformis
13	10	Parabacteroides goldsteinii
13	12	Phascolarctobacterium faecium
13	13	Bacteroides caccae
13	15	Bacteroides nordii
13	16	Bilophila wadsworthia
13	19	Phocaeicola massiliensis
13	21	* Alistipes
13	22	* Enterocloster
13	25	Lachnoclostridium urinimassiliense
13	31	Akkermansia muciniphila
13	34	* Barnesiella
13	36	Holdemania filiformis
13	37	*** Gastranaerophilales
13	38	* Phocaeicola
13	40	** Lachnospiraceae
13	41	Bacteroides uniformis
13	50	Blautia massiliensis
13	59	Butyricimonas paravirosa
13	61	Bacteroides intestinalis
13	63	Erysipelatoclostridium ramosum
13	66	Bacteroides intestinalis
13	67	Butyricimonas faecihominis
13	75	* Faecalicatena
13	88	* Butyricimonas
13	123	Odoribacter splanchnicus
13	129	* Monoglobus
13	130	* Blautia
13	136	Alistipes finegoldii
13	144	* Blautia
13	157	** Lachnospiraceae
13	166	* Lawsonibacter
14	24	Blautia wexlerae/obeum
14	26	Hungatella hathewayi/effluvii
14	29	** Lachnospiraceae
14	33	Eisenbergiella massiliensis
14	48	** Lachnospiraceae
14	52	Blautia caecimuris
14	54	** Lachnospiraceae
14	57	** Lachnospiraceae
14	58	* Hungatella
14	60	Sellimonas intestinalis
14	83	** Lachnospiraceae
14	94	* Blautia
14	101	** Lachnospiraceae
14	105	* Enterocloster
14	107	* Enterocloster
14	108	*** Clostridiales
14	111	Anaerostipes caccae
14	117	*** Clostridiales
14	122	Monoglobus pectinilyticus
14	134	* Sellimonas
14	140	* Blautia
14	171	** Lachnospiraceae
15	65	* Holdemania
16	144	* Blautia
16	127	* Paraprevotella
16	118	* Paraprevotella
17	70	** Lachnospiraceae

## Sheet: p-values  Fig2C & ED Fig1C 
Healthy cohort - Species-level Perturbation Differential Abundance Analysis (Main Figure 2C)
	Perturbation 1							Perturbation 2							Perturbation 3
	baseMean	log2FoldChange	lfcSE	stat	pvalue	padj		baseMean	log2FoldChange	lfcSE	stat	pvalue	padj		baseMean	log2FoldChange	lfcSE	stat	pvalue	padj
Actinobacteria Coriobacteriia Coriobacteriales Coriobacteriaceae	4.29789	0.903089	1.92569	0.468969	0.639092	0.715783		4.29789	-2.66258	2.26878	-1.17358	0.240564	0.350274		4.29789	0	2.3937	0	1	1
Bacteroidetes Bacteroidia Bacteroidales Bacteroidaceae	110644	-1.85921	0.247882	-7.50038	6.36349e-14	8.90889e-13		110644	0.285017	0.247868	1.14987	0.250196	0.350274		110644	-0.413813	0.247869	-1.66948	0.095022	0.221718
Bacteroidetes Bacteroidia Bacteroidales Barnesiellaceae	1010.42	-0.073385	0.566613	-0.129516	0.89695	0.89695		1010.42	-0.241386	0.566993	-0.42573	0.670304	0.797074		1010.42	0.300835	0.566774	0.530785	0.595568	0.755897
Bacteroidetes Bacteroidia Bacteroidales Odoribacteraceae	525.938	-0.597596	0.423903	-1.40975	0.158614	0.215476		525.938	0.202321	0.42498	0.476072	0.634023	0.797074		525.938	-2.08654	0.425272	-4.90637	9.27798e-07	1.29892e-05
Bacteroidetes Bacteroidia Bacteroidales Porphyromonadaceae	18599.5	-0.197696	0.307781	-0.642325	0.520662	0.607439		18599.5	0.115534	0.307746	0.37542	0.707348	0.797074		18599.5	0.238705	0.307647	0.775904	0.437806	0.638111
Bacteroidetes Bacteroidia Bacteroidales Prevotellaceae	4293.05	-11.4021	1.13258	-10.0673	7.70602e-24	2.15768e-22		4293.05	-1.3449	0.790147	-1.70208	0.08874	0.165647		4293.05	2.48699	0.790154	3.14748	0.001647	0.009222
Bacteroidetes Bacteroidia Bacteroidales Rikenellaceae	1779.32	-1.29352	0.715484	-1.80789	0.070623	0.123591		1779.32	-1.26591	0.715714	-1.76874	0.076937	0.153875		1779.32	-0.7987	0.715826	-1.11577	0.264518	0.462907
Firmicutes Bacilli Lactobacillales Streptococcaceae	39.3133	6.23427	1.95576	3.18764	0.001434	0.003424		39.3133	-0.708996	2.40994	-0.294197	0.768607	0.797074		39.3133	0	2.40994	0	1	1
Firmicutes Clostridia Clostridiales Catabacteriaceae	3.82774	2.94657	1.41271	2.08576	0.037001	0.069068		3.82774	-2.15417	1.85633	-1.16045	0.245867	0.350274		3.82774	-1.92445	1.47934	-1.30088	0.193299	0.360825
Firmicutes Clostridia Clostridiales Christensenellaceae	185.919	4.9611	1.43799	3.45003	0.000561	0.001744		185.919	-4.05771	1.59792	-2.53936	0.011105	0.028268		185.919	7.00189	1.4019	4.99456	5.89705e-07	1.29892e-05
Firmicutes Clostridia Clostridiales Clostridiales_Incertae_Sedis_XIII	40.2084	1.40508	1.00386	1.39969	0.161607	0.215476		40.2084	2.9895	0.996493	3.00002	0.0027	0.007559		40.2084	-0.450585	0.986684	-0.456666	0.647911	0.755897
Firmicutes Clostridia Clostridiales Eubacteriaceae	32.6633	1.15988	1.11366	1.04149	0.297646	0.374922		32.6633	0.362878	1.13619	0.319382	0.749437	0.797074		32.6633	2.26271	1.11466	2.02995	0.042362	0.131792
Firmicutes Clostridia Clostridiales Lachnospiraceae	12436.1	0.089496	0.453367	0.197402	0.843513	0.89695		12436.1	-4.2222	0.453738	-9.30539	1.33507e-20	1.8691e-19		12436.1	0.926862	0.453497	2.04381	0.040972	0.131792
Firmicutes Clostridia Clostridiales Peptostreptococcaceae	18.3549	7.37637	2.33592	3.15781	0.00159	0.003424		18.3549	-0.109824	2.59313	-0.042352	0.966218	0.966218		18.3549	-1.92367	2.57937	-0.745791	0.455794	0.638111
Firmicutes Clostridia Clostridiales Ruminococcaceae	2713.79	0.535708	0.525469	1.01949	0.307972	0.374922		2713.79	-2.42821	0.528362	-4.59573	4.31236e-06	3.01865e-05		2713.79	1.12701	0.52629	2.14143	0.032239	0.131792
Firmicutes Clostridia Clostridiales unknown	118.298	-0.997343	0.617726	-1.61454	0.106411	0.156816		118.298	-1.99142	0.63526	-3.13481	0.00172	0.00535		118.298	1.20044	0.622915	1.92713	0.053963	0.151097
Firmicutes Clostridia unknown unknown	19.5684	-0.31374	2.13903	-0.146674	0.883389	0.89695		19.5684	8.21218	1.88274	4.36182	1.28982e-05	7.22301e-05		19.5684	-0.737922	1.59241	-0.463399	0.643078	0.755897
Firmicutes Erysipelotrichia Erysipelotrichales Erysipelatoclostridiaceae	134.265	1.42091	0.869421	1.63432	0.102193	0.156816		134.265	1.19395	0.865908	1.37884	0.167944	0.276614		134.265	3.28721	0.875504	3.75465	0.000174	0.00162
Firmicutes Erysipelotrichia Erysipelotrichales Erysipelotrichaceae	2947.87	2.2855	0.553779	4.1271	3.6736e-05	0.000171		2947.87	4.28991	0.553977	7.74383	9.64622e-15	9.00314e-14		2947.87	-1.14438	0.553309	-2.06825	0.038616	0.131792
Firmicutes Negativicutes Acidaminococcales Acidaminococcaceae	6164.42	-0.93159	0.361129	-2.57966	0.00989	0.01978		6164.42	1.29282	0.361062	3.58062	0.000343	0.001371		6164.42	-0.124737	0.361143	-0.345394	0.729798	0.817374
Firmicutes unknown unknown unknown	144.625	5.22876	1.65156	3.16596	0.001546	0.003424		144.625	-7.95546	1.94052	-4.09966	4.1375e-05	0.000193		144.625	0.114738	1.77528	0.064631	0.948468	1
Proteobacteria Betaproteobacteria Burkholderiales Oxalobacteraceae	31.7021	-6.81405	1.86182	-3.65988	0.000252	0.000883		31.7021	-3.14997	1.68576	-1.86857	0.061682	0.132854		31.7021	2.19222	1.60026	1.36991	0.170714	0.341428
Proteobacteria Betaproteobacteria Burkholderiales Sutterellaceae	8459.94	-3.81313	0.515201	-7.40124	1.34917e-13	1.25922e-12		8459.94	-1.81991	0.514914	-3.53439	0.000409	0.001431		8459.94	0.83849	0.514858	1.62858	0.103401	0.22271
Proteobacteria Deltaproteobacteria Desulfovibrionales Desulfovibrionaceae	3475.5	2.85226	0.465399	6.12863	8.86421e-10	4.96395e-09		3475.5	0.988597	0.465826	2.12225	0.033817	0.078906		3475.5	0.834311	0.465531	1.79217	0.073106	0.186088
Proteobacteria Gammaproteobacteria Enterobacterales Enterobacteriaceae	11939.6	7.79606	1.20802	6.4536	1.09223e-10	7.64558e-10		11939.6	12.0197	1.05196	11.426	3.10068e-30	8.68191e-29		11939.6	-0.916518	1.0321	-0.888009	0.374536	0.582611
Proteobacteria unknown unknown unknown	460.761	-5.25904	1.64809	-3.19099	0.001418	0.003424		460.761	1.16389	1.6391	0.710078	0.477656	0.636875		460.761	-0.934052	1.63956	-0.569697	0.568883	0.755897
unknown unknown unknown unknown	8.95459	-5.90349	1.48688	-3.97038	7.17591e-05	0.000287		8.95459	0.374743	1.1009	0.340398	0.733557	0.797074		8.95459	-1.51331	1.5715	-0.96297	0.335563	0.552691
Verrucomicrobia Verrucomicrobiae Verrucomicrobiales Akkermansiaceae	25674.7	1.15785	0.701217	1.6512	0.098699	0.156816		25674.7	-1.01614	0.701242	-1.44905	0.147324	0.257817		25674.7	-2.22254	0.701334	-3.16901	0.00153	0.009222
UC cohort - Species-level Perturbation Differential Abundance Analysis (Supp Figure 8C)
	Perturbation 1							Perturbation 2							Perturbation 3
	baseMean	log2FoldChange	lfcSE	stat	pvalue	padj		baseMean	log2FoldChange	lfcSE	stat	pvalue	padj		baseMean	log2FoldChange	lfcSE	stat	pvalue	padj
Actinobacteria Coriobacteriia Eggerthellales Eggerthellaceae	7.24972	3.57762	1.38412	2.58475	0.009745	0.018098		7.24972	-1.40105	1.86508	-0.751202	0.452531	0.735363		7.24972	3.57762	1.38412	2.58475	0.009745	0.018098
Bacteroidetes Bacteroidia Bacteroidales Bacteroidaceae	142876	-1.4267	0.126803	-11.2513	2.28203e-29	2.96664e-28		142876	-0.103953	0.126793	-0.819864	0.412293	0.714642		142876	-1.4267	0.126803	-11.2513	2.28203e-29	2.96664e-28
Bacteroidetes Bacteroidia Bacteroidales Barnesiellaceae	7.12109	4.65551	2.15723	2.15809	0.03092	0.044663		7.12109	0.498654	2.22519	0.224095	0.822683	1		7.12109	4.65551	2.15723	2.15809	0.03092	0.044663
Bacteroidetes Bacteroidia Bacteroidales Odoribacteraceae	5.13564	6.65537	3.11587	2.13596	0.032683	0.044724		5.13564	0.330181	3.24495	0.101752	0.918953	1		5.13564	6.65537	3.11587	2.13596	0.032683	0.044724
Bacteroidetes Bacteroidia Bacteroidales Porphyromonadaceae	11828.4	-0.743543	0.185062	-4.0178	5.87434e-05	0.000218		11828.4	-0.364306	0.185009	-1.96912	0.048939	0.141379		11828.4	-0.743543	0.185062	-4.0178	5.87434e-05	0.000218
Bacteroidetes Bacteroidia Bacteroidales Prevotellaceae	4.67896	-4.90092	1.68109	-2.91533	0.003553	0.007106		4.67896	-0.423013	1.44686	-0.292368	0.770006	1		4.67896	-4.90092	1.68109	-2.91533	0.003553	0.007106
Bacteroidetes Bacteroidia Bacteroidales Rikenellaceae	629.67	2.59218	0.404488	6.40855	1.46915e-10	1.27327e-09		629.67	1.26452	0.406153	3.11341	0.001849	0.008014		629.67	2.59218	0.404488	6.40855	1.46915e-10	1.27327e-09
Firmicutes Bacilli Lactobacillales Enterococcaceae	3.54624	3.38766	2.31364	1.46421	0.143136	0.177217		3.54624	0	2.56211	0	1	1		3.54624	3.38766	2.31364	1.46421	0.143136	0.177217
Firmicutes Bacilli Lactobacillales Streptococcaceae	19.6095	6.18339	1.67457	3.69251	0.000222	0.000641		19.6095	0	2.0692	0	1	1		19.6095	6.18339	1.67457	3.69251	0.000222	0.000641
Firmicutes Clostridia Clostridiales Clostridiaceae_1	3.11368	-6.95094	5.08152	-1.36789	0.171348	0.202502		3.11368	0	5.16147	0	1	1		3.11368	-6.95094	5.08152	-1.36789	0.171348	0.202502
Firmicutes Clostridia Clostridiales Clostridiales_Incertae_Sedis_XIII	15.4229	1.35012	1.13027	1.19451	0.232277	0.262574		15.4229	2.76476	1.07252	2.57782	0.009943	0.032313		15.4229	1.35012	1.13027	1.19451	0.232277	0.262574
Firmicutes Clostridia Clostridiales Eubacteriaceae	22.6631	5.91074	1.72323	3.43003	0.000604	0.001569		22.6631	0.084919	1.51879	0.055913	0.955411	1		22.6631	5.91074	1.72323	3.43003	0.000604	0.001569
Firmicutes Clostridia Clostridiales Lachnospiraceae	16101.1	-0.564249	0.232785	-2.4239	0.015355	0.023484		16101.1	-3.12727	0.23303	-13.4201	4.61376e-41	5.99789e-40		16101.1	-0.564249	0.232785	-2.4239	0.015355	0.023484
Firmicutes Clostridia Clostridiales Peptostreptococcaceae	24.1059	7.31091	2.19808	3.32604	0.000881	0.001909		24.1059	2.13107	2.39383	0.890232	0.373341	0.714642		24.1059	7.31091	2.19808	3.32604	0.000881	0.001909
Firmicutes Clostridia Clostridiales Ruminococcaceae	2979.8	0.239993	0.282188	0.850474	0.395062	0.427983		2979.8	-1.64305	0.283422	-5.7972	6.74305e-09	5.84398e-08		2979.8	0.239993	0.282188	0.850474	0.395062	0.427983
Firmicutes Clostridia Clostridiales unknown	65.0323	3.20366	0.948957	3.37598	0.000736	0.001739		65.0323	-3.62072	0.896504	-4.03871	5.37461e-05	0.000279		65.0323	3.20366	0.948957	3.37598	0.000736	0.001739
Firmicutes Erysipelotrichia Erysipelotrichales Erysipelatoclostridiaceae	93.9978	3.25118	0.87398	3.71997	0.000199	0.000641		93.9978	4.63887	0.856862	5.41379	6.17059e-08	4.01089e-07		93.9978	3.25118	0.87398	3.71997	0.000199	0.000641
Firmicutes Erysipelotrichia Erysipelotrichales Erysipelotrichaceae	2049.25	1.34413	0.254466	5.28218	1.27656e-07	7.84111e-07		2049.25	3.52594	0.254574	13.8503	1.26601e-43	3.29164e-42		2049.25	1.34413	0.254466	5.28218	1.27656e-07	7.84111e-07
Firmicutes Negativicutes Acidaminococcales Acidaminococcaceae	69.2991	6.13106	1.16747	5.25159	1.5079e-07	7.84111e-07		69.2991	0.244019	1.15869	0.210599	0.833201	1		69.2991	6.13106	1.16747	5.25159	1.5079e-07	7.84111e-07
Firmicutes Negativicutes Veillonellales Veillonellaceae	31.9993	-7.88877	5.04003	-1.56522	0.117531	0.15279		31.9993	0	5.16147	0	1	1		31.9993	-7.88877	5.04003	-1.56522	0.117531	0.15279
Firmicutes unknown unknown unknown	3.72747	3.56463	4.60486	0.774102	0.438871	0.456426		3.72747	-5.88475	4.65199	-1.265	0.205873	0.486608		3.72747	3.56463	4.60486	0.774102	0.438871	0.456426
Proteobacteria Betaproteobacteria Burkholderiales Sutterellaceae	17760.3	-2.02611	0.158299	-12.7993	1.65514e-37	4.30336e-36		17760.3	0.469301	0.158113	2.96814	0.002996	0.011128		17760.3	-2.02611	0.158299	-12.7993	1.65514e-37	4.30336e-36
Proteobacteria Deltaproteobacteria Desulfovibrionales Desulfovibrionaceae	165.643	5.60528	1.22127	4.5897	4.43884e-06	1.9235e-05		165.643	1.21373	1.30014	0.933541	0.350541	0.714642		165.643	5.60528	1.22127	4.5897	4.43884e-06	1.9235e-05
Proteobacteria Gammaproteobacteria Enterobacterales Enterobacteriaceae	30.0586	2.97319	1.1801	2.51943	0.011755	0.019101		30.0586	0.949801	1.14425	0.830062	0.406504	0.714642		30.0586	2.97319	1.1801	2.51943	0.011755	0.019101
Proteobacteria Gammaproteobacteria Pseudomonadales Moraxellaceae	17.8389	0.795759	2.904	0.274022	0.784068	0.784068		17.8389	0	2.90404	0	1	1		17.8389	0.795759	2.904	0.274022	0.784068	0.784068
Verrucomicrobia Verrucomicrobiae Verrucomicrobiales Akkermansiaceae	59759.8	0.342529	0.135405	2.52965	0.011417	0.019101		59759.8	0.188454	0.135421	1.39162	0.164037	0.426497		59759.8	0.342529	0.135405	2.52965	0.011417	0.019101

## Sheet: p-values Fig 3
Fig 3A1 - Absolute Abundance Models, Healthy Cohort
Method A	Method B	p	WilcoxonStatistic	BHCorrectedp
MDSINE2	MDSINE2 (No Modules)	5.06113e-15	47767	5.06113e-15
MDSINE2	gLV (ridge)	1.20059e-59	15696	3.60178e-59
MDSINE2	gLV (elastic net)	2.63388e-30	34068	3.95083e-30
MDSINE2 (No Modules)	gLV (ridge)	3.00755e-81	5074	1.80453e-80
MDSINE2 (No Modules)	gLV (elastic net)	5.84555e-59	16064	1.16911e-58
gLV (ridge)	gLV (elastic net)	4.93603e-30	34275	5.92324e-30
Fig 3A2 - Read-Only Models, Healthy Cohort
Method A	Method B	p	WilcoxonStatistic	BHCorrectedp
MDSINE2	MDSINE2 (No Modules)	2.4609e-09	54821	2.99298e-09
MDSINE2	RA-MDSINE2	0.00693527	67191	0.00725784
MDSINE2	RA-MDSINE2 (No Modules)	8.43492e-14	49139	1.05436e-13
MDSINE2	gLV (ridge)	1.92652e-82	4532	7.88121e-82
MDSINE2	gLV (elastic net)	1.36954e-63	13626	2.67954e-63
MDSINE2	gLV-RA (ridge)	9.16688e-89	1725	4.58344e-88
MDSINE2	gLV-RA (elastic net)	5.02573e-91	746	5.65395e-90
MDSINE2	cLV	3.08036e-71	9790	7.29559e-71
MDSINE2	LRA	7.08935e-59	16109	1.27608e-58
MDSINE2 (No Modules)	RA-MDSINE2	0.130135	71687	0.133093
MDSINE2 (No Modules)	RA-MDSINE2 (No Modules)	2.73784e-05	61528	3.24218e-05
MDSINE2 (No Modules)	gLV (ridge)	1.49797e-88	1818	6.74087e-88
MDSINE2 (No Modules)	gLV (elastic net)	6.62381e-73	8982	1.65595e-72
MDSINE2 (No Modules)	gLV-RA (ridge)	1.62859e-90	966	1.46573e-89
MDSINE2 (No Modules)	gLV-RA (elastic net)	1.60488e-91	533	3.11439e-90
MDSINE2 (No Modules)	cLV	2.58087e-75	7831	7.2587e-75
MDSINE2 (No Modules)	LRA	3.48955e-64	13320	7.13773e-64
RA-MDSINE2	RA-MDSINE2 (No Modules)	0.00045795	64143	0.000490661
RA-MDSINE2	gLV (ridge)	9.51607e-76	7626	2.85482e-75
RA-MDSINE2	gLV (elastic net)	2.65179e-45	23892	4.26181e-45
RA-MDSINE2	gLV-RA (ridge)	6.265e-89	1653	3.52406e-88
RA-MDSINE2	gLV-RA (elastic net)	1.62219e-91	535	3.11439e-90
RA-MDSINE2	cLV	5.38623e-74	8459	1.42577e-73
RA-MDSINE2	LRA	3.28074e-60	15396	6.15139e-60
RA-MDSINE2 (No Modules)	gLV (ridge)	6.75384e-90	1233	4.34175e-89
RA-MDSINE2 (No Modules)	gLV (elastic net)	1.02128e-78	6237	3.82981e-78
RA-MDSINE2 (No Modules)	gLV-RA (ridge)	2.44268e-90	1042	1.83201e-89
RA-MDSINE2 (No Modules)	gLV-RA (elastic net)	2.07626e-91	581	3.11439e-90
RA-MDSINE2 (No Modules)	cLV	8.57722e-77	7134	2.96904e-76
RA-MDSINE2 (No Modules)	LRA	9.30418e-68	11508	2.09344e-67
gLV (ridge)	gLV (elastic net)	1.43789e-37	28876	2.23121e-37
gLV (ridge)	gLV-RA (ridge)	7.03889e-24	39237	9.89845e-24
gLV (ridge)	gLV-RA (elastic net)	2.22654e-49	21442	3.7109e-49
gLV (ridge)	cLV	0.475367	74718	0.475367
gLV (ridge)	LRA	0.000206797	63361	0.000232646
gLV (elastic net)	gLV-RA (ridge)	1.37682e-56	17351	2.38297e-56
gLV (elastic net)	gLV-RA (elastic net)	1.22709e-76	7207	3.9442e-76
gLV (elastic net)	cLV	1.54909e-21	41301	2.1124e-21
gLV (elastic net)	LRA	6.05407e-26	37504	9.08111e-26
gLV-RA (ridge)	gLV-RA (elastic net)	4.88856e-15	46178	6.47015e-15
gLV-RA (ridge)	cLV	1.69111e-25	37872	2.45484e-25
gLV-RA (ridge)	LRA	0.000329098	61658	0.000361205
gLV-RA (elastic net)	cLV	1.10617e-64	13064	2.37037e-64
gLV-RA (elastic net)	LRA	2.62759e-14	46188	3.37832e-14
cLV	LRA	4.27439e-05	61915	4.93199e-05
Fig 3B1 - Absolute Abundance Models, Dysbiotic Cohort
Method A	Method B	p	WilcoxonStatistic	BHCorrectedp
MDSINE2	MDSINE2 (No Modules)	1.73583e-48	28136	3.47166e-48
MDSINE2	gLV (ridge)	6.4271e-20	29939	9.64065e-20
MDSINE2	gLV (elastic net)	7.62192e-16	56126	9.1463e-16
MDSINE2 (No Modules)	gLV (ridge)	9.84606e-70	4049	2.95382e-69
MDSINE2 (No Modules)	gLV (elastic net)	4.63546e-76	11853	2.78128e-75
gLV (ridge)	gLV (elastic net)	0.687029	56495	0.687029
Fig 3B1 - Read-Only Models, Dysbiotic Cohort
Method A	Method B	p	WilcoxonStatistic	BHCorrectedp
MDSINE2	MDSINE2 (No Modules)	3.48783e-39	34682	7.1342e-39
MDSINE2	RA-MDSINE2	1.12126e-16	55142	1.68189e-16
MDSINE2	RA-MDSINE2 (No Modules)	1.38125e-49	27407	3.27138e-49
MDSINE2	gLV (ridge)	2.01096e-61	19656	6.96102e-61
MDSINE2	gLV (elastic net)	6.60222e-36	36675	1.29174e-35
MDSINE2	gLV-RA (ridge)	1.05916e-26	44340	1.90649e-26
MDSINE2	gLV-RA (elastic net)	5.54765e-20	50864	8.91587e-20
MDSINE2	cLV	2.58341e-46	29157	5.53587e-46
MDSINE2	LRA	2.40369e-28	42880	4.50692e-28
MDSINE2 (No Modules)	RA-MDSINE2	0.000201147	74619	0.000244638
MDSINE2 (No Modules)	RA-MDSINE2 (No Modules)	5.71893e-10	64056	7.79854e-10
MDSINE2 (No Modules)	gLV (ridge)	3.59152e-86	6393	8.08092e-85
MDSINE2 (No Modules)	gLV (elastic net)	2.19337e-75	11896	1.64503e-74
MDSINE2 (No Modules)	gLV-RA (ridge)	2.27348e-62	19103	8.52556e-62
MDSINE2 (No Modules)	gLV-RA (elastic net)	2.87054e-57	22136	8.07339e-57
MDSINE2 (No Modules)	cLV	1.06098e-71	13867	5.96804e-71
MDSINE2 (No Modules)	LRA	3.77488e-54	24059	9.99233e-54
RA-MDSINE2	RA-MDSINE2 (No Modules)	2.96849e-15	56841	4.3091e-15
RA-MDSINE2	gLV (ridge)	1.6429e-82	8219	2.46435e-81
RA-MDSINE2	gLV (elastic net)	4.50182e-73	13127	2.89403e-72
RA-MDSINE2	gLV-RA (ridge)	1.34413e-57	21936	4.03238e-57
RA-MDSINE2	gLV-RA (elastic net)	3.83648e-50	26615	9.59119e-50
RA-MDSINE2	cLV	1.32168e-69	15011	6.60839e-69
RA-MDSINE2	LRA	1.51236e-48	27662	3.40282e-48
RA-MDSINE2 (No Modules)	gLV (ridge)	6.54084e-88	5539	2.94338e-86
RA-MDSINE2 (No Modules)	gLV (elastic net)	2.02272e-78	10309	2.27556e-77
RA-MDSINE2 (No Modules)	gLV-RA (ridge)	2.42128e-68	15709	1.08958e-67
RA-MDSINE2 (No Modules)	gLV-RA (elastic net)	2.10038e-64	17929	8.59245e-64
RA-MDSINE2 (No Modules)	cLV	6.41574e-77	11090	5.77417e-76
RA-MDSINE2 (No Modules)	LRA	1.02726e-59	20665	3.30191e-59
gLV (ridge)	gLV (elastic net)	2.92365e-06	70537	3.65456e-06
gLV (ridge)	gLV-RA (ridge)	1.36789e-19	51890	2.12259e-19
gLV (ridge)	gLV-RA (elastic net)	1.96103e-22	48956	3.3941e-22
gLV (ridge)	cLV	0.0915442	83265	0.0936247
gLV (ridge)	LRA	0.00179444	77154	0.00212499
gLV (elastic net)	gLV-RA (ridge)	0.0586693	82399	0.0613982
gLV (elastic net)	gLV-RA (elastic net)	1.37962e-12	60274	1.94009e-12
gLV (elastic net)	cLV	0.00314229	77873	0.00362572
gLV (elastic net)	LRA	0.701115	88816	0.701115
gLV-RA (ridge)	gLV-RA (elastic net)	0.00610868	78774	0.00687227
gLV-RA (ridge)	cLV	5.84614e-09	65661	7.73754e-09
gLV-RA (ridge)	LRA	0.0365522	81547	0.0391631
gLV-RA (elastic net)	cLV	1.7514e-21	49914	2.91899e-21
gLV-RA (elastic net)	LRA	1.31215e-06	69848	1.68706e-06
cLV	LRA	0.0230008	80769	0.0252448

## Sheet: p-values Fig 4 & ED Fig 5
(Note: "Pval" indicates BH-adjusted p-values. "Pval_*_Raw" indicates the raw p-value. The static is the paired wilcoxon statistic; p-values were calculated using a two-sided alternative hypothesis.)
Interaction (Presence/Absence) - Absolute Abundance Methods
TimeseriesLabel	Method	Comparator	Pval_AUROC	Statistic_AUROC	Pval_AUROC_Raw
1/2	MDSINE2	MDSINE2_nomodule	3.41744433430001e-06	0	2.5630832507250074e-06
1/2	MDSINE2	glv_elastic_net	8.29809930635731e-06	0	8.29809930635731e-06
1/2	MDSINE2	glv_ridge	2.86102294921875e-06	0	4.76837158203125e-07
1/4	MDSINE2	MDSINE2_nomodule	3.41744433430001e-06	0	1.7343976283205784e-06
1/4	MDSINE2	glv_elastic_net	3.41744433430001e-06	0	2.5630832507250074e-06
1/4	MDSINE2	glv_ridge	4.547543329897045e-06	0	3.789619441580871e-06
3/4	MDSINE2	MDSINE2_nomodule	3.41744433430001e-06	0	1.7343976283205784e-06
3/4	MDSINE2	glv_elastic_net	2.86102294921875e-06	0	2.384185791015625e-07
3/4	MDSINE2	glv_ridge	3.41744433430001e-06	0	9.5367431640625e-07
Full	MDSINE2	MDSINE2_nomodule	3.41744433430001e-06	0	2.5630832507250074e-06
Full	MDSINE2	glv_elastic_net	3.41744433430001e-06	0	1.7343976283205784e-06
Full	MDSINE2	glv_ridge	6.115763484541105e-06	0	5.606116527496013e-06
Interaction (Presence/Absence) - Relative Abundance Methods
TimeseriesLabel	Method	Comparator	Pval_AUROC	Statistic_AUROC	Pval_AUROC_Raw
1/2	RO-MDSINE2	RO-MDSINE2_nomodule	0.000179532	28	0.000179532
1/2	RO-MDSINE2	glv-ra_elastic_net	9.957719167628772e-06	0	8.29809930635731e-06
1/2	RO-MDSINE2	glv-ra_ridge	9.957719167628772e-06	0	8.29809930635731e-06
1/4	RO-MDSINE2	RO-MDSINE2_nomodule	8.40917479124402e-06	0	5.606116527496013e-06
1/4	RO-MDSINE2	glv-ra_elastic_net	8.40917479124402e-06	0	5.606116527496013e-06
1/4	RO-MDSINE2	glv-ra_ridge	8.40917479124402e-06	0	5.606116527496013e-06
3/4	RO-MDSINE2	RO-MDSINE2_nomodule	8.40917479124402e-06	0	5.606116527496013e-06
3/4	RO-MDSINE2	glv-ra_elastic_net	8.40917479124402e-06	0	5.606116527496013e-06
3/4	RO-MDSINE2	glv-ra_ridge	8.40917479124402e-06	0	5.606116527496013e-06
Full	RO-MDSINE2	RO-MDSINE2_nomodule	2.5675556314869392e-05	13	2.353592662196361e-05
Full	RO-MDSINE2	glv-ra_elastic_net	8.40917479124402e-06	0	5.606116527496013e-06
Full	RO-MDSINE2	glv-ra_ridge	8.40917479124402e-06	0	5.606116527496013e-06
Interaction (Strength) - Absolute Abundance Methods
TimeseriesLabel	Method	Comparator	Pval_Spearman	Statistic_Spearman	Pval_Spearman_Raw
1/2	MDSINE2	MDSINE2_nomodule	4.273354968114482e-06	0	2.5630832507250074e-06
1/2	MDSINE2	glv_elastic_net	9.052471970571612e-06	0	8.29809930635731e-06
1/2	MDSINE2	glv_ridge	2.86102294921875e-06	0	4.76837158203125e-07
1/4	MDSINE2	MDSINE2_nomodule	0.6883592982254604	213	0.6883592982254604
1/4	MDSINE2	glv_elastic_net	4.273354968114482e-06	1	2.848903312076321e-06
1/4	MDSINE2	glv_ridge	6.287533657135621e-06	2	4.7156502428517155e-06
3/4	MDSINE2	MDSINE2_nomodule	4.162554307969388e-06	0	1.7343976283205784e-06
3/4	MDSINE2	glv_elastic_net	2.86102294921875e-06	0	2.384185791015625e-07
3/4	MDSINE2	glv_ridge	3.814697265625e-06	0	9.5367431640625e-07
Full	MDSINE2	MDSINE2_nomodule	4.273354968114482e-06	0	2.5630832507250074e-06
Full	MDSINE2	glv_elastic_net	4.162554307969388e-06	0	1.7343976283205784e-06
Full	MDSINE2	glv_ridge	6.727339832995215e-06	0	5.606116527496013e-06
Interaction (Strength) - Relative Abundance Methods
TimeseriesLabel	Method	Comparator	Pval_Spearman	Statistic_Spearman	Pval_Spearman_Raw
1/2	RO-MDSINE2	RO-MDSINE2_nomodule	8.29809930635731e-06	0	8.29809930635731e-06
1/2	RO-MDSINE2	glv-ra_elastic_net	8.29809930635731e-06	0	8.29809930635731e-06
1/2	RO-MDSINE2	glv-ra_ridge	8.29809930635731e-06	0	8.29809930635731e-06
1/4	RO-MDSINE2	RO-MDSINE2_nomodule	8.29809930635731e-06	0	5.606116527496013e-06
1/4	RO-MDSINE2	glv-ra_elastic_net	8.29809930635731e-06	0	5.606116527496013e-06
1/4	RO-MDSINE2	glv-ra_ridge	8.29809930635731e-06	0	5.606116527496013e-06
3/4	RO-MDSINE2	RO-MDSINE2_nomodule	8.29809930635731e-06	0	5.606116527496013e-06
3/4	RO-MDSINE2	glv-ra_elastic_net	8.29809930635731e-06	0	5.606116527496013e-06
3/4	RO-MDSINE2	glv-ra_ridge	8.29809930635731e-06	0	5.606116527496013e-06
Full	RO-MDSINE2	RO-MDSINE2_nomodule	8.29809930635731e-06	3	7.871487302467912e-06
Full	RO-MDSINE2	glv-ra_elastic_net	8.29809930635731e-06	0	5.606116527496013e-06
Full	RO-MDSINE2	glv-ra_ridge	8.29809930635731e-06	0	5.606116527496013e-06
Growth Rate - Absolute Abundance Methods
TimeseriesLabel	Method	Comparator	Pval_Spearman	Statistic_Spearman	Pval_Spearman_Raw
1/2	MDSINE2	MDSINE2_nomodule	3.838132292525731e-06	0	2.5630832507250074e-06
1/2	MDSINE2	glv_elastic_net	0.003352	60	0.003352
1/2	MDSINE2	glv_ridge	3.838132292525731e-06	3	2.384185791015625e-06
1/4	MDSINE2	MDSINE2_nomodule	3.838132292525731e-06	0	1.7343976283205784e-06
1/4	MDSINE2	glv_elastic_net	3.838132292525731e-06	0	2.5630832507250074e-06
1/4	MDSINE2	glv_ridge	4.547543329897045e-06	0	3.789619441580871e-06
3/4	MDSINE2	MDSINE2_nomodule	3.838132292525731e-06	5	2.878599219394298e-06
3/4	MDSINE2	glv_elastic_net	2.86102294921875e-06	0	2.384185791015625e-07
3/4	MDSINE2	glv_ridge	3.838132292525731e-06	0	9.5367431640625e-07
Full	MDSINE2	MDSINE2_nomodule	3.838132292525731e-06	0	2.5630832507250074e-06
Full	MDSINE2	glv_elastic_net	3.838132292525731e-06	0	1.7343976283205784e-06
Full	MDSINE2	glv_ridge	0.000411245	41	0.000376974
Growth Rate - Relative Abundance Methods
TimeseriesLabel	Method	Comparator	Pval_Spearman	Statistic_Spearman	Pval_Spearman_Raw
1/2	RO-MDSINE2	RO-MDSINE2_nomodule	2.4894297919071932e-05	0	8.29809930635731e-06
1/2	RO-MDSINE2	glv-ra_elastic_net	0.7702279516161411	164	0.7702279516161411
1/2	RO-MDSINE2	glv-ra_ridge	5.036018645722383e-05	8	2.0983411023843266e-05
1/4	RO-MDSINE2	RO-MDSINE2_nomodule	2.2424466109984052e-05	0	5.606116527496013e-06
1/4	RO-MDSINE2	glv-ra_elastic_net	9.805096891950028e-05	20	4.902548445975014e-05
1/4	RO-MDSINE2	glv-ra_ridge	0.7643803770738474	173	0.7006820123176934
3/4	RO-MDSINE2	RO-MDSINE2_nomodule	2.2424466109984052e-05	0	5.606116527496013e-06
3/4	RO-MDSINE2	glv-ra_elastic_net	0.000775001	43	0.000452084
3/4	RO-MDSINE2	glv-ra_ridge	0.00137244	51	0.000914958
Full	RO-MDSINE2	RO-MDSINE2_nomodule	2.2424466109984052e-05	0	5.606116527496013e-06
Full	RO-MDSINE2	glv-ra_elastic_net	0.11155470301349334	117	0.083666
Full	RO-MDSINE2	glv-ra_ridge	0.4488520900540207	152	0.3740434083783506
Perturbation (Presence/Absence) - Absolute Abundance Methods
TimeseriesLabel	Method	Comparator	Pval_AUROC	Statistic_AUROC	Pval_AUROC_Raw
1/2	MDSINE2	MDSINE2_nomodule	0.0737128	131	0.061427334379329415
1/2	MDSINE2	glv_elastic_net	1.2447148959535966e-05	0	8.29809930635731e-06
1/2	MDSINE2	glv_ridge	2.86102294921875e-06	0	4.76837158203125e-07
1/4	MDSINE2	MDSINE2_nomodule	0.607097	207.5	0.607097
1/4	MDSINE2	glv_elastic_net	6.151399801740018e-06	0	2.5630832507250074e-06
1/4	MDSINE2	glv_ridge	7.579238883161742e-06	0	3.789619441580871e-06
3/4	MDSINE2	MDSINE2_nomodule	0.5075809984135468	197	0.46528258187908456
3/4	MDSINE2	glv_elastic_net	2.86102294921875e-06	0	2.384185791015625e-07
3/4	MDSINE2	glv_ridge	3.814697265625e-06	0	9.5367431640625e-07
Full	MDSINE2	MDSINE2_nomodule	0.0283815	111	0.021286106515804072
Full	MDSINE2	glv_elastic_net	5.762763314709419e-06	1	1.9209211049031396e-06
Full	MDSINE2	glv_ridge	9.61048547570745e-06	0	5.606116527496013e-06
Perturbation (Presence/Absence) - Relative Abundance Methods
TimeseriesLabel	Method	Comparator	Pval_AUROC	Statistic_AUROC	Pval_AUROC_Raw
1/2	RO-MDSINE2	RO-MDSINE2_nomodule	1.5754579599708016e-05	0	8.29809930635731e-06
1/2	RO-MDSINE2	glv-ra_elastic_net	1.5754579599708016e-05	2	1.050305306647201e-05
1/2	RO-MDSINE2	glv-ra_ridge	1.5754579599708016e-05	1	9.338596171049022e-06
1/4	RO-MDSINE2	RO-MDSINE2_nomodule	1.5074603467761529e-05	0	5.606116527496013e-06
1/4	RO-MDSINE2	glv-ra_elastic_net	1.5074603467761529e-05	0	5.606116527496013e-06
1/4	RO-MDSINE2	glv-ra_ridge	1.5074603467761529e-05	0	5.606116527496013e-06
3/4	RO-MDSINE2	RO-MDSINE2_nomodule	1.5074603467761529e-05	0	5.606116527496013e-06
3/4	RO-MDSINE2	glv-ra_elastic_net	4.7835070059100874e-05	18	3.9862558382584066e-05
3/4	RO-MDSINE2	glv-ra_ridge	2.0383777102093613e-05	9	1.528783282657021e-05
Full	RO-MDSINE2	RO-MDSINE2_nomodule	1.5074603467761529e-05	1	6.28108477823397e-06
Full	RO-MDSINE2	glv-ra_elastic_net	0.20290275767291222	136	0.20290275767291222
Full	RO-MDSINE2	glv-ra_ridge	0.11723873456355056	122	0.10746884001658802
Perturbation (Strength) - Absolute Abundance Methods
TimeseriesLabel	Method	Comparator	Pval_Spearman	Statistic_Spearman	Pval_Spearman_Raw
1/2	MDSINE2	MDSINE2_nomodule	4.273354968114482e-06	0	2.5630832507250074e-06
1/2	MDSINE2	glv_elastic_net	9.052471970571612e-06	0	8.29809930635731e-06
1/2	MDSINE2	glv_ridge	2.86102294921875e-06	0	4.76837158203125e-07
1/4	MDSINE2	MDSINE2_nomodule	0.6883592982254604	213	0.6883592982254604
1/4	MDSINE2	glv_elastic_net	4.273354968114482e-06	1	2.848903312076321e-06
1/4	MDSINE2	glv_ridge	6.287533657135621e-06	2	4.7156502428517155e-06
3/4	MDSINE2	MDSINE2_nomodule	4.162554307969388e-06	0	1.7343976283205784e-06
3/4	MDSINE2	glv_elastic_net	2.86102294921875e-06	0	2.384185791015625e-07
3/4	MDSINE2	glv_ridge	3.814697265625e-06	0	9.5367431640625e-07
Full	MDSINE2	MDSINE2_nomodule	4.273354968114482e-06	0	2.5630832507250074e-06
Full	MDSINE2	glv_elastic_net	4.162554307969388e-06	0	1.7343976283205784e-06
Full	MDSINE2	glv_ridge	6.727339832995215e-06	0	5.606116527496013e-06
Perturbation (Strength) - Relative Abundance Methods
TimeseriesLabel	Method	Comparator	Pval_Spearman	Statistic_Spearman	Pval_Spearman_Raw
1/2	RO-MDSINE2	RO-MDSINE2_nomodule	8.29809930635731e-06	0	8.29809930635731e-06
1/2	RO-MDSINE2	glv-ra_elastic_net	8.29809930635731e-06	0	8.29809930635731e-06
1/2	RO-MDSINE2	glv-ra_ridge	8.29809930635731e-06	0	8.29809930635731e-06
1/4	RO-MDSINE2	RO-MDSINE2_nomodule	8.29809930635731e-06	0	5.606116527496013e-06
1/4	RO-MDSINE2	glv-ra_elastic_net	8.29809930635731e-06	0	5.606116527496013e-06
1/4	RO-MDSINE2	glv-ra_ridge	8.29809930635731e-06	0	5.606116527496013e-06
3/4	RO-MDSINE2	RO-MDSINE2_nomodule	8.29809930635731e-06	0	5.606116527496013e-06
3/4	RO-MDSINE2	glv-ra_elastic_net	8.29809930635731e-06	0	5.606116527496013e-06
3/4	RO-MDSINE2	glv-ra_ridge	8.29809930635731e-06	0	5.606116527496013e-06
Full	RO-MDSINE2	RO-MDSINE2_nomodule	8.29809930635731e-06	3	7.871487302467912e-06
Full	RO-MDSINE2	glv-ra_elastic_net	8.29809930635731e-06	0	5.606116527496013e-06
Full	RO-MDSINE2	glv-ra_ridge	8.29809930635731e-06	0	5.606116527496013e-06

## Sheet: p-values ED Figs 2,3 
Healthy cohort - Phylum-level Perturbation Differential Abundance Analysis (Supp. Fig. 1)
	Perturbation 1							Perturbation 2							Perturbation 3
	baseMean	log2FoldChange	lfcSE	stat	pvalue	padj		baseMean	log2FoldChange	lfcSE	stat	pvalue	padj		baseMean	log2FoldChange	lfcSE	stat	pvalue	padj
Actinobacteria	7.78849	1.50458	0.946587	1.58948	0.111952	0.139941		7.78849	-4.56634	1.41752	-3.22136	0.00127582	0.00318956		7.78849	4.62898	1.42891	3.23952	0.0011973	0.00598649
Bacteroidetes	140424	-1.25766	0.183521	-6.85291	7.23629e-12	3.61815e-11		140424	0.0789897	0.183507	0.430445	0.666872	0.831091		140424	0.00587883	0.183505	0.0320364	0.974443	0.974443
Firmicutes	26402	0.594199	0.230532	2.57752	0.00995134	0.0165856		26402	-0.663864	0.230561	-2.87934	0.00398504	0.00664173		26402	0.522466	0.230616	2.26552	0.0234806	0.0587015
Proteobacteria	23077.9	-0.0984475	0.279578	-0.352129	0.724741	0.724741		23077.9	1.94336	0.279551	6.95171	3.60881e-12	1.8044e-11		23077.9	0.314676	0.279575	1.12555	0.260356	0.41225
unknown	7.50823	-5.50529	1.28928	-4.27004	1.95438e-05	4.88596e-05		7.50823	0.174752	0.819267	0.213303	0.831091	0.831091		7.50823	-1.32839	1.36313	-0.974517	0.3298	0.41225
Verrucomicrobia	27878	1.50567	0.662455	2.27286	NA	NA		27878	-0.899347	0.662482	-1.35754	NA	NA		27878	-1.78773	0.66256	-2.69822	NA	NA
Dysbiotic cohort - Phylum-level Perturbation Differential Abundance Analysis (Supp. Fig. 9)
	Perturbation 1							Perturbation 2							Perturbation 3
	baseMean	log2FoldChange	lfcSE	stat	pvalue	padj		baseMean	log2FoldChange	lfcSE	stat	pvalue	padj		baseMean	log2FoldChange	lfcSE	stat	pvalue	padj
Actinobacteria	12.263	3.89543	0.851329	4.5757	4.74636e-06	5.93294e-06		12.263	-1.27012	1.52293	-0.834002	0.40428	0.50535		12.263	2.43806	1.3111	1.85955	0.062949	0.086246
Bacteroidetes	156295	-0.695897	0.091838	-7.57748	3.52335e-14	8.80838e-14		156295	0.007888	0.091825	0.085901	0.931545	0.931545		156295	-0.008017	0.091824	-0.087309	0.930426	0.930426
Firmicutes	23032.9	0.36319	0.131588	2.76005	0.005779	0.005779		23032.9	-1.35135	0.131702	-10.2607	1.05961e-24	5.29804e-24		23032.9	0.80821	0.131698	6.13684	8.41799e-10	4.209e-09
Proteobacteria	17692.6	-1.10322	0.107638	-10.2494	1.1913e-24	5.95648e-24		17692.6	0.586996	0.107423	5.46434	4.64633e-08	1.16158e-07		17692.6	-0.195483	0.1075	-1.81844	0.068997	0.086246
Verrucomicrobia	64308.3	1.01793	0.135771	7.49739	6.50996e-14	1.08499e-13		64308.3	0.315895	0.135786	2.32641	0.019997	0.033328		64308.3	-0.55021	0.135809	-4.05136	5.09209e-05	0.000127

## Sheet: p-values ED Fig 4
Growth Rate
Method A	Method B	BHCorrectedp	WilcoxonStatistic	p
MDSINE2	MDSINE1	0.002441	0	0.001953
MDSINE2	glv-ridge	0.002441	0	0.001953
MDSINE2	glv-elastic_net	0.002441	0	0.001953
MDSINE1	glv-ridge	0.002441	0	0.001953
MDSINE1	glv-elastic_net	0.003906	1	0.003906
Interaction Strength
Method A	Method B	BHCorrectedp	WilcoxonStatistic	p
MDSINE2	MDSINE1	0.001953	0	0.001953
MDSINE2	glv-ridge	0.001953	0	0.001953
MDSINE2	glv-elastic_net	0.001953	0	0.001953
MDSINE1	glv-ridge	0.001953	0	0.001953
MDSINE1	glv-elastic_net	0.001953	0	0.001953
Network Topology
Method A	Method B	BHCorrectedp	WilcoxonStatistic	p
MDSINE2	MDSINE1	0.001953	0	0.001953
MDSINE2	glv-ridge	0.001953	0	0.001953
MDSINE2	glv-elastic_net	0.001953	0	0.001953
MDSINE1	glv-ridge	0.001953	0	0.001953
MDSINE1	glv-elastic_net	0.001953	0	0.001953
Forward-Simulation Forecasting
Method A	Method B	BHCorrectedp	WilcoxonStatistic	p
MDSINE2	MDSINE1	0.003255	0	0.001953
MDSINE2	glv-ridge	0.003255	0	0.001953
MDSINE2	glv-elastic_net	0.003255	0	0.001953
MDSINE1	glv-ridge	1	27	1
MDSINE1	glv-elastic_net	1	26	0.921875

## Sheet: p-values ED Fig 8
p-values (Phylum) -- Hypergeometric test, BH corrected
module_name	1	2	3	4	5	6	7	8	9	10	11	12	13	14	15	16	17
Bacteroidetes	1	1	1	1	1	1	1	1	1	0.016042	1	1	0.0299699	1	1	1	1
Firmicutes	1	1	1	1	0.00360928	1	1	1	1	1	1	1	1	0.000914881	1	1	1
p-values (Class) -- Hypergeometric test, BH corrected
module_name	1	2	3	4	5	6	7	8	9	10	11	12	13	14	15	16	17
Bacteroidia	1	1	1	1	1	1	1	1	1	0.0304799	1	1	1	1	1	1	1
Clostridia	1	1	1	1	1	1	1	1	1	1	1	1	1	4.66505e-05	1	1	1
p-values (Order) -- Hypergeometric test, BH corrected
module_name	1	2	3	4	5	6	7	8	9	10	11	12	13	14	15	16	17
Bacteroidales	1	1	1	1	1	1	1	1	1	0.0304799	1	1	1	1	1	1	1
Clostridiales	1	1	1	1	1	1	1	1	1	1	1	1	1	4.66505e-05	1	1	1
p-values (Family) -- Hypergeometric test, BH corrected
module_name	1	2	3	4	5	6	7	8	9	10	11	12	13	14	15	16	17
Bacteroidaceae	1	1	1	1	1	1	1	1	1	0.0396684	1	1	1	1	1	1	1
Lachnospiraceae	1	1	1	1	1	1	1	1	1	1	1	1	1	2.9844e-08	1	1	1
Porphyromonadaceae	1	1	1	1	1	1	1	1	0.00373488	1	1	1	1	1	1	1	1
Prevotellaceae	1	1	1	1	1	1	1	1	1	1	1	1	1	1	1	0.0275448	1
Ruminococcaceae	1	1	0.00912242	1	1	1	1	1	1	1	1	1	1	1	1	1	1

## Sheet: p-values Sup Text Fig SI.3A
Method A	Method B	p	BH Corrected p
Default ($\tau_{0,a}^2 = 10^{4}$)	Growth/SI Var ($\tau_{0,a}^2 = 10^{0}$)	1.6354e-56	8.17702e-56
Default ($\tau_{0,a}^2 = 10^{4}$)	Growth/SI Var ($\tau_{0,a}^2 = 10^{2}$)	0.00619754	0.00845119
Default ($\tau_{0,a}^2 = 10^{4}$)	Growth/SI Var ($\tau_{0,a}^2 = 10^{6}$)	0.00203965	0.00305947
Default ($\tau_{0,a}^2 = 10^{4}$)	Growth/SI Var ($\tau_{0,a}^2 = 10^{8}$)	2.29751e-05	3.82919e-05
Default ($\tau_{0,a}^2 = 10^{4}$)	Elastic-Net Regression	1.01754e-20	1.9079e-20
Growth/SI Var ($\tau_{0,a}^2 = 10^{0}$)	Growth/SI Var ($\tau_{0,a}^2 = 10^{2}$)	1.69729e-51	6.36482e-51
Growth/SI Var ($\tau_{0,a}^2 = 10^{0}$)	Growth/SI Var ($\tau_{0,a}^2 = 10^{6}$)	1.23959e-56	8.17702e-56
Growth/SI Var ($\tau_{0,a}^2 = 10^{0}$)	Growth/SI Var ($\tau_{0,a}^2 = 10^{8}$)	5.64386e-57	8.17702e-56
Growth/SI Var ($\tau_{0,a}^2 = 10^{0}$)	Elastic-Net Regression	0.0870426	0.108803
Growth/SI Var ($\tau_{0,a}^2 = 10^{2}$)	Growth/SI Var ($\tau_{0,a}^2 = 10^{6}$)	0.965272	0.965272
Growth/SI Var ($\tau_{0,a}^2 = 10^{2}$)	Growth/SI Var ($\tau_{0,a}^2 = 10^{8}$)	0.296542	0.342164
Growth/SI Var ($\tau_{0,a}^2 = 10^{2}$)	Elastic-Net Regression	3.18082e-25	9.48885e-25
Growth/SI Var ($\tau_{0,a}^2 = 10^{6}$)	Growth/SI Var ($\tau_{0,a}^2 = 10^{8}$)	0.929771	0.965272
Growth/SI Var ($\tau_{0,a}^2 = 10^{6}$)	Elastic-Net Regression	1.5956e-24	3.41915e-24
Growth/SI Var ($\tau_{0,a}^2 = 10^{8}$)	Elastic-Net Regression	3.79554e-25	9.48885e-25

## Sheet: p-values Sup Text Fig SI.3B
Method A	Method B	p	BH Corrected p
Default ($\tau_{0,\gamma}^2=10^{+4}$)	Pert Var ($\tau_{0,\gamma}^2=10^{-2}$)	6.10375e-06	1.01729e-05
Default ($\tau_{0,\gamma}^2=10^{+4}$)	Pert Var ($\tau_{0,\gamma}^2=1$)	0.00129363	0.00194044
Default ($\tau_{0,\gamma}^2=10^{+4}$)	Pert Var ($\tau_{0,\gamma}^2=10^{+2}$)	0.00601604	0.00820369
Default ($\tau_{0,\gamma}^2=10^{+4}$)	Pert Var ($\tau_{0,\gamma}^2=10^{+6}$)	0.0331303	0.0414128
Default ($\tau_{0,\gamma}^2=10^{+4}$)	Elastic-Net Regression	1.01754e-20	3.81579e-20
Pert Var ($\tau_{0,\gamma}^2=10^{-2}$)	Pert Var ($\tau_{0,\gamma}^2=1$)	5.26722e-17	1.58016e-16
Pert Var ($\tau_{0,\gamma}^2=10^{-2}$)	Pert Var ($\tau_{0,\gamma}^2=10^{+2}$)	1.79433e-12	4.48582e-12
Pert Var ($\tau_{0,\gamma}^2=10^{-2}$)	Pert Var ($\tau_{0,\gamma}^2=10^{+6}$)	2.93423e-11	6.28764e-11
Pert Var ($\tau_{0,\gamma}^2=10^{-2}$)	Elastic-Net Regression	7.13605e-07	1.33801e-06
Pert Var ($\tau_{0,\gamma}^2=1$)	Pert Var ($\tau_{0,\gamma}^2=10^{+2}$)	0.680216	0.680216
Pert Var ($\tau_{0,\gamma}^2=1$)	Pert Var ($\tau_{0,\gamma}^2=10^{+6}$)	0.148988	0.171909
Pert Var ($\tau_{0,\gamma}^2=1$)	Elastic-Net Regression	3.01339e-28	4.52008e-27
Pert Var ($\tau_{0,\gamma}^2=10^{+2}$)	Pert Var ($\tau_{0,\gamma}^2=10^{+6}$)	0.598777	0.641546
Pert Var ($\tau_{0,\gamma}^2=10^{+2}$)	Elastic-Net Regression	4.71567e-26	3.53676e-25
Pert Var ($\tau_{0,\gamma}^2=10^{+6}$)	Elastic-Net Regression	9.47357e-26	4.73678e-25

## Sheet: p-values Sup Text Fig SI.3C
Method A	Method B	p	BH Corrected p
Default ($\tau_{0,b}^2 = 10^{4}$)	Interaction Var ($\tau_{0,b}^2 = 10^{0}$)	0.000161913	0.000220791
Default ($\tau_{0,b}^2 = 10^{4}$)	Interaction Var ($\tau_{0,b}^2 = 10^{2}$)	0.00167843	0.00193665
Default ($\tau_{0,b}^2 = 10^{4}$)	Interaction Var ($\tau_{0,b}^2 = 10^{6}$)	0.526715	0.526715
Default ($\tau_{0,b}^2 = 10^{4}$)	Interaction Var ($\tau_{0,b}^2 = 10^{8}$)	4.22869e-06	7.04781e-06
Default ($\tau_{0,b}^2 = 10^{4}$)	Elastic-Net Regression	1.01754e-20	5.08772e-20
Interaction Var ($\tau_{0,b}^2 = 10^{0}$)	Interaction Var ($\tau_{0,b}^2 = 10^{2}$)	0.121971	0.130683
Interaction Var ($\tau_{0,b}^2 = 10^{0}$)	Interaction Var ($\tau_{0,b}^2 = 10^{6}$)	3.64443e-08	6.8333e-08
Interaction Var ($\tau_{0,b}^2 = 10^{0}$)	Interaction Var ($\tau_{0,b}^2 = 10^{8}$)	1.72401e-14	5.17202e-14
Interaction Var ($\tau_{0,b}^2 = 10^{0}$)	Elastic-Net Regression	5.36473e-14	1.34118e-13
Interaction Var ($\tau_{0,b}^2 = 10^{2}$)	Interaction Var ($\tau_{0,b}^2 = 10^{6}$)	0.000272799	0.000340999
Interaction Var ($\tau_{0,b}^2 = 10^{2}$)	Interaction Var ($\tau_{0,b}^2 = 10^{8}$)	1.38655e-10	2.97118e-10
Interaction Var ($\tau_{0,b}^2 = 10^{2}$)	Elastic-Net Regression	1.20676e-15	4.52534e-15
Interaction Var ($\tau_{0,b}^2 = 10^{6}$)	Interaction Var ($\tau_{0,b}^2 = 10^{8}$)	0.000161913	0.000220791
Interaction Var ($\tau_{0,b}^2 = 10^{6}$)	Elastic-Net Regression	2.56023e-23	1.92017e-22
Interaction Var ($\tau_{0,b}^2 = 10^{8}$)	Elastic-Net Regression	1.16638e-29	1.74958e-28

[truncated: 2 more sheets: p-values Sup Text Fig SI.3D, p-values Fig 6]
