# Supplementary material for: Learning ecosystem-scale dynamics from microbiome data with MDSINE2
Source: Nat Microbiol. 2025 Sep 9;10(10):2550–64. doi: 10.1038/s41564-025-02112-6 (PMC12488492; doi:10.1038/s41564-025-02112-6)
Supplement: Supplementary file 4 — Raw data for plots with an associated statistical test. [file 41564_2025_2112_MOESM4_ESM.xlsx]

## Sheet: Raw Counts
	0	1	2	3	4	5	6	7	8	9	10	11	12	13	14	15	16	17	18	19	20	21	22	23
Actinobacteria Actinobacteria Bifidobacteriales Bifidobacteriaceae	0	0	2	0	0	0	0	0	0	0	0	0	0	0	0	0	0	0	0	0	0	0	0	0
Actinobacteria Actinobacteria Geodermatophilales Geodermatophilaceae	0	0	0	0	0	0	0	0	0	0	0	0	0	0	0	0	0	0	0	0	0	0	0	0
Actinobacteria Actinobacteria Propionibacteriales Nocardioidaceae	0	0	0	0	0	0	0	0	0	0	0	0	0	0	0	0	0	0	0	0	0	0	0	0
Actinobacteria Actinobacteria Streptosporangiales Nocardiopsaceae	0	0	0	0	0	0	0	0	0	0	0	0	0	0	0	0	0	0	0	0	0	0	0	0
Actinobacteria Coriobacteriia Coriobacteriales Coriobacteriaceae	14	4	0	0	0	0	16	26	0	0	0	0	16	12	0	0	0	0	14	52	7	0	0	0
Actinobacteria Coriobacteriia Eggerthellales Eggerthellaceae	3	7	2	0	0	10	3	1	1	0	0	2	0	0	0	0	0	2	0	5	5	0	0	0
Bacteroidetes Bacteroidia Bacteroidales Bacteroidaceae	206110	29947	101761	145301	146604	77649	185909	46397	112746	118990	162655	74525	198470	39644	94854	117112	132472	127780	180702	46845	144871	144850	146262	90137
Bacteroidetes Bacteroidia Bacteroidales Barnesiellaceae	1342	666	353	1198	755	83	1767	1015	962	876	1641	733	1601	1472	661	967	1173	2237	1730	1686	2634	349	888	1401
Bacteroidetes Bacteroidia Bacteroidales Muribaculaceae	11	0	0	0	0	0	5	0	0	0	0	0	5	0	0	0	0	0	0	0	0	0	0	0
Bacteroidetes Bacteroidia Bacteroidales Odoribacteraceae	1037	378	212	494	704	66	782	550	578	618	1071	166	1048	562	286	638	1589	444	912	386	593	164	1132	216
Bacteroidetes Bacteroidia Bacteroidales Porphyromonadaceae	12275	8410	8975	12707	27733	42034	11851	6406	7254	16370	34259	36233	12664	8988	9888	11045	35040	22968	10173	6122	21798	9151	39815	33220
Bacteroidetes Bacteroidia Bacteroidales Prevotellaceae	3272	2	6212	2544	2353	16086	3266	0	10370	458	2000	10072	2059	1	6755	2638	2385	2423	2433	0	373	3917	1855	11412
Bacteroidetes Bacteroidia Bacteroidales Rikenellaceae	5233	982	1543	501	1048	57	5214	1943	3633	1841	3773	237	7514	1574	1873	2223	2276	1956	3413	2204	3020	127	677	1211
Bacteroidetes Bacteroidia Bacteroidales unknown	0	0	0	2	2	0	0	0	0	0	0	0	0	0	0	0	0	0	2	0	0	0	0	0
Bacteroidetes Chitinophagia Chitinophagales Chitinophagaceae	0	0	0	0	0	0	0	0	0	0	0	0	0	0	0	0	0	0	0	0	0	0	0	0
Bacteroidetes Cytophagia Cytophagales Cytophagaceae	0	0	0	0	0	0	0	0	0	0	0	0	0	0	0	0	0	0	0	0	0	0	0	0
Chloroflexi Anaerolineae Anaerolineales Anaerolineaceae	0	0	0	0	0	0	0	0	0	0	0	0	0	0	0	0	0	0	0	0	0	0	0	0
Chloroflexi Caldilineae Caldilineales Caldilineaceae	0	0	0	0	0	0	0	0	0	0	0	0	0	0	0	0	0	0	0	0	0	0	0	0
Cyanobacteria/Chloroplast Chloroplast Chloroplast Streptophyta	0	0	0	0	0	0	0	0	0	0	0	0	0	0	0	0	0	0	0	0	0	0	0	0
Euryarchaeota Methanobacteria Methanobacteriales Methanobacteriaceae	0	0	0	0	0	0	0	0	0	0	0	0	0	0	0	0	0	0	0	0	0	0	0	0
Firmicutes Bacilli Bacillales Bacillaceae_1	0	0	0	0	0	0	0	0	0	0	0	0	0	0	0	0	0	0	0	0	0	0	0	0
Firmicutes Bacilli Bacillales Bacillales_Incertae_Sedis_X	0	0	0	0	0	0	0	0	0	0	0	0	0	0	0	0	0	0	0	0	0	0	0	0
Firmicutes Bacilli Bacillales Paenibacillaceae_1	0	0	0	0	0	0	0	0	0	0	0	0	0	0	0	0	0	0	0	0	0	0	0	0
Firmicutes Bacilli Lactobacillales Enterococcaceae	0	1	0	0	0	0	0	41	0	0	0	0	0	3	0	0	0	0	0	4	0	0	0	0
Firmicutes Bacilli Lactobacillales Lactobacillaceae	0	0	0	0	0	0	0	0	0	0	0	0	0	1	0	0	0	0	0	0	0	0	0	0
Firmicutes Bacilli Lactobacillales Streptococcaceae	11	232	0	0	0	0	9	222	0	0	0	0	0	450	1	0	0	0	0	345	0	0	0	0
Firmicutes Clostridia Clostridiales Catabacteriaceae	2	14	1	0	0	0	3	12	1	0	7	0	4	19	1	0	19	0	2	18	0	0	3	6
Firmicutes Clostridia Clostridiales Christensenellaceae	0	74	0	0	16	258	2	49	0	0	0	1365	8	110	6	4	0	950	4	71	77	0	13	904
Firmicutes Clostridia Clostridiales Clostridiaceae_1	0	0	0	0	0	0	2	0	0	1	0	0	47	1	0	0	0	0	5	0	0	0	0	0
Firmicutes Clostridia Clostridiales Clostridiales_Incertae_Sedis_XIII	8	23	5	69	7	11	6	9	33	31	25	11	12	29	11	55	52	7	26	45	2	198	111	95
Firmicutes Clostridia Clostridiales Eubacteriaceae	6	28	6	10	33	239	8	24	9	1	38	71	105	128	7	42	6	7	7	13	35	12	8	5
Firmicutes Clostridia Clostridiales Lachnospiraceae	16161	15306	31994	2021	9123	9053	21040	16066	21967	1511	4840	7824	28138	22095	22437	2494	4724	8058	33584	26572	29658	325	1709	7716
Firmicutes Clostridia Clostridiales Peptostreptococcaceae	0	109	2	2	0	0	1	1	0	0	0	0	4	426	0	0	0	0	0	40	0	0	3	0
Firmicutes Clostridia Clostridiales Ruminococcaceae	11404	7946	1054	61	780	2514	9252	9160	1610	461	748	2098	10879	11086	632	151	752	529	3501	10363	1130	158	975	804
Firmicutes Clostridia Clostridiales unknown	238	148	102	35	117	227	273	164	56	31	88	191	962	143	29	14	50	91	244	142	296	18	31	30
Firmicutes Clostridia unknown unknown	0	0	0	52	10	0	0	0	0	68	40	1	0	0	0	129	65	26	1	0	0	1	39	49
Firmicutes Erysipelotrichia Erysipelotrichales Erysipelatoclostridiaceae	27	40	71	149	53	205	98	130	99	94	17	456	25	9	74	334	21	88	91	372	296	406	6	48
Firmicutes Erysipelotrichia Erysipelotrichales Erysipelotrichaceae	638	2108	309	10110	1289	1062	520	2097	641	3527	1813	741	852	2562	344	6442	4144	964	612	2780	626	12233	7035	2876
Firmicutes Negativicutes Acidaminococcales Acidaminococcaceae	6992	4798	5091	15678	6017	3915	9341	3814	5404	11873	4908	3987	11449	2813	2114	10253	4569	4745	9335	1987	9354	9588	6602	4658
Firmicutes Negativicutes Selenomonadales Selenomonadaceae	0	0	0	0	0	0	0	0	0	0	0	0	0	0	0	0	0	0	0	0	0	0	0	0
Firmicutes Negativicutes unknown unknown	0	0	0	0	0	0	0	0	0	0	0	0	0	0	0	0	0	0	0	0	0	0	0	0
Firmicutes unknown unknown unknown	0	5	2	0	0	4	69	2207	102	0	6	0	1	15	14	0	2	0	74	2399	113	0	3	5
Fusobacteria Fusobacteriia Fusobacteriales Fusobacteriaceae	1	1	1	0	0	0	0	0	0	0	0	0	0	0	0	0	0	0	0	0	0	3	0	0
Lentisphaerae Lentisphaeria Victivallales Victivallaceae	1	0	0	0	0	0	0	0	0	0	0	0	1	0	0	0	2	0	5	0	1	0	1	0
Proteobacteria Alphaproteobacteria Caulobacterales Caulobacteraceae	0	0	0	0	0	0	0	0	0	0	0	0	0	0	0	0	0	0	0	0	0	0	0	0
Proteobacteria Alphaproteobacteria Rhizobiales Aurantimonadaceae	0	0	0	0	0	0	0	0	0	0	0	0	0	0	0	0	0	0	0	0	0	0	0	0
Proteobacteria Alphaproteobacteria Rhizobiales Boseaceae	0	0	0	0	0	0	0	0	0	0	0	0	0	0	0	0	0	0	0	0	0	0	0	0
Proteobacteria Alphaproteobacteria Rhizobiales Bradyrhizobiaceae	0	0	0	0	0	0	0	0	0	0	0	0	0	0	0	0	0	0	0	0	0	0	0	0
Proteobacteria Alphaproteobacteria Rhizobiales Devosiaceae	0	0	0	0	0	0	0	0	0	0	0	0	0	0	0	0	0	0	0	0	0	0	0	0
Proteobacteria Alphaproteobacteria Rhizobiales Pleomorphomonadaceae	0	0	0	0	0	0	0	0	0	0	0	0	0	0	0	0	0	0	0	0	0	0	0	0
Proteobacteria Alphaproteobacteria Rhizobiales Rhizobiaceae	0	0	0	0	0	0	0	0	0	0	0	0	0	0	0	0	0	0	0	0	0	0	0	0
Proteobacteria Alphaproteobacteria Rhizobiales Stappiaceae	0	0	0	0	0	0	0	0	0	0	0	0	0	0	0	0	0	0	0	0	0	0	0	0
Proteobacteria Alphaproteobacteria Rhodobacterales Rhodobacteraceae	0	0	0	0	0	0	0	0	0	0	0	0	0	0	0	0	0	0	0	0	0	0	0	0
Proteobacteria Alphaproteobacteria Rhodospirillales Azospirillaceae	0	0	0	0	0	0	0	0	0	0	0	0	0	0	0	0	0	0	0	0	0	0	0	0
Proteobacteria Alphaproteobacteria Rhodospirillales Rhodospirillaceae	0	0	0	0	0	0	0	0	0	0	0	0	0	0	0	0	0	0	0	0	0	0	0	0
Proteobacteria Alphaproteobacteria Rhodospirillales unknown	0	0	0	0	0	0	0	0	0	0	0	0	0	0	0	0	0	0	0	0	0	0	0	0
Proteobacteria Alphaproteobacteria Sphingomonadales Erythrobacteraceae	0	0	0	0	0	0	0	0	0	0	0	0	0	0	0	0	0	0	0	0	0	0	0	0
Proteobacteria Alphaproteobacteria Sphingomonadales Sphingomonadaceae	0	0	0	0	0	0	0	0	0	0	0	0	0	0	0	0	0	0	0	0	0	0	0	0
Proteobacteria Alphaproteobacteria unknown unknown	0	0	0	0	0	0	0	0	0	0	0	0	0	0	0	0	0	0	0	0	0	0	0	0
Proteobacteria Betaproteobacteria Burkholderiales Comamonadaceae	0	0	0	0	0	0	0	0	0	0	0	0	0	0	0	0	0	0	0	0	0	0	0	0
Proteobacteria Betaproteobacteria Burkholderiales Oxalobacteraceae	73	1	0	0	0	0	76	1	31	4	61	142	85	0	27	5	40	79	80	0	0	0	5	122
Proteobacteria Betaproteobacteria Burkholderiales Sutterellaceae	27135	1044	12442	1448	10827	15429	24339	961	16227	2531	11377	8632	20725	1076	11764	8463	5417	6961	13572	1611	10439	3432	1445	10329
Proteobacteria Deltaproteobacteria Bdellovibrionales Bdellovibrionaceae	0	0	0	0	0	0	0	0	0	0	0	0	0	0	0	0	0	0	0	0	0	0	0	0
Proteobacteria Deltaproteobacteria Desulfovibrionales Desulfovibrionaceae	2442	11832	1059	2456	1799	3897	2364	18765	2104	1399	2650	2590	2678	9930	942	2051	2133	2055	1730	7767	578	3070	2419	4649
Proteobacteria Deltaproteobacteria unknown unknown	0	0	0	0	0	0	0	0	0	0	0	0	0	0	0	0	0	0	0	0	0	0	0	0
Proteobacteria Gammaproteobacteria Chromatiales Chromatiaceae	0	0	0	0	0	0	0	0	0	0	0	0	0	0	0	0	0	0	0	0	0	0	0	0
Proteobacteria Gammaproteobacteria Enterobacterales Enterobacteriaceae	5	264	1	75593	5952	3481	0	10	26	21146	9450	1523	0	488	0	42900	8538	1666	0	99	44	60235	11212	8778
Proteobacteria Gammaproteobacteria Enterobacterales Morganellaceae	1	0	0	0	0	0	0	0	0	0	0	0	0	3	0	0	0	0	0	0	0	0	0	0
Proteobacteria Gammaproteobacteria Legionellales Legionellaceae	0	0	0	0	0	0	0	0	0	0	0	0	0	0	0	0	0	0	0	0	0	0	0	0
Proteobacteria Gammaproteobacteria Pseudomonadales Moraxellaceae	0	0	0	0	0	0	0	0	0	0	27	3	0	0	0	0	0	0	0	0	0	0	0	0
Proteobacteria Gammaproteobacteria Pseudomonadales Pseudomonadaceae	0	0	0	0	0	0	0	0	0	0	0	0	0	0	0	0	0	0	0	0	0	0	0	0
Proteobacteria Gammaproteobacteria Xanthomonadales Xanthomonadaceae	0	0	0	0	0	0	0	0	0	0	0	0	0	0	0	0	0	0	0	0	0	0	0	0
Proteobacteria Gammaproteobacteria unknown unknown	0	0	0	0	0	0	0	0	0	0	0	0	0	0	0	0	0	2	0	0	0	0	0	0
Proteobacteria Hydrogenophilalia Hydrogenophilales Hydrogenophilaceae	0	0	0	0	0	0	0	0	0	0	0	0	0	0	0	0	0	0	0	0	0	0	0	0
Proteobacteria Oligoflexia Bacteriovoracales Bacteriovoracaceae	0	0	0	0	0	0	0	0	0	0	0	0	0	0	0	0	0	0	0	0	0	0	0	0
Proteobacteria unknown unknown unknown	1712	2	705	70	1683	11	121	40	677	1569	0	8	179	0	32	3027	129	924	1297	32	348	15	18	7
Verrucomicrobia Verrucomicrobiae Verrucomicrobiales Akkermansiaceae	38775	83553	39000	4171	11977	329	38564	73864	25715	18874	26812	2161	56415	60946	29762	16330	24116	10530	45825	69028	14161	19537	15711	962
Verrucomicrobia Verrucomicrobiae Verrucomicrobiales unknown	0	0	0	0	0	0	0	0	0	0	0	0	0	0	0	0	0	0	0	0	0	0	0	0
unknown unknown unknown unknown	27	0	5	25	0	0	28	0	21	3	2	2	34	0	22	6	2	0	8	1	5	32	3	0

## Sheet: Perturbation Windows
	subject	window	Total reads from days listed
0	2	0	16, 18, 21, 21.5
1	2	1	23, 23.5, 24, 25
2	2	1.5	32, 33, 35, 35.5
3	2	2	37, 37.5, 38, 39
4	2	2.5	46, 47, 50, 50.5
5	2	3	52, 52.5, 53, 54
6	3	0	16, 18, 21, 21.5
7	3	1	23, 23.5, 24, 25
8	3	1.5	32, 33, 35, 35.5
9	3	2	37, 37.5, 38, 39
10	3	2.5	46, 47, 50, 50.5
11	3	3	52, 52.5, 53, 54
12	4	0	16, 18, 21, 21.5
13	4	1	23, 23.5, 24, 25
14	4	1.5	32, 33, 35, 35.5
15	4	2	37, 37.5, 38, 39
16	4	2.5	46, 47, 50, 50.5
17	4	3	52, 52.5, 53, 54
18	5	0	16, 18, 21, 21.5
19	5	1	23, 23.5, 24, 25
20	5	1.5	32, 33, 35, 35.5
21	5	2	37, 37.5, 38, 39
22	5	2.5	46, 47, 50, 50.5
23	5	3	52, 52.5, 53, 54
