# Supplementary material for: Learning ecosystem-scale dynamics from microbiome data with MDSINE2
Source: Nat Microbiol. 2025 Sep 9;10(10):2550–64. doi: 10.1038/s41564-025-02112-6 (PMC12488492; doi:10.1038/s41564-025-02112-6)
Supplement: Supplementary file 5 — Raw data for plots with an associated statistical test. [file 41564_2025_2112_MOESM5_ESM.xlsx]

## Sheet: Healthy_absolute
Cross-Validation time-series predictions
Healthy cohort, absolute abundance
HeldoutSubjectId	HeldoutSubjectIdx	Method	TaxonIdx	TimePoint	Truth	Pred
2	0	MDSINE2	0	0	9.60168e+07	9.60168e+07
2	0	MDSINE2	0	1	6.0811e+06	1.08986e+08
2	0	MDSINE2	0	2	2.51323e+07	1.27985e+08
2	0	MDSINE2	0	3	1.04782e+08	1.5167e+08
2	0	MDSINE2	0	4	1.0841e+08	1.76608e+08
2	0	MDSINE2	0	5	4.54258e+08	2.05583e+08
2	0	MDSINE2	0	6	9.79402e+08	2.39179e+08
2	0	MDSINE2	0	7	5.45977e+08	2.78006e+08
2	0	MDSINE2	0	8	5.73067e+08	3.29646e+08
2	0	MDSINE2	0	9	5.4512e+08	4.54244e+08
2	0	MDSINE2	0	10	1.04093e+09	5.83964e+08
2	0	MDSINE2	0	11	5.19306e+09	7.19483e+08
2	0	MDSINE2	0	12	5.16487e+09	8.30371e+08
2	0	MDSINE2	0	13	3.96286e+09	9.81644e+08
2	0	MDSINE2	0	14	3.4374e+09	1.03499e+09
2	0	MDSINE2	0	15	1.21686e+09	9.62237e+08
2	0	MDSINE2	0	16	1.87582e+09	1.02537e+09
2	0	MDSINE2	0	17	1.49516e+09	8.25547e+08
2	0	MDSINE2	0	18	7.71503e+09	7.53646e+08
2	0	MDSINE2	0	19	1.11401e+10	7.9016e+08
2	0	MDSINE2	0	20	2.03445e+09	6.54797e+08
2	0	MDSINE2	0	21	1.53856e+09	6.65212e+08
2	0	MDSINE2	0	22	3.28425e+08	6.04544e+08
2	0	MDSINE2	0	23	8.14299e+08	5.74801e+08
2	0	MDSINE2	0	24	1.44471e+09	7.20451e+08
2	0	MDSINE2	0	25	1.06169e+09	8.62743e+08
2	0	MDSINE2	0	26	5.01919e+08	1.199e+09
2	0	MDSINE2	0	27	4.36694e+08	1.50285e+09
2	0	MDSINE2	0	28	1.08721e+10	2.13948e+09
2	0	MDSINE2	0	29	1.29881e+10	3.17017e+09
2	0	MDSINE2	0	30	2.78119e+10	3.23861e+09
2	0	MDSINE2	0	31	2.51738e+09	3.1994e+09
2	0	MDSINE2	0	32	3.65677e+10	3.65039e+09
2	0	MDSINE2	0	33	1.65451e+10	4.90286e+09
2	0	MDSINE2	0	34	4.78232e+09	5.37744e+09
2	0	MDSINE2	0	35	2.08706e+10	5.42809e+09
2	0	MDSINE2	0	36	1.73937e+10	5.38654e+09
2	0	MDSINE2	0	37	1.50068e+10	5.80877e+09
2	0	MDSINE2	0	38	1.72929e+10	4.92037e+09
2	0	MDSINE2	0	39	2.11695e+10	3.64066e+09
2	0	MDSINE2	0	40	1.08945e+10	2.90929e+09
2	0	MDSINE2	0	41	2.59229e+10	2.62536e+09
2	0	MDSINE2	0	42	2.10485e+10	2.41156e+09
2	0	MDSINE2	0	43	1.39492e+10	2.08558e+09
2	0	MDSINE2	0	44	4.57745e+09	8.03e+08
2	0	MDSINE2	0	45	6.80731e+09	7.37635e+08
2	0	MDSINE2	0	46	3.27683e+09	9.00129e+08
2	0	MDSINE2	0	47	3.39835e+09	1.24278e+09
2	0	MDSINE2	0	48	5.04171e+09	1.61348e+09
2	0	MDSINE2	0	49	6.8681e+09	2.08791e+09
2	0	MDSINE2	0	50	5.08993e+09	2.30884e+09
2	0	MDSINE2	0	51	4.62087e+09	2.33265e+09
2	0	MDSINE2	0	52	5.64323e+09	2.67432e+09
2	0	MDSINE2	0	53	1.72978e+10	3.20086e+09
2	0	MDSINE2	0	54	1.27428e+10	6.29627e+09
2	0	MDSINE2	0	55	8.98605e+09	6.92959e+09
2	0	MDSINE2	0	56	1.25649e+10	5.68377e+09
2	0	MDSINE2	0	57	8.54951e+09	5.17968e+09
2	0	MDSINE2	0	58	5.06949e+09	5.0603e+09
2	0	MDSINE2	0	59	1.49894e+10	4.96182e+09
2	0	MDSINE2	0	60	1.04715e+10	4.90321e+09
2	0	MDSINE2	0	61	1.32005e+10	4.63148e+09
2	0	MDSINE2	0	62	2.17574e+10	3.17831e+09
2	0	MDSINE2	0	63	1.0482e+10	2.72296e+09
2	0	MDSINE2	0	64	1.00506e+10	3.89208e+09
2	0	MDSINE2	0	65	1.64476e+10	3.6963e+09
2	0	MDSINE2	0	66	2.17732e+10	3.07099e+09
2	0	MDSINE2	0	67	4.19e+10	3.36752e+09
2	0	MDSINE2	0	68	6.00132e+10	4.25085e+09
2	0	MDSINE2	0	69	6.98e+09	3.76326e+09
2	0	MDSINE2	0	70	1.79254e+10	3.76796e+09
2	0	MDSINE2	0	71	5.32568e+10	3.59983e+09
2	0	MDSINE2	0	72	2.11363e+09	3.55418e+09
2	0	MDSINE2	0	73	2.30479e+10	4.23452e+09
2	0	MDSINE2	0	74	7.04901e+10	4.44178e+09
2	0	MDSINE2	1	0	2.08036e+09	2.08036e+09
2	0	MDSINE2	1	1	9.82477e+07	2.55455e+09
2	0	MDSINE2	1	2	9.12117e+07	3.12724e+09
2	0	MDSINE2	1	3	1.93805e+09	3.83414e+09
2	0	MDSINE2	1	4	3.13943e+09	4.71121e+09
2	0	MDSINE2	1	5	1.08129e+10	5.68983e+09
2	0	MDSINE2	1	6	1.06187e+10	6.80354e+09
2	0	MDSINE2	1	7	7.47738e+09	8.07334e+09
2	0	MDSINE2	1	8	3.71559e+09	9.55887e+09
2	0	MDSINE2	1	9	2.70077e+09	1.29514e+10
2	0	MDSINE2	1	10	5.08335e+09	1.66531e+10
2	0	MDSINE2	1	11	1.1419e+10	1.84424e+10
2	0	MDSINE2	1	12	9.61892e+09	1.84502e+10
2	0	MDSINE2	1	13	8.51254e+09	1.83572e+10
2	0	MDSINE2	1	14	6.16773e+09	1.68679e+10
2	0	MDSINE2	1	15	4.49314e+09	1.50451e+10
2	0	MDSINE2	1	16	3.17141e+09	1.27243e+10
2	0	MDSINE2	1	17	3.20716e+09	1.41622e+10
2	0	MDSINE2	1	18	1.73396e+10	1.19415e+10
2	0	MDSINE2	1	19	2.17219e+10	1.03674e+10
2	0	MDSINE2	1	20	3.92834e+10	7.00414e+09
2	0	MDSINE2	1	21	4.75589e+10	5.85561e+09
2	0	MDSINE2	1	22	3.05067e+10	4.90602e+09
2	0	MDSINE2	1	23	4.35886e+10	4.64281e+09
2	0	MDSINE2	1	24	8.02241e+10	4.50012e+09
2	0	MDSINE2	1	25	6.14078e+10	3.84756e+09
2	0	MDSINE2	1	26	2.16058e+10	4.87807e+09
2	0	MDSINE2	1	27	2.88468e+10	5.21745e+09
2	0	MDSINE2	1	28	4.13636e+10	5.97092e+09
2	0	MDSINE2	1	29	6.72752e+10	7.56292e+09
2	0	MDSINE2	1	30	4.66346e+10	8.83675e+09
2	0	MDSINE2	1	31	4.68904e+09	1.09144e+10
2	0	MDSINE2	1	32	8.73611e+10	1.27611e+10
2	0	MDSINE2	1	33	5.66416e+10	1.36102e+10
2	0	MDSINE2	1	34	7.34012e+09	1.47939e+10
2	0	MDSINE2	1	35	4.9605e+10	1.51127e+10
2	0	MDSINE2	1	36	3.01585e+10	1.43837e+10
2	0	MDSINE2	1	37	1.86697e+10	1.34116e+10
2	0	MDSINE2	1	38	1.22363e+10	9.6424e+09
2	0	MDSINE2	1	39	4.26422e+10	6.47634e+09
2	0	MDSINE2	1	40	1.30655e+09	4.22755e+09
2	0	MDSINE2	1	41	1.4281e+09	2.84272e+09
2	0	MDSINE2	1	42	6.39601e+08	2.51105e+09
2	0	MDSINE2	1	43	1.14353e+08	1.30639e+09
2	0	MDSINE2	1	44	5.22242e+06	2.124e+08
2	0	MDSINE2	1	45	1.39173e+07	1.64049e+08
2	0	MDSINE2	1	46	1.64555e+06	2.26158e+08
2	0	MDSINE2	1	47	575455	3.07524e+08
2	0	MDSINE2	1	48	4.23081e+06	3.88288e+08
2	0	MDSINE2	1	49	7.1669e+06	4.97231e+08
2	0	MDSINE2	1	50	6.90068e+07	6.09601e+08
2	0	MDSINE2	1	51	2.62418e+08	8.23429e+08
2	0	MDSINE2	1	52	8.78781e+08	1.00018e+09
2	0	MDSINE2	1	53	3.81823e+09	1.36429e+09
2	0	MDSINE2	1	54	8.0122e+08	6.03423e+09
2	0	MDSINE2	1	55	2.64592e+08	7.50921e+09
2	0	MDSINE2	1	56	1.09775e+09	6.86842e+09
2	0	MDSINE2	1	57	1.43278e+09	5.88962e+09
2	0	MDSINE2	1	58	2.71619e+07	5.15052e+09
2	0	MDSINE2	1	59	2.45621e+07	4.81493e+09
2	0	MDSINE2	1	60	1.15757e+07	3.83896e+09
2	0	MDSINE2	1	61	4.74839e+06	3.0727e+09
2	0	MDSINE2	1	62	0	1.61414e+09
2	0	MDSINE2	1	63	0	1.49167e+09
2	0	MDSINE2	1	64	0	1.87411e+09
2	0	MDSINE2	1	65	2.25217e+06	2.30303e+09
2	0	MDSINE2	1	66	0	2.5637e+09
2	0	MDSINE2	1	67	0	2.71494e+09
2	0	MDSINE2	1	68	0	2.42648e+09
2	0	MDSINE2	1	69	3.08645e+06	2.63766e+09
2	0	MDSINE2	1	70	1.46521e+06	3.27133e+09
2	0	MDSINE2	1	71	4.90394e+06	3.61615e+09
2	0	MDSINE2	1	72	2.79997e+06	4.59434e+09
2	0	MDSINE2	1	73	2.3468e+06	3.82446e+09
2	0	MDSINE2	1	74	0	3.66813e+09
2	0	MDSINE2	2	0	7.52131e+09	7.52131e+09
2	0	MDSINE2	2	1	5.10622e+08	7.15183e+09
2	0	MDSINE2	2	2	1.00983e+09	6.82198e+09
2	0	MDSINE2	2	3	3.19708e+09	6.60153e+09
2	0	MDSINE2	2	4	3.56469e+09	6.40316e+09
2	0	MDSINE2	2	5	1.28878e+10	6.60104e+09
2	0	MDSINE2	2	6	1.61217e+10	6.57148e+09
2	0	MDSINE2	2	7	6.6672e+09	6.42352e+09
2	0	MDSINE2	2	8	7.18202e+09	6.26963e+09
2	0	MDSINE2	2	9	7.79928e+09	5.98445e+09
2	0	MDSINE2	2	10	1.04501e+10	5.84732e+09
2	0	MDSINE2	2	11	4.84532e+10	5.55206e+09
2	0	MDSINE2	2	12	3.37568e+10	5.29161e+09
2	0	MDSINE2	2	13	1.75108e+10	4.69739e+09
2	0	MDSINE2	2	14	8.37412e+09	4.39922e+09
2	0	MDSINE2	2	15	7.67495e+09	2.68073e+09
2	0	MDSINE2	2	16	1.59488e+10	1.56186e+09
2	0	MDSINE2	2	17	1.01313e+10	1.16108e+09
2	0	MDSINE2	2	18	3.11193e+10	7.68377e+08
2	0	MDSINE2	2	19	3.43813e+10	8.119e+08
2	0	MDSINE2	2	20	4.92236e+09	6.19497e+08
2	0	MDSINE2	2	21	4.30797e+09	5.88684e+08
2	0	MDSINE2	2	22	6.64523e+08	5.3196e+08
2	0	MDSINE2	2	23	2.88945e+07	3.46616e+08
2	0	MDSINE2	2	24	3.79905e+08	2.40146e+08
2	0	MDSINE2	2	25	4.25449e+07	2.32485e+08
2	0	MDSINE2	2	26	9.57338e+06	7.76283e+08
2	0	MDSINE2	2	27	1.45565e+07	8.19944e+08
2	0	MDSINE2	2	28	1.85672e+08	1.18619e+09
2	0	MDSINE2	2	29	2.3475e+08	1.21065e+09
2	0	MDSINE2	2	30	3.51192e+08	1.32528e+09
2	0	MDSINE2	2	31	4.32146e+07	1.36293e+09
2	0	MDSINE2	2	32	4.63162e+08	1.36556e+09
2	0	MDSINE2	2	33	2.75293e+08	1.32272e+09
2	0	MDSINE2	2	34	6.66545e+08	1.33248e+09
2	0	MDSINE2	2	35	6.61198e+08	1.15705e+09
2	0	MDSINE2	2	36	5.83337e+08	9.34e+08
2	0	MDSINE2	2	37	4.14822e+08	9.25543e+08
2	0	MDSINE2	2	38	9.49765e+08	8.42391e+08
2	0	MDSINE2	2	39	1.14764e+09	8.61943e+08
2	0	MDSINE2	2	40	2.16691e+08	8.31706e+08
2	0	MDSINE2	2	41	2.77481e+08	7.17093e+08
2	0	MDSINE2	2	42	7.36231e+07	6.91662e+08
2	0	MDSINE2	2	43	0	5.29141e+08
2	0	MDSINE2	2	44	3.91681e+07	3.93286e+08
2	0	MDSINE2	2	45	7.48056e+07	3.26817e+08
2	0	MDSINE2	2	46	2.85228e+07	3.5917e+08
2	0	MDSINE2	2	47	5.52436e+07	3.96703e+08
2	0	MDSINE2	2	48	1.0342e+08	4.4035e+08
2	0	MDSINE2	2	49	1.85788e+08	4.56108e+08
2	0	MDSINE2	2	50	2.01596e+08	4.36202e+08
2	0	MDSINE2	2	51	1.83392e+08	4.2345e+08
2	0	MDSINE2	2	52	2.50467e+08	4.48521e+08
2	0	MDSINE2	2	53	3.36546e+08	4.9117e+08
2	0	MDSINE2	2	54	0	6.90058e+08
2	0	MDSINE2	2	55	0	7.92936e+08
2	0	MDSINE2	2	56	0	7.15508e+08
2	0	MDSINE2	2	57	0	6.29131e+08
2	0	MDSINE2	2	58	0	7.17877e+08
2	0	MDSINE2	2	59	0	6.99634e+08
2	0	MDSINE2	2	60	1.33565e+07	6.79672e+08
2	0	MDSINE2	2	61	7.12258e+06	6.53706e+08
2	0	MDSINE2	2	62	0	4.04021e+08
2	0	MDSINE2	2	63	0	3.33928e+08
2	0	MDSINE2	2	64	0	4.12179e+08
2	0	MDSINE2	2	65	0	4.68165e+08
2	0	MDSINE2	2	66	0	4.80724e+08
2	0	MDSINE2	2	67	0	4.14869e+08
2	0	MDSINE2	2	68	0	3.5814e+08
2	0	MDSINE2	2	69	1.05711e+08	3.43719e+08
2	0	MDSINE2	2	70	0	3.39896e+08
2	0	MDSINE2	2	71	0	2.36133e+08
2	0	MDSINE2	2	72	0	1.9755e+08
2	0	MDSINE2	2	73	0	2.197e+08
2	0	MDSINE2	2	74	0	2.09866e+08
2	0	MDSINE2	3	0	1.42318e+10	1.42318e+10
2	0	MDSINE2	3	1	8.51543e+08	1.29567e+10
2	0	MDSINE2	3	2	1.19948e+09	1.20161e+10
2	0	MDSINE2	3	3	2.29035e+09	1.14829e+10
2	0	MDSINE2	3	4	1.50377e+09	1.12667e+10
2	0	MDSINE2	3	5	3.79513e+09	1.13935e+10
2	0	MDSINE2	3	6	2.12082e+09	1.13958e+10
2	0	MDSINE2	3	7	7.51817e+08	1.14374e+10
2	0	MDSINE2	3	8	3.69587e+08	1.16222e+10
2	0	MDSINE2	3	9	1.49541e+08	1.16086e+10
2	0	MDSINE2	3	10	1.05196e+08	1.13126e+10
2	0	MDSINE2	3	11	4.93484e+08	1.07797e+10
2	0	MDSINE2	3	12	2e+08	1.07355e+10
2	0	MDSINE2	3	13	1.3967e+08	9.59262e+09
2	0	MDSINE2	3	14	1.348e+08	8.89244e+09
2	0	MDSINE2	3	15	1.08559e+08	6.95638e+09
2	0	MDSINE2	3	16	2.29592e+08	5.2072e+09
2	0	MDSINE2	3	17	1.57157e+08	4.12216e+09
2	0	MDSINE2	3	18	4.96111e+08	4.0733e+09
2	0	MDSINE2	3	19	5.39536e+08	3.76433e+09
2	0	MDSINE2	3	20	9.3581e+07	1.63598e+09
2	0	MDSINE2	3	21	6.94834e+07	7.83664e+08
2	0	MDSINE2	3	22	3.5298e+07	5.43555e+08
2	0	MDSINE2	3	23	7.35496e+07	4.04422e+08
2	0	MDSINE2	3	24	8.02615e+07	3.2655e+08
2	0	MDSINE2	3	25	2.90079e+07	2.19402e+08
2	0	MDSINE2	3	26	2.73525e+07	3.40835e+08
2	0	MDSINE2	3	27	5.40669e+07	5.11961e+08
2	0	MDSINE2	3	28	3.30084e+09	1.28297e+09
2	0	MDSINE2	3	29	5.80901e+09	1.20667e+09
2	0	MDSINE2	3	30	2.15952e+10	1.60906e+09
2	0	MDSINE2	3	31	1.90691e+09	1.81042e+09
2	0	MDSINE2	3	32	3.24801e+10	2.00268e+09
2	0	MDSINE2	3	33	1.63731e+10	2.22752e+09
2	0	MDSINE2	3	34	2.0037e+10	2.56228e+09
2	0	MDSINE2	3	35	2.4969e+10	3.03436e+09
2	0	MDSINE2	3	36	2.28599e+10	2.88601e+09
2	0	MDSINE2	3	37	1.69725e+10	2.79587e+09
2	0	MDSINE2	3	38	2.65838e+10	2.08989e+09
2	0	MDSINE2	3	39	3.14659e+10	1.76014e+09
2	0	MDSINE2	3	40	6.24966e+09	1.6782e+09
2	0	MDSINE2	3	41	6.7952e+09	1.52145e+09
2	0	MDSINE2	3	42	8.78876e+09	1.29224e+09
2	0	MDSINE2	3	43	7.45041e+09	1.19619e+09
2	0	MDSINE2	3	44	7.27352e+09	1.41895e+09
2	0	MDSINE2	3	45	7.77456e+09	1.54617e+09
2	0	MDSINE2	3	46	1.77939e+09	1.82615e+09
2	0	MDSINE2	3	47	1.20241e+09	1.92532e+09
2	0	MDSINE2	3	48	1.68245e+09	1.73272e+09
2	0	MDSINE2	3	49	2.31601e+09	1.6e+09
2	0	MDSINE2	3	50	9.92613e+08	1.60695e+09
2	0	MDSINE2	3	51	8.10874e+08	1.62314e+09
2	0	MDSINE2	3	52	9.60838e+08	1.8086e+09
2	0	MDSINE2	3	53	3.39129e+09	2.24268e+09
2	0	MDSINE2	3	54	1.47297e+08	2.38479e+09
2	0	MDSINE2	3	55	1.32296e+08	2.48774e+09
2	0	MDSINE2	3	56	7.71752e+08	2.69744e+09
2	0	MDSINE2	3	57	5.48484e+08	2.92837e+09
2	0	MDSINE2	3	58	7.26166e+07	3.64504e+09
2	0	MDSINE2	3	59	1.21173e+08	4.11809e+09
2	0	MDSINE2	3	60	1.95005e+08	4.96655e+09
2	0	MDSINE2	3	61	1.85187e+08	5.77578e+09
2	0	MDSINE2	3	62	1.54078e+08	5.50167e+09
2	0	MDSINE2	3	63	6.68909e+07	5.40988e+09
2	0	MDSINE2	3	64	1.38696e+08	5.95167e+09
2	0	MDSINE2	3	65	2.31973e+08	5.90604e+09
2	0	MDSINE2	3	66	8.72884e+07	5.26631e+09
2	0	MDSINE2	3	67	0	5.95548e+09
2	0	MDSINE2	3	68	5.1602e+08	5.32108e+09
2	0	MDSINE2	3	69	4.14433e+09	4.4543e+09
2	0	MDSINE2	3	70	1.31869e+08	4.81122e+09
2	0	MDSINE2	3	71	1.93215e+09	4.65115e+09
2	0	MDSINE2	3	72	1.56798e+08	4.19275e+09
2	0	MDSINE2	3	73	3.0039e+09	4.10043e+09
2	0	MDSINE2	3	74	1.15983e+10	3.74672e+09
2	0	MDSINE2	4	0	3.4246e+09	3.4246e+09
2	0	MDSINE2	4	1	2.08468e+08	3.5952e+09
2	0	MDSINE2	4	2	4.0089e+08	3.77571e+09
2	0	MDSINE2	4	3	5.64337e+08	3.99174e+09
2	0	MDSINE2	4	4	8.79018e+08	4.22082e+09
2	0	MDSINE2	4	5	2.83251e+09	4.4426e+09
2	0	MDSINE2	4	6	2.17116e+09	4.68718e+09
2	0	MDSINE2	4	7	7.24204e+08	4.91122e+09
2	0	MDSINE2	4	8	3.13526e+08	5.11564e+09
2	0	MDSINE2	4	9	2.11615e+08	5.52972e+09
2	0	MDSINE2	4	10	4.1824e+08	5.93927e+09
2	0	MDSINE2	4	11	1.32552e+09	5.84314e+09
2	0	MDSINE2	4	12	1.04324e+09	5.6816e+09
2	0	MDSINE2	4	13	8.46356e+08	5.62804e+09
2	0	MDSINE2	4	14	5.87524e+08	4.94222e+09
2	0	MDSINE2	4	15	2.60722e+08	3.3205e+09
2	0	MDSINE2	4	16	5.33001e+08	2.36375e+09
2	0	MDSINE2	4	17	4.78969e+08	1.67226e+09
2	0	MDSINE2	4	18	2.64255e+09	9.79715e+08
2	0	MDSINE2	4	19	3.10019e+09	9.11426e+08
2	0	MDSINE2	4	20	2.03258e+09	8.52636e+08
2	0	MDSINE2	4	21	2.85874e+09	8.66333e+08
2	0	MDSINE2	4	22	2.11788e+08	1.06719e+09
2	0	MDSINE2	4	23	1.08748e+09	1.19544e+09
2	0	MDSINE2	4	24	1.93698e+09	1.17369e+09
2	0	MDSINE2	4	25	8.89576e+08	1.11433e+09
2	0	MDSINE2	4	26	6.34579e+08	1.74561e+09
2	0	MDSINE2	4	27	9.44091e+08	1.71843e+09
2	0	MDSINE2	4	28	7.69508e+09	1.72495e+09
2	0	MDSINE2	4	29	7.50348e+09	1.73638e+09
2	0	MDSINE2	4	30	5.79774e+09	1.91395e+09
2	0	MDSINE2	4	31	4.60956e+08	2.08884e+09
2	0	MDSINE2	4	32	5.85201e+09	2.20082e+09
2	0	MDSINE2	4	33	2.85617e+09	2.22578e+09
2	0	MDSINE2	4	34	8.37245e+08	2.1872e+09
2	0	MDSINE2	4	35	4.35078e+09	2.31994e+09
2	0	MDSINE2	4	36	3.0608e+09	1.78586e+09
2	0	MDSINE2	4	37	2.29643e+09	1.55823e+09
2	0	MDSINE2	4	38	3.21958e+09	1.43907e+09
2	0	MDSINE2	4	39	3.84606e+09	1.57315e+09
2	0	MDSINE2	4	40	1.9106e+08	1.46612e+09
2	0	MDSINE2	4	41	1.43057e+08	1.38104e+09
2	0	MDSINE2	4	42	6.22729e+08	1.39578e+09
2	0	MDSINE2	4	43	5.13039e+09	1.55971e+09
2	0	MDSINE2	4	44	1.12543e+09	1.25697e+09
2	0	MDSINE2	4	45	1.28909e+09	1.27469e+09
2	0	MDSINE2	4	46	6.0995e+08	1.30862e+09
2	0	MDSINE2	4	47	4.73311e+08	1.36454e+09
2	0	MDSINE2	4	48	5.88082e+08	1.52835e+09
2	0	MDSINE2	4	49	7.23306e+08	1.66263e+09
2	0	MDSINE2	4	50	4.39956e+08	1.73514e+09
2	0	MDSINE2	4	51	3.46168e+08	1.87839e+09
2	0	MDSINE2	4	52	3.69685e+08	1.9407e+09
2	0	MDSINE2	4	53	9.57987e+08	1.94593e+09
2	0	MDSINE2	4	54	9.58596e+08	3.36753e+09
2	0	MDSINE2	4	55	7.47372e+08	3.68281e+09
2	0	MDSINE2	4	56	1.0106e+09	3.78016e+09
2	0	MDSINE2	4	57	1.45015e+09	3.69862e+09
2	0	MDSINE2	4	58	1.48559e+08	3.50344e+09
2	0	MDSINE2	4	59	2.72639e+08	3.31711e+09
2	0	MDSINE2	4	60	2.81378e+08	3.1395e+09
2	0	MDSINE2	4	61	1.95871e+08	2.96574e+09
2	0	MDSINE2	4	62	1.66647e+09	2.63829e+09
2	0	MDSINE2	4	63	1.19165e+09	2.55151e+09
2	0	MDSINE2	4	64	2.8594e+09	2.68789e+09
2	0	MDSINE2	4	65	4.77459e+09	2.49611e+09
2	0	MDSINE2	4	66	5.52361e+09	2.1818e+09
2	0	MDSINE2	4	67	1.05711e+10	1.92054e+09
2	0	MDSINE2	4	68	1.63449e+10	1.68692e+09
2	0	MDSINE2	4	69	2.13351e+09	1.63529e+09
2	0	MDSINE2	4	70	4.99344e+09	1.53629e+09
2	0	MDSINE2	4	71	1.07936e+10	1.33809e+09
2	0	MDSINE2	4	72	1.64148e+08	1.03988e+09
2	0	MDSINE2	4	73	1.3541e+09	7.70194e+08
2	0	MDSINE2	4	74	3.6272e+09	8.39485e+08
2	0	MDSINE2	5	0	1.75071e+10	1.75071e+10
2	0	MDSINE2	5	1	1.17004e+09	1.4119e+10
2	0	MDSINE2	5	2	9.03658e+08	1.20462e+10
2	0	MDSINE2	5	3	1.7883e+09	1.05434e+10
2	0	MDSINE2	5	4	2.076e+09	9.6482e+09
2	0	MDSINE2	5	5	6.1155e+09	8.79874e+09
2	0	MDSINE2	5	6	8.2883e+09	8.0884e+09
2	0	MDSINE2	5	7	4.17641e+09	7.51732e+09
2	0	MDSINE2	5	8	3.6751e+09	7.21388e+09
2	0	MDSINE2	5	9	3.76054e+09	6.48757e+09
2	0	MDSINE2	5	10	6.39322e+09	5.7861e+09
2	0	MDSINE2	5	11	1.57169e+10	5.41428e+09
2	0	MDSINE2	5	12	9.51892e+09	4.71662e+09
2	0	MDSINE2	5	13	7.32223e+09	3.86949e+09
2	0	MDSINE2	5	14	7.31098e+09	3.40967e+09
2	0	MDSINE2	5	15	3.8427e+09	1.90696e+09
2	0	MDSINE2	5	16	3.46559e+09	1.33456e+09
2	0	MDSINE2	5	17	2.29536e+09	9.23708e+08
2	0	MDSINE2	5	18	1.23501e+10	6.24247e+08
2	0	MDSINE2	5	19	1.56157e+10	6.04693e+08
2	0	MDSINE2	5	20	1.93713e+09	5.69191e+08
2	0	MDSINE2	5	21	1.6006e+09	6.03972e+08
2	0	MDSINE2	5	22	3.2689e+08	6.17278e+08
2	0	MDSINE2	5	23	1.23984e+09	6.46862e+08
2	0	MDSINE2	5	24	8.98929e+08	5.96035e+08
2	0	MDSINE2	5	25	5.0087e+08	5.61101e+08
2	0	MDSINE2	5	26	2.89937e+08	5.68218e+08
2	0	MDSINE2	5	27	2.34983e+08	6.31029e+08
2	0	MDSINE2	5	28	4.78209e+09	7.51197e+08
2	0	MDSINE2	5	29	4.18709e+09	9.65019e+08
2	0	MDSINE2	5	30	5.62523e+09	1.07554e+09
2	0	MDSINE2	5	31	4.35623e+08	1.28698e+09
2	0	MDSINE2	5	32	7.6826e+09	1.49847e+09
2	0	MDSINE2	5	33	3.5444e+09	1.50672e+09
2	0	MDSINE2	5	34	1.19219e+09	1.49427e+09
2	0	MDSINE2	5	35	6.79368e+09	1.49093e+09
2	0	MDSINE2	5	36	4.31326e+09	1.12344e+09
2	0	MDSINE2	5	37	3.38094e+09	1.02209e+09
2	0	MDSINE2	5	38	3.63556e+09	8.1345e+08
2	0	MDSINE2	5	39	3.36935e+09	6.9263e+08
2	0	MDSINE2	5	40	4.25226e+08	6.06211e+08
2	0	MDSINE2	5	41	2.73781e+08	5.57629e+08
2	0	MDSINE2	5	42	4.90821e+07	5.60071e+08
2	0	MDSINE2	5	43	3.68256e+07	4.28912e+08
2	0	MDSINE2	5	44	5.48354e+07	1.94708e+08
2	0	MDSINE2	5	45	1.91363e+07	1.79471e+08
2	0	MDSINE2	5	46	1.26159e+07	1.9374e+08
2	0	MDSINE2	5	47	2.41691e+07	2.20277e+08
2	0	MDSINE2	5	48	5.59407e+07	2.5521e+08
2	0	MDSINE2	5	49	7.93872e+07	2.72012e+08
2	0	MDSINE2	5	50	1.53081e+08	3.23717e+08
2	0	MDSINE2	5	51	1.72869e+08	3.8733e+08
2	0	MDSINE2	5	52	2.55837e+08	4.6567e+08
2	0	MDSINE2	5	53	8.94229e+08	6.10317e+08
2	0	MDSINE2	5	54	1.16287e+06	1.2776e+09
2	0	MDSINE2	5	55	1.72936e+06	1.31594e+09
2	0	MDSINE2	5	56	0	1.05858e+09
2	0	MDSINE2	5	57	2.71258e+06	9.47639e+08
2	0	MDSINE2	5	58	923875	1.01468e+09
2	0	MDSINE2	5	59	0	1.05022e+09
2	0	MDSINE2	5	60	1.78087e+06	9.10403e+08
2	0	MDSINE2	5	61	0	6.29929e+08
2	0	MDSINE2	5	62	0	5.58949e+08
2	0	MDSINE2	5	63	0	5.11166e+08
2	0	MDSINE2	5	64	0	4.92152e+08
2	0	MDSINE2	5	65	0	5.17012e+08
2	0	MDSINE2	5	66	0	5.45815e+08
2	0	MDSINE2	5	67	0	4.7726e+08
2	0	MDSINE2	5	68	0	3.45544e+08
2	0	MDSINE2	5	69	0	4.06276e+08
2	0	MDSINE2	5	70	0	5.45959e+08
2	0	MDSINE2	5	71	0	4.65775e+08
2	0	MDSINE2	5	72	0	4.59366e+08
2	0	MDSINE2	5	73	0	4.05679e+08
2	0	MDSINE2	5	74	8.74025e+06	3.36956e+08
2	0	MDSINE2	6	0	2.13371e+07	2.13371e+07
2	0	MDSINE2	6	1	1.14021e+06	2.48725e+07
2	0	MDSINE2	6	2	8.70434e+06	2.95262e+07
2	0	MDSINE2	6	3	3.25896e+07	3.49391e+07
2	0	MDSINE2	6	4	4.83935e+08	4.11322e+07
2	0	MDSINE2	6	5	1.34264e+09	4.8533e+07
2	0	MDSINE2	6	6	2.08329e+09	6.01522e+07
2	0	MDSINE2	6	7	1.3047e+09	7.70744e+07
2	0	MDSINE2	6	8	1.53752e+09	9.85502e+07
2	0	MDSINE2	6	9	1.94968e+09	1.48962e+08
2	0	MDSINE2	6	10	4.57943e+09	2.46009e+08
2	0	MDSINE2	6	11	1.43168e+10	3.75504e+08
2	0	MDSINE2	6	12	1.33351e+10	5.20173e+08
2	0	MDSINE2	6	13	6.11002e+09	7.03902e+08
2	0	MDSINE2	6	14	3.81127e+09	8.217e+08
2	0	MDSINE2	6	15	3.16228e+09	1.49805e+09
2	0	MDSINE2	6	16	3.34727e+09	1.89554e+09
2	0	MDSINE2	6	17	2.86545e+09	2.11947e+09
2	0	MDSINE2	6	18	9.33903e+09	2.92391e+09
2	0	MDSINE2	6	19	1.09757e+10	2.91698e+09
2	0	MDSINE2	6	20	1.28767e+09	1.22678e+09
2	0	MDSINE2	6	21	1.24077e+09	5.70112e+08
2	0	MDSINE2	6	22	3.0387e+08	2.70717e+08
2	0	MDSINE2	6	23	1.0008e+09	1.76272e+08
2	0	MDSINE2	6	24	9.09631e+08	9.82836e+07
2	0	MDSINE2	6	25	5.62754e+08	4.01443e+07
2	0	MDSINE2	6	26	2.16085e+08	3.87283e+07
2	0	MDSINE2	6	27	3.86786e+08	3.56055e+07
2	0	MDSINE2	6	28	1.09835e+10	5.89718e+07
2	0	MDSINE2	6	29	6.53033e+09	6.80406e+07
2	0	MDSINE2	6	30	1.07206e+10	9.8696e+07
2	0	MDSINE2	6	31	6.86467e+08	1.62407e+08
2	0	MDSINE2	6	32	1.86441e+10	2.53824e+08
2	0	MDSINE2	6	33	4.33931e+09	3.78774e+08
2	0	MDSINE2	6	34	7.09084e+09	5.36566e+08
2	0	MDSINE2	6	35	1.51975e+10	9.8788e+08
2	0	MDSINE2	6	36	1.01569e+10	1.42935e+09
2	0	MDSINE2	6	37	8.84412e+09	1.26054e+09
2	0	MDSINE2	6	38	2.23952e+10	9.90738e+08
2	0	MDSINE2	6	39	2.69107e+10	8.37766e+08
2	0	MDSINE2	6	40	4.10081e+08	7.6434e+08
2	0	MDSINE2	6	41	3.84774e+08	8.07177e+08
2	0	MDSINE2	6	42	1.18104e+08	7.8668e+08
2	0	MDSINE2	6	43	6.80305e+08	5.52872e+08
2	0	MDSINE2	6	44	2.67649e+08	3.09667e+08
2	0	MDSINE2	6	45	5.02763e+08	2.89391e+08
2	0	MDSINE2	6	46	4.77209e+07	3.54008e+08
2	0	MDSINE2	6	47	4.02818e+07	3.96241e+08
2	0	MDSINE2	6	48	3.38465e+07	4.57459e+08
2	0	MDSINE2	6	49	1.46095e+08	5.69781e+08
2	0	MDSINE2	6	50	2.07924e+07	6.52846e+08
2	0	MDSINE2	6	51	2.0186e+07	8.01613e+08
2	0	MDSINE2	6	52	5.77835e+07	1.0174e+09
2	0	MDSINE2	6	53	3.28395e+09	1.44254e+09
2	0	MDSINE2	6	54	8.64016e+08	2.86707e+09
2	0	MDSINE2	6	55	1.22439e+09	2.99236e+09
2	0	MDSINE2	6	56	1.13235e+09	3.12371e+09
2	0	MDSINE2	6	57	1.18865e+09	3.34371e+09
2	0	MDSINE2	6	58	5.35293e+08	3.86637e+09
2	0	MDSINE2	6	59	1.97479e+09	4.42199e+09
2	0	MDSINE2	6	60	4.52163e+09	5.27169e+09
2	0	MDSINE2	6	61	5.96991e+09	6.73513e+09
2	0	MDSINE2	6	62	2.71136e+10	6.63538e+09
2	0	MDSINE2	6	63	1.05291e+10	6.51063e+09
2	0	MDSINE2	6	64	1.21891e+10	6.27822e+09
2	0	MDSINE2	6	65	1.20378e+10	5.75041e+09
2	0	MDSINE2	6	66	1.37392e+10	5.04002e+09
2	0	MDSINE2	6	67	1.09354e+10	4.99945e+09
2	0	MDSINE2	6	68	3.4883e+10	4.52559e+09
2	0	MDSINE2	6	69	5.57798e+09	4.59745e+09
2	0	MDSINE2	6	70	8.9202e+09	4.16156e+09
2	0	MDSINE2	6	71	1.42018e+10	3.70052e+09
2	0	MDSINE2	6	72	1.48783e+09	4.44858e+09
2	0	MDSINE2	6	73	9.37781e+09	4.59769e+09
2	0	MDSINE2	6	74	2.10203e+10	4.45159e+09
2	0	MDSINE2	7	0	1.86059e+10	1.86059e+10
2	0	MDSINE2	7	1	3.66766e+07	1.53811e+10
2	0	MDSINE2	7	2	5.81107e+07	1.32528e+10
2	0	MDSINE2	7	3	4.00151e+08	1.18095e+10
2	0	MDSINE2	7	4	7.38755e+08	1.08404e+10
2	0	MDSINE2	7	5	3.59128e+09	9.97779e+09
2	0	MDSINE2	7	6	6.50158e+09	9.33041e+09
2	0	MDSINE2	7	7	2.47635e+09	8.884e+09
2	0	MDSINE2	7	8	2.7039e+09	8.48972e+09
2	0	MDSINE2	7	9	3.28765e+09	8.04332e+09
2	0	MDSINE2	7	10	7.91093e+09	7.33959e+09
2	0	MDSINE2	7	11	1.44258e+10	6.48191e+09
2	0	MDSINE2	7	12	5.83784e+08	5.89918e+09
2	0	MDSINE2	7	13	1.16113e+09	5.64894e+09
2	0	MDSINE2	7	14	2.07795e+09	5.13471e+09
2	0	MDSINE2	7	15	3.57153e+09	3.70002e+09
2	0	MDSINE2	7	16	5.17315e+09	2.58967e+09
2	0	MDSINE2	7	17	8.96517e+08	2.01395e+09
2	0	MDSINE2	7	18	6.98807e+09	1.40366e+09
2	0	MDSINE2	7	19	8.76617e+09	1.12558e+09
2	0	MDSINE2	7	20	7.06911e+09	9.19199e+08
2	0	MDSINE2	7	21	9.482e+09	8.5006e+08
2	0	MDSINE2	7	22	2.96503e+09	6.51104e+08
2	0	MDSINE2	7	23	1.98846e+09	5.73881e+08
2	0	MDSINE2	7	24	1.21248e+10	5.2541e+08
2	0	MDSINE2	7	25	2.57204e+09	7.24509e+08
2	0	MDSINE2	7	26	1.3348e+09	1.22243e+09
2	0	MDSINE2	7	27	1.61369e+09	1.47486e+09
2	0	MDSINE2	7	28	1.35293e+10	1.97692e+09
2	0	MDSINE2	7	29	1.56557e+10	1.82251e+09
2	0	MDSINE2	7	30	2.98698e+10	1.92399e+09
2	0	MDSINE2	7	31	2.68477e+09	1.87671e+09
2	0	MDSINE2	7	32	5.07052e+10	1.82713e+09
2	0	MDSINE2	7	33	1.93187e+10	1.97721e+09
2	0	MDSINE2	7	34	2.78404e+10	2.22892e+09
2	0	MDSINE2	7	35	1.33703e+10	2.62231e+09
2	0	MDSINE2	7	36	8.48583e+09	1.93179e+09
2	0	MDSINE2	7	37	6.01899e+09	1.85003e+09
2	0	MDSINE2	7	38	3.50091e+09	1.46824e+09
2	0	MDSINE2	7	39	3.41644e+09	1.19422e+09
2	0	MDSINE2	7	40	1.52615e+08	9.91527e+08
2	0	MDSINE2	7	41	1.88687e+08	8.62351e+08
2	0	MDSINE2	7	42	1.73321e+08	8.47937e+08
2	0	MDSINE2	7	43	1.95757e+08	4.66348e+08
2	0	MDSINE2	7	44	2.20517e+09	2.23446e+08
2	0	MDSINE2	7	45	4.41179e+09	1.90461e+08
2	0	MDSINE2	7	46	6.08853e+07	2.06146e+08
2	0	MDSINE2	7	47	5.3805e+07	2.21541e+08
2	0	MDSINE2	7	48	8.93171e+07	2.36404e+08
2	0	MDSINE2	7	49	1.06401e+08	2.50537e+08
2	0	MDSINE2	7	50	2.59152e+07	2.77561e+08
2	0	MDSINE2	7	51	1.05225e+07	3.16919e+08
2	0	MDSINE2	7	52	3.95248e+07	3.09584e+08
2	0	MDSINE2	7	53	1.29938e+08	2.71938e+08
2	0	MDSINE2	7	54	2.13194e+07	3.70183e+08
2	0	MDSINE2	7	55	1.41231e+07	3.74748e+08
2	0	MDSINE2	7	56	1.92938e+07	3.60672e+08
2	0	MDSINE2	7	57	2.60408e+07	3.87186e+08
2	0	MDSINE2	7	58	2.90097e+07	4.27265e+08
2	0	MDSINE2	7	59	3.35682e+07	4.70537e+08
2	0	MDSINE2	7	60	1.67402e+08	5.13957e+08
2	0	MDSINE2	7	61	2.33977e+09	6.41949e+08
2	0	MDSINE2	7	62	1.90894e+10	5.76012e+08
2	0	MDSINE2	7	63	6.9839e+09	5.12422e+08
2	0	MDSINE2	7	64	5.28496e+09	5.06511e+08
2	0	MDSINE2	7	65	7.43665e+09	5.57851e+08
2	0	MDSINE2	7	66	4.95449e+09	6.22313e+08
2	0	MDSINE2	7	67	7.69124e+09	7.09841e+08
2	0	MDSINE2	7	68	1.06042e+10	8.00108e+08
2	0	MDSINE2	7	69	4.96455e+09	6.68994e+08
2	0	MDSINE2	7	70	2.17144e+09	6.00727e+08
2	0	MDSINE2	7	71	5.43847e+09	5.50342e+08
2	0	MDSINE2	7	72	2.01598e+08	5.10169e+08
2	0	MDSINE2	7	73	1.99243e+09	4.14988e+08
2	0	MDSINE2	7	74	6.67755e+09	3.84126e+08
2	0	MDSINE2	8	0	7.45197e+10	7.45197e+10
2	0	MDSINE2	8	1	1.60389e+09	5.05505e+10
2	0	MDSINE2	8	2	6.69989e+08	3.88895e+10
2	0	MDSINE2	8	3	2.0977e+09	3.19937e+10
2	0	MDSINE2	8	4	2.05086e+08	2.74361e+10
2	0	MDSINE2	8	5	8.73283e+08	2.41941e+10
2	0	MDSINE2	8	6	2.56292e+08	2.15983e+10
2	0	MDSINE2	8	7	2.6232e+08	1.95195e+10
2	0	MDSINE2	8	8	3.58167e+07	1.78335e+10
2	0	MDSINE2	8	9	1.35433e+07	1.57174e+10
2	0	MDSINE2	8	10	1.1877e+07	1.33968e+10
2	0	MDSINE2	8	11	5.73819e+06	1.13789e+10
2	0	MDSINE2	8	12	3.51351e+07	9.24004e+09
2	0	MDSINE2	8	13	4.6487e+08	7.67322e+09
2	0	MDSINE2	8	14	4.1966e+08	6.10638e+09
2	0	MDSINE2	8	15	2.74349e+08	2.88812e+09
2	0	MDSINE2	8	16	0	1.82048e+09
2	0	MDSINE2	8	17	0	1.22784e+09
2	0	MDSINE2	8	18	1.01247e+07	6.62167e+08
2	0	MDSINE2	8	19	0	5.5181e+08
2	0	MDSINE2	8	20	1.68446e+07	4.76992e+08
2	0	MDSINE2	8	21	7.44465e+06	4.26226e+08
2	0	MDSINE2	8	22	1.68817e+07	3.83259e+08
2	0	MDSINE2	8	23	5.62129e+08	3.40233e+08
2	0	MDSINE2	8	24	1.60523e+07	3.48551e+08
2	0	MDSINE2	8	25	1.93386e+07	5.02621e+08
2	0	MDSINE2	8	26	5.19698e+07	4.81858e+08
2	0	MDSINE2	8	27	2.70334e+07	4.78078e+08
2	0	MDSINE2	8	28	2.47563e+07	4.45091e+08
2	0	MDSINE2	8	29	3.41455e+07	5.41445e+08
2	0	MDSINE2	8	30	6.16126e+07	6.19788e+08
2	0	MDSINE2	8	31	1.49016e+06	6.03821e+08
2	0	MDSINE2	8	32	1.54387e+08	5.64837e+08
2	0	MDSINE2	8	33	1.72058e+07	5.47416e+08
2	0	MDSINE2	8	34	0	5.17399e+08
2	0	MDSINE2	8	35	0	5.42175e+08
2	0	MDSINE2	8	36	3.43139e+06	3.17783e+08
2	0	MDSINE2	8	37	0	2.39376e+08
2	0	MDSINE2	8	38	6.25162e+08	2.09176e+08
2	0	MDSINE2	8	39	7.77747e+09	2.0455e+08
2	0	MDSINE2	8	40	7.51427e+09	2.00234e+08
2	0	MDSINE2	8	41	1.88958e+10	1.87443e+08
2	0	MDSINE2	8	42	3.74987e+10	1.77273e+08
2	0	MDSINE2	8	43	4.44291e+10	1.65317e+08
2	0	MDSINE2	8	44	1.88529e+10	2.37198e+08
2	0	MDSINE2	8	45	1.66608e+10	2.36857e+08
2	0	MDSINE2	8	46	3.5478e+09	2.54198e+08
2	0	MDSINE2	8	47	1.23895e+09	2.75373e+08
2	0	MDSINE2	8	48	1.31061e+09	2.81856e+08
2	0	MDSINE2	8	49	2.50731e+09	2.89971e+08
2	0	MDSINE2	8	50	1.04685e+09	3.12048e+08
2	0	MDSINE2	8	51	6.50246e+08	3.35736e+08
2	0	MDSINE2	8	52	1.10605e+09	3.59063e+08
2	0	MDSINE2	8	53	6.06913e+08	4.15887e+08
2	0	MDSINE2	8	54	1.00782e+07	3.56485e+08
2	0	MDSINE2	8	55	6.05276e+06	4.10566e+08
2	0	MDSINE2	8	56	5.32243e+06	4.13811e+08
2	0	MDSINE2	8	57	1.24779e+07	4.16452e+08
2	0	MDSINE2	8	58	1.51516e+08	4.17947e+08
2	0	MDSINE2	8	59	8.47392e+08	4.44461e+08
2	0	MDSINE2	8	60	1.40778e+09	4.82227e+08
2	0	MDSINE2	8	61	5.34194e+07	5.42889e+08
2	0	MDSINE2	8	62	4.05467e+07	2.33532e+08
2	0	MDSINE2	8	63	1.48646e+07	2.09922e+08
2	0	MDSINE2	8	64	0	2.19141e+08
2	0	MDSINE2	8	65	0	2.89022e+08
2	0	MDSINE2	8	66	0	2.77032e+08
2	0	MDSINE2	8	67	0	2.13546e+08
2	0	MDSINE2	8	68	0	1.75465e+08
2	0	MDSINE2	8	69	0	2.20341e+08
2	0	MDSINE2	8	70	8.79126e+06	2.28049e+08
2	0	MDSINE2	8	71	9.80788e+06	1.94195e+08
2	0	MDSINE2	8	72	0	9.61125e+07
2	0	MDSINE2	8	73	4.6936e+06	1.18416e+08
2	0	MDSINE2	8	74	0	9.24393e+07
2	0	MDSINE2	9	0	4.26741e+07	4.26741e+07
2	0	MDSINE2	9	1	760137	4.84282e+07
2	0	MDSINE2	9	2	1.4589e+07	5.54426e+07
2	0	MDSINE2	9	3	3.17646e+07	6.3173e+07
2	0	MDSINE2	9	4	8.94106e+07	7.19299e+07
2	0	MDSINE2	9	5	1.86233e+08	8.17843e+07
2	0	MDSINE2	9	6	1.9405e+08	9.27457e+07
2	0	MDSINE2	9	7	8.15828e+07	1.06368e+08
2	0	MDSINE2	9	8	1.27694e+08	1.20594e+08
2	0	MDSINE2	9	9	1.78321e+08	1.55393e+08
2	0	MDSINE2	9	10	4.20785e+08	2.05442e+08
2	0	MDSINE2	9	11	1.31404e+09	2.44654e+08
2	0	MDSINE2	9	12	1.03243e+09	2.84876e+08
2	0	MDSINE2	9	13	6.75417e+08	2.53205e+08
2	0	MDSINE2	9	14	4.98505e+08	2.55321e+08
2	0	MDSINE2	9	15	1.72149e+08	2.36911e+08
2	0	MDSINE2	9	16	2.96896e+08	1.77889e+08
2	0	MDSINE2	9	17	3.60452e+08	1.01175e+08
2	0	MDSINE2	9	18	1.18662e+09	8.27238e+07
2	0	MDSINE2	9	19	1.37196e+09	7.79003e+07
2	0	MDSINE2	9	20	1.55157e+09	7.55207e+07
2	0	MDSINE2	9	21	2.06465e+09	7.02243e+07
2	0	MDSINE2	9	22	9.97553e+08	7.08867e+07
2	0	MDSINE2	9	23	2.99189e+09	7.0872e+07
2	0	MDSINE2	9	24	2.64863e+09	8.24014e+07
2	0	MDSINE2	9	25	1.19513e+09	7.19436e+07
2	0	MDSINE2	9	26	1.0394e+09	1.80753e+08
2	0	MDSINE2	9	27	1.27889e+09	2.15707e+08
2	0	MDSINE2	9	28	4.41899e+09	2.20734e+08
2	0	MDSINE2	9	29	3.76027e+09	2.37678e+08
2	0	MDSINE2	9	30	4.16501e+09	2.78347e+08
2	0	MDSINE2	9	31	3.17404e+08	3.14689e+08
2	0	MDSINE2	9	32	4.88158e+09	3.78674e+08
2	0	MDSINE2	9	33	2.52926e+09	4.71922e+08
2	0	MDSINE2	9	34	7.15316e+08	5.385e+08
2	0	MDSINE2	9	35	3.74006e+09	6.37066e+08
2	0	MDSINE2	9	36	2.45688e+09	4.65222e+08
2	0	MDSINE2	9	37	1.65658e+09	4.51667e+08
2	0	MDSINE2	9	38	2.37561e+09	4.45363e+08
2	0	MDSINE2	9	39	2.80436e+09	4.05517e+08
2	0	MDSINE2	9	40	7.03662e+08	3.70326e+08
2	0	MDSINE2	9	41	1.33684e+09	3.64564e+08
2	0	MDSINE2	9	42	1.96482e+09	3.6888e+08
2	0	MDSINE2	9	43	4.9327e+09	3.72921e+08
2	0	MDSINE2	9	44	1.65538e+10	2.02562e+08
2	0	MDSINE2	9	45	1.98826e+10	1.99274e+08
2	0	MDSINE2	9	46	8.5393e+09	2.32988e+08
2	0	MDSINE2	9	47	4.64622e+09	2.65195e+08
2	0	MDSINE2	9	48	5.61945e+09	2.94654e+08
2	0	MDSINE2	9	49	7.52635e+09	3.06584e+08
2	0	MDSINE2	9	50	2.93535e+09	3.11167e+08
2	0	MDSINE2	9	51	2.51315e+09	3.35915e+08
2	0	MDSINE2	9	52	2.74332e+09	3.64309e+08
2	0	MDSINE2	9	53	4.14105e+09	4.53323e+08
2	0	MDSINE2	9	54	1.00782e+08	1.07794e+09
2	0	MDSINE2	9	55	1.22496e+08	1.27257e+09
2	0	MDSINE2	9	56	1.67058e+09	1.27314e+09
2	0	MDSINE2	9	57	1.98995e+09	1.19852e+09
2	0	MDSINE2	9	58	1.65152e+09	1.06958e+09
2	0	MDSINE2	9	59	5.54776e+09	9.94231e+08
2	0	MDSINE2	9	60	1.11785e+10	1.07215e+09
2	0	MDSINE2	9	61	3.90436e+09	1.26383e+09
2	0	MDSINE2	9	62	4.67909e+09	1.37144e+09
2	0	MDSINE2	9	63	2.71032e+09	1.28974e+09
2	0	MDSINE2	9	64	1.17085e+09	1.24871e+09
2	0	MDSINE2	9	65	1.42787e+09	1.1991e+09
2	0	MDSINE2	9	66	1.33028e+09	1.08674e+09
2	0	MDSINE2	9	67	2.52049e+09	9.0407e+08
2	0	MDSINE2	9	68	4.01851e+09	7.2204e+08
2	0	MDSINE2	9	69	4.08954e+08	6.62958e+08
2	0	MDSINE2	9	70	1.01832e+09	6.65787e+08
2	0	MDSINE2	9	71	2.31466e+09	5.34669e+08
2	0	MDSINE2	9	72	7.80492e+07	5.2202e+08
2	0	MDSINE2	9	73	1.18044e+09	4.39571e+08
2	0	MDSINE2	9	74	4.47501e+09	4.1452e+08
2	0	MDSINE2	10	0	8.62017e+09	8.62017e+09
2	0	MDSINE2	10	1	4.53802e+08	7.98612e+09
2	0	MDSINE2	10	2	6.93773e+08	7.49506e+09
2	0	MDSINE2	10	3	1.41992e+09	7.29188e+09
2	0	MDSINE2	10	4	9.2037e+08	7.07932e+09
2	0	MDSINE2	10	5	2.52925e+09	6.84619e+09
2	0	MDSINE2	10	6	1.29427e+09	6.66352e+09
2	0	MDSINE2	10	7	5.14599e+08	6.74301e+09
2	0	MDSINE2	10	8	2.57984e+08	6.70084e+09
2	0	MDSINE2	10	9	8.01315e+07	6.69592e+09
2	0	MDSINE2	10	10	4.24178e+07	6.32935e+09
2	0	MDSINE2	10	11	1.31978e+08	6.06367e+09
2	0	MDSINE2	10	12	1.67568e+08	5.59666e+09
2	0	MDSINE2	10	13	1.12569e+08	5.11594e+09
2	0	MDSINE2	10	14	7.50301e+07	4.8696e+09
2	0	MDSINE2	10	15	6.26824e+07	3.31623e+09
2	0	MDSINE2	10	16	1.55775e+08	3.3838e+09
2	0	MDSINE2	10	17	1.20247e+08	3.19434e+09
2	0	MDSINE2	10	18	3.88789e+08	2.51419e+09
2	0	MDSINE2	10	19	4.36767e+08	2.47684e+09
2	0	MDSINE2	10	20	5.4277e+07	1.45457e+09
2	0	MDSINE2	10	21	4.71494e+07	6.71597e+08
2	0	MDSINE2	10	22	6.13879e+06	4.04614e+08
2	0	MDSINE2	10	23	3.4148e+07	3.26504e+08
2	0	MDSINE2	10	24	0	2.09143e+08
2	0	MDSINE2	10	25	0	1.60599e+08
2	0	MDSINE2	10	26	0	1.24613e+08
2	0	MDSINE2	10	27	0	1.51483e+08
2	0	MDSINE2	10	28	1.77007e+09	3.51324e+08
2	0	MDSINE2	10	29	3.13285e+09	4.13322e+08
2	0	MDSINE2	10	30	1.21192e+10	6.26816e+08
2	0	MDSINE2	10	31	1.02225e+09	8.25292e+08
2	0	MDSINE2	10	32	1.79604e+10	8.13668e+08
2	0	MDSINE2	10	33	9.02273e+09	1.06273e+09
2	0	MDSINE2	10	34	5.76588e+09	1.34164e+09
2	0	MDSINE2	10	35	1.40315e+10	2.16516e+09
2	0	MDSINE2	10	36	1.25555e+10	2.03806e+09
2	0	MDSINE2	10	37	9.5138e+09	1.9813e+09
2	0	MDSINE2	10	38	1.58286e+10	1.75067e+09
2	0	MDSINE2	10	39	1.89567e+10	1.5847e+09
2	0	MDSINE2	10	40	3.25735e+09	1.61201e+09
2	0	MDSINE2	10	41	3.51106e+09	1.4866e+09
2	0	MDSINE2	10	42	4.71494e+09	1.26811e+09
2	0	MDSINE2	10	43	3.78141e+09	1.43694e+09
2	0	MDSINE2	10	44	3.94554e+09	8.4317e+08
2	0	MDSINE2	10	45	4.36656e+09	7.73716e+08
2	0	MDSINE2	10	46	1.0153e+09	8.42504e+08
2	0	MDSINE2	10	47	6.64075e+08	9.60488e+08
2	0	MDSINE2	10	48	9.39239e+08	1.15064e+09
2	0	MDSINE2	10	49	1.35344e+09	1.31366e+09
2	0	MDSINE2	10	50	5.72546e+08	1.45595e+09
2	0	MDSINE2	10	51	4.60197e+08	1.61134e+09
2	0	MDSINE2	10	52	5.48406e+08	1.6003e+09
2	0	MDSINE2	10	53	2.00959e+09	1.65285e+09
2	0	MDSINE2	10	54	9.53557e+07	2.0295e+09
2	0	MDSINE2	10	55	8.44504e+07	2.17129e+09
2	0	MDSINE2	10	56	7.92377e+08	2.54989e+09
2	0	MDSINE2	10	57	8.43612e+08	2.78473e+09
2	0	MDSINE2	10	58	4.10201e+07	3.01676e+09
2	0	MDSINE2	10	59	4.42118e+07	3.35936e+09
2	0	MDSINE2	10	60	3.73983e+07	4.01795e+09
2	0	MDSINE2	10	61	1.42452e+07	4.02403e+09
2	0	MDSINE2	10	62	2.43686e+09	4.37036e+09
2	0	MDSINE2	10	63	4.47673e+09	4.20409e+09
2	0	MDSINE2	10	64	8.67012e+09	4.02219e+09
2	0	MDSINE2	10	65	1.20356e+10	4.17301e+09
2	0	MDSINE2	10	66	9.80074e+09	3.71272e+09
2	0	MDSINE2	10	67	1.34459e+10	3.3039e+09
2	0	MDSINE2	10	68	1.65385e+10	3.1627e+09
2	0	MDSINE2	10	69	2.66669e+09	3.17332e+09
2	0	MDSINE2	10	70	5.37293e+09	3.00022e+09
2	0	MDSINE2	10	71	1.78454e+10	2.74006e+09
2	0	MDSINE2	10	72	7.16092e+08	2.45393e+09
2	0	MDSINE2	10	73	7.84535e+09	2.17482e+09
2	0	MDSINE2	10	74	2.83534e+10	2.07007e+09
2	0	MDSINE2	11	0	0	100000
2	0	MDSINE2	11	1	0	118823
2	0	MDSINE2	11	2	4.5851e+07	143294
2	0	MDSINE2	11	3	6.71181e+08	173058
2	0	MDSINE2	11	4	5.53787e+08	211361
2	0	MDSINE2	11	5	3.11941e+09	259055
2	0	MDSINE2	11	6	2.20686e+09	314984
2	0	MDSINE2	11	7	1.20805e+09	380390
2	0	MDSINE2	11	8	8.60119e+08	468919
2	0	MDSINE2	11	9	9.28848e+08	687703
2	0	MDSINE2	11	10	1.34465e+09	1.00228e+06
2	0	MDSINE2	11	11	1.23371e+09	1.43687e+06
2	0	MDSINE2	11	12	2.26757e+09	1.85007e+06
2	0	MDSINE2	11	13	7.2649e+08	2.00175e+06
2	0	MDSINE2	11	14	1.31239e+09	2.30944e+06
2	0	MDSINE2	11	15	2.69352e+08	3.43545e+06
2	0	MDSINE2	11	16	8.49436e+08	3.87285e+06
2	0	MDSINE2	11	17	1.71864e+08	4.69247e+06
2	0	MDSINE2	11	18	9.61847e+08	4.21844e+06
2	0	MDSINE2	11	19	7.45073e+09	4.34277e+06
2	0	MDSINE2	11	20	2.74754e+09	3.96782e+06
2	0	MDSINE2	11	21	4.43949e+09	3.71285e+06
2	0	MDSINE2	11	22	1.34132e+09	3.61068e+06
2	0	MDSINE2	11	23	2.61101e+09	3.37393e+06
2	0	MDSINE2	11	24	6.53864e+09	3.26722e+06
2	0	MDSINE2	11	25	3.29917e+09	5.41274e+06
2	0	MDSINE2	11	26	6.87916e+08	1.31697e+07
2	0	MDSINE2	11	27	1.39326e+09	1.43784e+07
2	0	MDSINE2	11	28	1.58028e+09	2.2865e+07
2	0	MDSINE2	11	29	3.90112e+09	2.99939e+07
2	0	MDSINE2	11	30	1.68387e+10	4.01367e+07
2	0	MDSINE2	11	31	1.12954e+09	4.67732e+07
2	0	MDSINE2	11	32	1.35199e+10	5.05699e+07
2	0	MDSINE2	11	33	2.34343e+09	5.2521e+07
2	0	MDSINE2	11	34	1.85332e+09	6.50524e+07
2	0	MDSINE2	11	35	7.82838e+09	8.19604e+07
2	0	MDSINE2	11	36	4.37846e+09	9.26037e+07
2	0	MDSINE2	11	37	4.28378e+09	9.49462e+07
2	0	MDSINE2	11	38	7.5356e+09	1.11392e+08
2	0	MDSINE2	11	39	1.98247e+10	1.08087e+08
2	0	MDSINE2	11	40	2.49544e+09	1.03445e+08
2	0	MDSINE2	11	41	6.41413e+09	1.04992e+08
2	0	MDSINE2	11	42	4.04313e+09	1.3763e+08
2	0	MDSINE2	11	43	6.86895e+09	1.23902e+08
2	0	MDSINE2	11	44	3.61522e+09	5.50515e+07
2	0	MDSINE2	11	45	3.58545e+09	4.87973e+07
2	0	MDSINE2	11	46	7.27332e+08	5.692e+07
2	0	MDSINE2	11	47	5.70563e+08	6.41783e+07
2	0	MDSINE2	11	48	7.74238e+08	8.48063e+07
2	0	MDSINE2	11	49	1.15883e+09	1.03552e+08
2	0	MDSINE2	11	50	3.5076e+08	1.282e+08
2	0	MDSINE2	11	51	2.62418e+08	1.58893e+08
2	0	MDSINE2	11	52	3.16843e+08	1.97172e+08
2	0	MDSINE2	11	53	1.37605e+09	3.04788e+08
2	0	MDSINE2	11	54	6.11672e+08	1.05238e+09
2	0	MDSINE2	11	55	3.61725e+08	1.37713e+09
2	0	MDSINE2	11	56	7.9903e+08	1.30368e+09
2	0	MDSINE2	11	57	6.20096e+08	1.28487e+09
2	0	MDSINE2	11	58	1.06615e+08	1.37869e+09
2	0	MDSINE2	11	59	9.25172e+08	1.34005e+09
2	0	MDSINE2	11	60	8.65504e+08	1.12047e+09
2	0	MDSINE2	11	61	1.43639e+09	1.03254e+09
2	0	MDSINE2	11	62	5.75764e+09	6.39351e+08
2	0	MDSINE2	11	63	2.78464e+09	5.15347e+08
2	0	MDSINE2	11	64	3.98348e+09	5.96006e+08
2	0	MDSINE2	11	65	5.457e+09	7.4771e+08
2	0	MDSINE2	11	66	3.44615e+09	9.10082e+08
2	0	MDSINE2	11	67	6.75791e+09	1.11124e+09
2	0	MDSINE2	11	68	7.73386e+09	1.03687e+09
2	0	MDSINE2	11	69	1.16668e+09	9.50562e+08
2	0	MDSINE2	11	70	2.62273e+09	9.80727e+08
2	0	MDSINE2	11	71	7.95419e+09	8.40134e+08
2	0	MDSINE2	11	72	2.75797e+08	8.15454e+08
2	0	MDSINE2	11	73	2.31394e+09	7.57904e+08
2	0	MDSINE2	11	74	9.0986e+09	6.51663e+08
2	0	MDSINE2	12	0	4.25888e+10	4.25888e+10
2	0	MDSINE2	12	1	1.56569e+09	2.19586e+10
2	0	MDSINE2	12	2	4.27861e+08	1.5392e+10
2	0	MDSINE2	12	3	7.35948e+08	1.22587e+10
2	0	MDSINE2	12	4	5.69992e+08	1.02411e+10
2	0	MDSINE2	12	5	1.94916e+09	8.87144e+09
2	0	MDSINE2	12	6	1.11212e+09	7.97549e+09
2	0	MDSINE2	12	7	4.94517e+08	7.30722e+09
2	0	MDSINE2	12	8	4.12151e+08	6.7984e+09
2	0	MDSINE2	12	9	4.76839e+08	6.03843e+09
2	0	MDSINE2	12	10	6.68505e+08	5.38477e+09
2	0	MDSINE2	12	11	4.18888e+09	4.74124e+09
2	0	MDSINE2	12	12	2.86486e+09	4.29512e+09
2	0	MDSINE2	12	13	1.64372e+09	3.75902e+09
2	0	MDSINE2	12	14	1.36072e+09	3.06831e+09
2	0	MDSINE2	12	15	9.3751e+08	1.89169e+09
2	0	MDSINE2	12	16	1.76943e+09	1.5079e+09
2	0	MDSINE2	12	17	5.53655e+08	1.27367e+09
2	0	MDSINE2	12	18	3.88384e+09	9.38899e+08
2	0	MDSINE2	12	19	4.88323e+09	8.53474e+08
2	0	MDSINE2	12	20	8.64501e+09	5.432e+08
2	0	MDSINE2	12	21	1.211e+10	5.34297e+08
2	0	MDSINE2	12	22	3.03563e+09	4.14956e+08
2	0	MDSINE2	12	23	5.1222e+09	2.90608e+08
2	0	MDSINE2	12	24	8.99464e+09	2.37385e+08
2	0	MDSINE2	12	25	5.22916e+09	1.80734e+08
2	0	MDSINE2	12	26	4.13844e+09	7.26883e+08
2	0	MDSINE2	12	27	6.18234e+09	8.35127e+08
2	0	MDSINE2	12	28	2.27304e+10	1.11704e+09
2	0	MDSINE2	12	29	2.27708e+10	8.41595e+08
2	0	MDSINE2	12	30	2.25009e+10	9.79886e+08
2	0	MDSINE2	12	31	1.89797e+09	1.07602e+09
2	0	MDSINE2	12	32	2.13054e+10	1.02202e+09
2	0	MDSINE2	12	33	1.11941e+10	9.48102e+08
2	0	MDSINE2	12	34	6.19941e+09	9.47433e+08
2	0	MDSINE2	12	35	1.12706e+10	9.28762e+08
2	0	MDSINE2	12	36	7.56279e+09	5.9311e+08
2	0	MDSINE2	12	37	6.1437e+09	5.35916e+08
2	0	MDSINE2	12	38	5.16961e+09	4.41743e+08
2	0	MDSINE2	12	39	5.13201e+09	3.32708e+08
2	0	MDSINE2	12	40	6.69877e+08	2.97906e+08
2	0	MDSINE2	12	41	5.4263e+08	2.81195e+08
2	0	MDSINE2	12	42	3.14432e+08	2.86394e+08
2	0	MDSINE2	12	43	1.88005e+08	2.31999e+08
2	0	MDSINE2	12	44	5.22242e+06	1.05037e+08
2	0	MDSINE2	12	45	1.5657e+07	9.82882e+07
2	0	MDSINE2	12	46	0	1.03499e+08
2	0	MDSINE2	12	47	5.81209e+07	1.08951e+08
2	0	MDSINE2	12	48	2.12951e+08	1.14647e+08
2	0	MDSINE2	12	49	4.12372e+08	1.20589e+08
2	0	MDSINE2	12	50	9.31743e+08	1.21713e+08
2	0	MDSINE2	12	51	8.43945e+08	1.24242e+08
2	0	MDSINE2	12	52	6.91254e+08	1.34242e+08
2	0	MDSINE2	12	53	1.17428e+09	1.56272e+08
2	0	MDSINE2	12	54	2.94595e+07	1.87504e+08
2	0	MDSINE2	12	55	1.98876e+07	1.87271e+08
2	0	MDSINE2	12	56	1.47697e+08	2.00754e+08
2	0	MDSINE2	12	57	1.53532e+08	2.19584e+08
2	0	MDSINE2	12	58	1.66298e+07	2.21019e+08
2	0	MDSINE2	12	59	1.63747e+07	2.41349e+08
2	0	MDSINE2	12	60	2.58226e+07	2.51198e+08
2	0	MDSINE2	12	61	1.1871e+07	2.7476e+08
2	0	MDSINE2	12	62	3.24374e+07	3.031e+08
2	0	MDSINE2	12	63	6.68909e+07	3.66459e+08
2	0	MDSINE2	12	64	3.24162e+08	4.43577e+08
2	0	MDSINE2	12	65	6.35111e+08	4.15255e+08
2	0	MDSINE2	12	66	8.83359e+08	3.73515e+08
2	0	MDSINE2	12	67	1.49732e+09	3.7318e+08
2	0	MDSINE2	12	68	3.85725e+09	3.81477e+08
2	0	MDSINE2	12	69	1.04399e+09	3.46203e+08
2	0	MDSINE2	12	70	1.87693e+09	3.67867e+08
2	0	MDSINE2	12	71	7.50793e+09	3.25845e+08
2	0	MDSINE2	12	72	2.74047e+08	2.40843e+08
2	0	MDSINE2	12	73	3.9567e+09	2.01159e+08
2	0	MDSINE2	12	74	1.62044e+10	1.87447e+08
2	0	MDSINE2	13	0	1.97795e+10	1.97795e+10
2	0	MDSINE2	13	1	6.37375e+08	1.02123e+10
2	0	MDSINE2	13	2	4.05671e+08	7.488e+09
2	0	MDSINE2	13	3	0	6.32139e+09
2	0	MDSINE2	13	4	0	5.34775e+09
2	0	MDSINE2	13	5	8.12883e+08	4.77514e+09
2	0	MDSINE2	13	6	0	4.29438e+09
2	0	MDSINE2	13	7	3.4202e+08	3.95881e+09
2	0	MDSINE2	13	8	5.42441e+08	3.74404e+09
2	0	MDSINE2	13	9	0	3.37103e+09
2	0	MDSINE2	13	10	8.52599e+08	3.06176e+09
2	0	MDSINE2	13	11	0	2.84179e+09
2	0	MDSINE2	13	12	1.66757e+09	2.80314e+09
2	0	MDSINE2	13	13	9.04725e+08	2.44231e+09
2	0	MDSINE2	13	14	1.25516e+09	2.04706e+09
2	0	MDSINE2	13	15	2.11667e+08	1.83567e+09
2	0	MDSINE2	13	16	3.71255e+08	1.2955e+09
2	0	MDSINE2	13	17	8.3798e+08	1.12146e+09
2	0	MDSINE2	13	18	2.42386e+09	8.47308e+08
2	0	MDSINE2	13	19	2.31058e+09	8.22167e+08
2	0	MDSINE2	13	20	1.53286e+09	4.35221e+08
2	0	MDSINE2	13	21	1.94057e+09	2.71789e+08
2	0	MDSINE2	13	22	5.98532e+08	1.59624e+08
2	0	MDSINE2	13	23	2.26165e+09	1.02033e+08
2	0	MDSINE2	13	24	2.70749e+09	7.90167e+07
2	0	MDSINE2	13	25	2.70354e+09	5.39998e+07
2	0	MDSINE2	13	26	1.53584e+09	8.77319e+07
2	0	MDSINE2	13	27	2.79484e+09	1.10779e+08
2	0	MDSINE2	13	28	5.38036e+09	1.97439e+08
2	0	MDSINE2	13	29	4.95964e+09	2.49368e+08
2	0	MDSINE2	13	30	5.12001e+09	2.92337e+08
2	0	MDSINE2	13	31	2.92568e+08	3.50936e+08
2	0	MDSINE2	13	32	8.88094e+09	4.01817e+08
2	0	MDSINE2	13	33	3.20028e+09	4.17311e+08
2	0	MDSINE2	13	34	1.89396e+09	4.27171e+08
2	0	MDSINE2	13	35	1.77161e+09	7.26285e+08
2	0	MDSINE2	13	36	1.48579e+09	9.62592e+08
2	0	MDSINE2	13	37	8.48623e+08	8.27544e+08
2	0	MDSINE2	13	38	1.92357e+09	6.43438e+08
2	0	MDSINE2	13	39	3.00152e+09	5.03521e+08
2	0	MDSINE2	13	40	0	4.10101e+08
2	0	MDSINE2	13	41	2.03486e+08	4.15628e+08
2	0	MDSINE2	13	42	4.52475e+08	3.36526e+08
2	0	MDSINE2	13	43	2.26962e+09	2.99167e+08
2	0	MDSINE2	13	44	7.5725e+08	2.08884e+08
2	0	MDSINE2	13	45	1.19863e+09	1.89299e+08
2	0	MDSINE2	13	46	3.96577e+08	2.16963e+08
2	0	MDSINE2	13	47	1.88461e+08	2.48815e+08
2	0	MDSINE2	13	48	1.76284e+08	2.71545e+08
2	0	MDSINE2	13	49	3.4346e+08	2.85947e+08
2	0	MDSINE2	13	50	9.76341e+07	3.14285e+08
2	0	MDSINE2	13	51	8.91189e+07	3.1145e+08
2	0	MDSINE2	13	52	0	3.44753e+08
2	0	MDSINE2	13	53	2.33242e+08	3.90197e+08
2	0	MDSINE2	13	54	4.06231e+08	5.9513e+08
2	0	MDSINE2	13	55	1.5276e+08	7.21955e+08
2	0	MDSINE2	13	56	2.20881e+08	8.23457e+08
2	0	MDSINE2	13	57	2.04529e+08	8.95647e+08
2	0	MDSINE2	13	58	1.52809e+08	9.97276e+08
2	0	MDSINE2	13	59	4.45393e+08	9.63298e+08
2	0	MDSINE2	13	60	7.61323e+08	9.26311e+08
2	0	MDSINE2	13	61	1.33667e+09	8.44584e+08
2	0	MDSINE2	13	62	3.49107e+09	1.34416e+09
2	0	MDSINE2	13	63	1.41214e+09	1.44408e+09
2	0	MDSINE2	13	64	1.00797e+09	1.31982e+09
2	0	MDSINE2	13	65	8.67084e+08	1.30201e+09
2	0	MDSINE2	13	66	1.1976e+09	1.31672e+09
2	0	MDSINE2	13	67	1.51229e+09	1.0659e+09
2	0	MDSINE2	13	68	3.62504e+09	9.48211e+08
2	0	MDSINE2	13	69	5.84882e+08	9.22591e+08
2	0	MDSINE2	13	70	1.03297e+09	8.80833e+08
2	0	MDSINE2	13	71	2.53534e+09	8.41003e+08
2	0	MDSINE2	13	72	2.43247e+08	8.05849e+08
2	0	MDSINE2	13	73	1.87979e+09	7.5407e+08
2	0	MDSINE2	13	74	4.07296e+09	7.33705e+08
2	0	MDSINE2	14	0	5.22758e+08	5.22758e+08
2	0	MDSINE2	14	1	5.41598e+07	5.47302e+08
2	0	MDSINE2	14	2	1.28113e+08	5.72781e+08
2	0	MDSINE2	14	3	3.08158e+08	6.02019e+08
2	0	MDSINE2	14	4	5.09081e+08	6.30311e+08
2	0	MDSINE2	14	5	1.44582e+09	6.62356e+08
2	0	MDSINE2	14	6	2.07414e+09	6.95409e+08
2	0	MDSINE2	14	7	9.2063e+08	7.25797e+08
2	0	MDSINE2	14	8	5.3725e+08	7.55346e+08
2	0	MDSINE2	14	9	2.34187e+08	8.05432e+08
2	0	MDSINE2	14	10	5.17498e+08	8.59915e+08
2	0	MDSINE2	14	11	2.94369e+09	8.3664e+08
2	0	MDSINE2	14	12	2.24324e+09	7.97635e+08
2	0	MDSINE2	14	13	1.47383e+09	7.73839e+08
2	0	MDSINE2	14	14	1.10765e+09	6.90623e+08
2	0	MDSINE2	14	15	2.41191e+08	3.88573e+08
2	0	MDSINE2	14	16	6.07903e+08	3.40128e+08
2	0	MDSINE2	14	17	5.77589e+08	2.58203e+08
2	0	MDSINE2	14	18	2.48663e+09	1.12961e+08
2	0	MDSINE2	14	19	2.52297e+09	1.08864e+08
2	0	MDSINE2	14	20	9.37681e+08	1.16759e+08
2	0	MDSINE2	14	21	1.51126e+09	1.34618e+08
2	0	MDSINE2	14	22	2.19462e+08	1.35969e+08
2	0	MDSINE2	14	23	6.64573e+08	1.31952e+08
2	0	MDSINE2	14	24	1.43936e+09	1.45044e+08
2	0	MDSINE2	14	25	6.3624e+08	1.35292e+08
2	0	MDSINE2	14	26	1.24728e+09	2.62267e+08
2	0	MDSINE2	14	27	1.6636e+09	2.78605e+08
2	0	MDSINE2	14	28	5.60317e+09	3.38258e+08
2	0	MDSINE2	14	29	3.81149e+09	3.36691e+08
2	0	MDSINE2	14	30	3.97401e+09	3.38473e+08
2	0	MDSINE2	14	31	3.83468e+08	3.50425e+08
2	0	MDSINE2	14	32	8.58687e+09	3.57598e+08
2	0	MDSINE2	14	33	4.06057e+09	5.56989e+08
2	0	MDSINE2	14	34	1.26535e+09	6.01971e+08
2	0	MDSINE2	14	35	8.42396e+09	4.80063e+08
2	0	MDSINE2	14	36	4.76964e+09	6.65969e+08
2	0	MDSINE2	14	37	2.83597e+09	6.46807e+08
2	0	MDSINE2	14	38	1.05893e+10	5.8255e+08
2	0	MDSINE2	14	39	1.70616e+10	5.33749e+08
2	0	MDSINE2	14	40	7.49213e+09	5.97255e+08
2	0	MDSINE2	14	41	1.04222e+10	5.60675e+08
2	0	MDSINE2	14	42	1.29377e+10	5.44881e+08
2	0	MDSINE2	14	43	1.30537e+10	5.62806e+08
2	0	MDSINE2	14	44	2.05763e+09	3.43056e+08
2	0	MDSINE2	14	45	2.64081e+09	3.25719e+08
2	0	MDSINE2	14	46	3.45565e+08	3.25365e+08
2	0	MDSINE2	14	47	2.92906e+08	3.80348e+08
2	0	MDSINE2	14	48	4.56457e+08	4.5603e+08
2	0	MDSINE2	14	49	6.88022e+08	5.34898e+08
2	0	MDSINE2	14	50	4.50804e+08	5.64599e+08
2	0	MDSINE2	14	51	2.77235e+08	5.71939e+08
2	0	MDSINE2	14	52	3.4262e+08	6.08449e+08
2	0	MDSINE2	14	53	3.0265e+08	6.93036e+08
2	0	MDSINE2	14	54	1.5505e+06	1.17023e+09
2	0	MDSINE2	14	55	2.59404e+06	1.21511e+09
2	0	MDSINE2	14	56	1.19755e+07	1.14552e+09
2	0	MDSINE2	14	57	2.11581e+07	1.09548e+09
2	0	MDSINE2	14	58	1.66298e+06	1.02194e+09
2	0	MDSINE2	14	59	0	9.5517e+08
2	0	MDSINE2	14	60	9.79479e+06	8.77604e+08
2	0	MDSINE2	14	61	1.1871e+06	6.83771e+08
2	0	MDSINE2	14	62	7.29841e+07	4.82459e+08
2	0	MDSINE2	14	63	5.94586e+07	4.6406e+08
2	0	MDSINE2	14	64	4.83823e+07	4.80883e+08
2	0	MDSINE2	14	65	4.72955e+07	4.42998e+08
2	0	MDSINE2	14	66	2.09492e+08	4.29254e+08
2	0	MDSINE2	14	67	3.64348e+08	4.03364e+08
2	0	MDSINE2	14	68	1.3481e+09	4.4252e+08
2	0	MDSINE2	14	69	1.75927e+08	4.36936e+08
2	0	MDSINE2	14	70	8.17587e+08	4.08903e+08
2	0	MDSINE2	14	71	2.17244e+09	3.39791e+08
2	0	MDSINE2	14	72	8.18991e+07	3.11518e+08
2	0	MDSINE2	14	73	9.92696e+08	2.75362e+08
2	0	MDSINE2	14	74	3.69713e+09	2.43664e+08
2	0	MDSINE2	15	0	0	100000
2	0	MDSINE2	15	1	1.71031e+06	113648
2	0	MDSINE2	15	2	1.81565e+08	129163
2	0	MDSINE2	15	3	1.7124e+09	146798
2	0	MDSINE2	15	4	3.6826e+08	166841
2	0	MDSINE2	15	5	1.0872e+09	189616
2	0	MDSINE2	15	6	4.88786e+08	217964
2	0	MDSINE2	15	7	2.70478e+08	247987
2	0	MDSINE2	15	8	7.37097e+07	281834
2	0	MDSINE2	15	9	9.64963e+07	363104
2	0	MDSINE2	15	10	2.03606e+08	467932
2	0	MDSINE2	15	11	3.44291e+08	590533
2	0	MDSINE2	15	12	3.75676e+08	728167
2	0	MDSINE2	15	13	4.17966e+08	823717
2	0	MDSINE2	15	14	4.2729e+08	837550
2	0	MDSINE2	15	15	2.17117e+08	932232
2	0	MDSINE2	15	16	2.57273e+08	810019
2	0	MDSINE2	15	17	1.55715e+08	657760
2	0	MDSINE2	15	18	7.69478e+08	525856
2	0	MDSINE2	15	19	1.75735e+09	492955
2	0	MDSINE2	15	20	1.2858e+09	498547
2	0	MDSINE2	15	21	2.35747e+09	448330
2	0	MDSINE2	15	22	2.03501e+09	432097
2	0	MDSINE2	15	23	6.09936e+09	464641
2	0	MDSINE2	15	24	2.28424e+10	505033
2	0	MDSINE2	15	25	7.56526e+09	664145
2	0	MDSINE2	15	26	2.72978e+09	1.73331e+06
2	0	MDSINE2	15	27	7.63175e+09	2.01873e+06
2	0	MDSINE2	15	28	3.14817e+09	1.953e+06
2	0	MDSINE2	15	29	5.65962e+09	1.79421e+06
2	0	MDSINE2	15	30	1.77444e+09	1.90891e+06
2	0	MDSINE2	15	31	1.11265e+08	2.07686e+06
2	0	MDSINE2	15	32	2.83043e+09	2.16428e+06
2	0	MDSINE2	15	33	1.98899e+09	2.28966e+06
2	0	MDSINE2	15	34	6.90931e+08	2.0823e+06
2	0	MDSINE2	15	35	1.61514e+09	1.70191e+06
2	0	MDSINE2	15	36	7.30887e+08	2.24995e+06
2	0	MDSINE2	15	37	7.32039e+08	2.41853e+06
2	0	MDSINE2	15	38	2.11112e+09	2.09024e+06
2	0	MDSINE2	15	39	4.86423e+09	1.9036e+06
2	0	MDSINE2	15	40	2.24263e+08	1.74754e+06
2	0	MDSINE2	15	41	5.09332e+08	1.70796e+06
2	0	MDSINE2	15	42	1.19944e+09	1.8816e+06
2	0	MDSINE2	15	43	1.65134e+09	2.36039e+06
2	0	MDSINE2	15	44	1.22466e+09	4.67159e+06
2	0	MDSINE2	15	45	3.96644e+08	4.72518e+06
2	0	MDSINE2	15	46	1.88689e+08	5.32553e+06
2	0	MDSINE2	15	47	1.18831e+08	6.01088e+06
2	0	MDSINE2	15	48	1.89916e+08	6.79324e+06
2	0	MDSINE2	15	49	2.22174e+08	7.68611e+06
2	0	MDSINE2	15	50	1.61819e+08	8.60861e+06
2	0	MDSINE2	15	51	9.72792e+07	8.71609e+06
2	0	MDSINE2	15	52	9.40861e+07	8.92849e+06
2	0	MDSINE2	15	53	6.80356e+08	9.69133e+06
2	0	MDSINE2	15	54	1.26366e+08	2.28701e+07
2	0	MDSINE2	15	55	4.92868e+07	2.53535e+07
2	0	MDSINE2	15	56	8.84854e+07	3.05793e+07
2	0	MDSINE2	15	57	1.86083e+08	3.43922e+07
2	0	MDSINE2	15	58	2.12122e+08	3.46205e+07
2	0	MDSINE2	15	59	7.4505e+08	3.95667e+07
2	0	MDSINE2	15	60	1.1264e+09	4.11406e+07
2	0	MDSINE2	15	61	6.80207e+08	5.03436e+07
2	0	MDSINE2	15	62	7.94716e+08	3.46025e+07
2	0	MDSINE2	15	63	5.9954e+08	3.69356e+07
2	0	MDSINE2	15	64	1.03216e+09	3.81157e+07
2	0	MDSINE2	15	65	7.83754e+08	4.23415e+07
2	0	MDSINE2	15	66	1.30583e+09	5.28705e+07
2	0	MDSINE2	15	67	1.59215e+09	7.54147e+07
2	0	MDSINE2	15	68	5.63752e+09	8.84372e+07
2	0	MDSINE2	15	69	4.56023e+08	7.79282e+07
2	0	MDSINE2	15	70	1.38023e+09	7.07439e+07
2	0	MDSINE2	15	71	1.52513e+09	6.44171e+07
2	0	MDSINE2	15	72	1.04299e+08	4.35333e+07
2	0	MDSINE2	15	73	1.08891e+09	3.9591e+07
2	0	MDSINE2	15	74	2.55215e+09	4.15678e+07
2	0	MDSINE2	16	0	2.3044e+09	2.3044e+09
2	0	MDSINE2	16	1	950171	1.96447e+09
2	0	MDSINE2	16	2	8.09136e+06	1.85879e+09
2	0	MDSINE2	16	3	4.74406e+07	1.78007e+09
2	0	MDSINE2	16	4	8.94106e+06	1.83461e+09
2	0	MDSINE2	16	5	5.285e+07	1.88774e+09
2	0	MDSINE2	16	6	1.17162e+08	1.93727e+09
2	0	MDSINE2	16	7	7.78174e+07	2.02723e+09
2	0	MDSINE2	16	8	1.21984e+08	2.06883e+09
2	0	MDSINE2	16	9	2.01457e+08	2.08621e+09
2	0	MDSINE2	16	10	4.79322e+08	2.19016e+09
2	0	MDSINE2	16	11	1.47471e+09	2.18919e+09
2	0	MDSINE2	16	12	1.18378e+09	1.97845e+09
2	0	MDSINE2	16	13	7.10855e+08	1.94909e+09
2	0	MDSINE2	16	14	4.65441e+08	2.02201e+09
2	0	MDSINE2	16	15	8.85729e+07	1.66124e+09
2	0	MDSINE2	16	16	1.76943e+08	1.21544e+09
2	0	MDSINE2	16	17	1.72729e+08	1.07395e+09
2	0	MDSINE2	16	18	4.43462e+08	1.00591e+09
2	0	MDSINE2	16	19	6.61145e+08	1.0167e+09
2	0	MDSINE2	16	20	3.18175e+07	2.88053e+08
2	0	MDSINE2	16	21	9.9262e+06	1.14558e+08
2	0	MDSINE2	16	22	0	5.91133e+07
2	0	MDSINE2	16	23	0	6.41913e+07
2	0	MDSINE2	16	24	0	4.07064e+07
2	0	MDSINE2	16	25	0	1.91622e+07
2	0	MDSINE2	16	26	0	3.30787e+07
2	0	MDSINE2	16	27	0	5.81304e+07
2	0	MDSINE2	16	28	6.23033e+08	1.23209e+08
2	0	MDSINE2	16	29	8.4937e+08	9.97223e+07
2	0	MDSINE2	16	30	4.85507e+09	7.57348e+07
2	0	MDSINE2	16	31	3.96383e+08	6.64354e+07
2	0	MDSINE2	16	32	6.59454e+09	7.22808e+07
2	0	MDSINE2	16	33	2.35376e+09	8.92984e+07
2	0	MDSINE2	16	34	6.9635e+08	1.11144e+08
2	0	MDSINE2	16	35	6.71292e+09	2.0013e+08
2	0	MDSINE2	16	36	3.09168e+09	5.12821e+08
2	0	MDSINE2	16	37	2.13105e+09	6.14344e+08
2	0	MDSINE2	16	38	5.38601e+08	4.47015e+08
2	0	MDSINE2	16	39	7.9452e+07	3.75231e+08
2	0	MDSINE2	16	40	0	4.08476e+08
2	0	MDSINE2	16	41	2.83647e+07	5.51496e+08
2	0	MDSINE2	16	42	1.66419e+09	5.9671e+08
2	0	MDSINE2	16	43	7.34574e+08	9.76312e+08
2	0	MDSINE2	16	44	1.66726e+09	1.02636e+09
2	0	MDSINE2	16	45	2.29288e+09	1.21567e+09
2	0	MDSINE2	16	46	9.09988e+08	1.20373e+09
2	0	MDSINE2	16	47	2.60105e+08	1.26042e+09
2	0	MDSINE2	16	48	4.94534e+08	1.26378e+09
2	0	MDSINE2	16	49	5.06093e+08	1.28417e+09
2	0	MDSINE2	16	50	2.98326e+07	1.30417e+09
2	0	MDSINE2	16	51	2.0186e+07	1.53359e+09
2	0	MDSINE2	16	52	2.72807e+07	1.64648e+09
2	0	MDSINE2	16	53	8.9665e+08	1.62343e+09
2	0	MDSINE2	16	54	2.20946e+07	1.8901e+09
2	0	MDSINE2	16	55	7.17685e+07	1.93641e+09
2	0	MDSINE2	16	56	1.35057e+08	1.95817e+09
2	0	MDSINE2	16	57	1.41597e+08	2.07706e+09
2	0	MDSINE2	16	58	4.187e+08	2.07878e+09
2	0	MDSINE2	16	59	1.75701e+09	2.14447e+09
2	0	MDSINE2	16	60	3.72825e+09	2.20208e+09
2	0	MDSINE2	16	61	1.85781e+09	2.15617e+09
2	0	MDSINE2	16	62	9.66229e+09	1.82192e+09
2	0	MDSINE2	16	63	3.41887e+09	1.66747e+09
2	0	MDSINE2	16	64	4.88823e+09	1.5148e+09
2	0	MDSINE2	16	65	5.18899e+09	1.50941e+09
2	0	MDSINE2	16	66	6.07876e+09	1.49251e+09
2	0	MDSINE2	16	67	7.31691e+09	1.55088e+09
2	0	MDSINE2	16	68	1.3481e+10	1.40897e+09
2	0	MDSINE2	16	69	9.87663e+08	1.34532e+09
2	0	MDSINE2	16	70	4.75461e+09	1.21472e+09
2	0	MDSINE2	16	71	8.10621e+09	9.65672e+08
2	0	MDSINE2	16	72	5.92894e+08	1.00725e+09
2	0	MDSINE2	16	73	3.32776e+09	9.16918e+08
2	0	MDSINE2	16	74	1.06019e+10	8.66442e+08
2	0	MDSINE2	17	0	1.47226e+09	1.47226e+09
2	0	MDSINE2	17	1	0	1.42573e+09
2	0	MDSINE2	17	2	6.00722e+06	1.41861e+09
2	0	MDSINE2	17	3	2.55767e+07	1.42653e+09
2	0	MDSINE2	17	4	7.26461e+06	1.45487e+09
2	0	MDSINE2	17	5	3.3975e+07	1.60003e+09
2	0	MDSINE2	17	6	8.87869e+07	1.68524e+09
2	0	MDSINE2	17	7	6.65214e+07	1.80626e+09
2	0	MDSINE2	17	8	1.15236e+08	1.88537e+09
2	0	MDSINE2	17	9	2.11615e+08	2.0657e+09
2	0	MDSINE2	17	10	5.5228e+08	2.06712e+09
2	0	MDSINE2	17	11	1.78458e+09	2.0467e+09
2	0	MDSINE2	17	12	1.49189e+09	1.94958e+09
2	0	MDSINE2	17	13	7.65055e+08	1.90872e+09
2	0	MDSINE2	17	14	4.4255e+08	1.82506e+09
2	0	MDSINE2	17	15	9.58404e+07	1.4411e+09
2	0	MDSINE2	17	16	1.98654e+08	1.53111e+09
2	0	MDSINE2	17	17	1.94356e+08	1.5207e+09
2	0	MDSINE2	17	18	5.71034e+08	1.29929e+09
2	0	MDSINE2	17	19	7.19381e+08	1.2655e+09
2	0	MDSINE2	17	20	2.05878e+07	2.94189e+08
2	0	MDSINE2	17	21	0	9.03863e+07
2	0	MDSINE2	17	22	3.06939e+06	5.38337e+07
2	0	MDSINE2	17	23	0	3.91133e+07
2	0	MDSINE2	17	24	0	2.41813e+07
2	0	MDSINE2	17	25	0	2.28903e+07
2	0	MDSINE2	17	26	1.36763e+06	1.33211e+07
2	0	MDSINE2	17	27	4.15899e+06	1.17605e+07
2	0	MDSINE2	17	28	5.65268e+08	4.72868e+07
2	0	MDSINE2	17	29	5.63401e+08	6.88128e+07
2	0	MDSINE2	17	30	3.47495e+09	8.667e+07
2	0	MDSINE2	17	31	2.92071e+08	1.29766e+08
2	0	MDSINE2	17	32	6.21225e+09	1.87237e+08
2	0	MDSINE2	17	33	1.90296e+09	2.32866e+08
2	0	MDSINE2	17	34	5.55454e+08	2.8044e+08
2	0	MDSINE2	17	35	5.83469e+09	4.19367e+08
2	0	MDSINE2	17	36	2.85835e+09	7.08685e+08
2	0	MDSINE2	17	37	2.00362e+09	7.11726e+08
2	0	MDSINE2	17	38	4.11164e+08	5.65886e+08
2	0	MDSINE2	17	39	5.88533e+07	6.29981e+08
2	0	MDSINE2	17	40	0	5.12848e+08
2	0	MDSINE2	17	41	1.60322e+07	5.0475e+08
2	0	MDSINE2	17	42	1.19484e+09	5.87123e+08
2	0	MDSINE2	17	43	5.13621e+08	8.29106e+08
2	0	MDSINE2	17	44	9.88342e+08	9.54462e+08
2	0	MDSINE2	17	45	1.2282e+09	9.8486e+08
2	0	MDSINE2	17	46	5.60583e+08	1.13631e+09
2	0	MDSINE2	17	47	1.69759e+08	1.26438e+09
2	0	MDSINE2	17	48	2.6278e+08	1.35976e+09
2	0	MDSINE2	17	49	3.03766e+08	1.37516e+09
2	0	MDSINE2	17	50	1.83817e+07	1.33116e+09
2	0	MDSINE2	17	51	1.07372e+07	1.27886e+09
2	0	MDSINE2	17	52	1.63254e+07	1.47295e+09
2	0	MDSINE2	17	53	4.8666e+08	1.70024e+09
2	0	MDSINE2	17	54	1.04659e+07	2.06623e+09
2	0	MDSINE2	17	55	2.96874e+07	2.11732e+09
2	0	MDSINE2	17	56	7.18528e+07	2.12168e+09
2	0	MDSINE2	17	57	9.76529e+07	2.10421e+09
2	0	MDSINE2	17	58	2.22284e+08	2.10101e+09
2	0	MDSINE2	17	59	9.67747e+08	2.31135e+09
2	0	MDSINE2	17	60	2.14506e+09	2.3014e+09
2	0	MDSINE2	17	61	1.08975e+09	2.14314e+09
2	0	MDSINE2	17	62	5.36839e+09	2.33075e+09
2	0	MDSINE2	17	63	1.95965e+09	2.33076e+09
2	0	MDSINE2	17	64	2.9352e+09	2.23808e+09
2	0	MDSINE2	17	65	3.08322e+09	1.90121e+09
2	0	MDSINE2	17	66	3.29252e+09	1.72253e+09
2	0	MDSINE2	17	67	4.29232e+09	1.68704e+09
2	0	MDSINE2	17	68	7.99187e+09	1.57994e+09
2	0	MDSINE2	17	69	6.32722e+08	1.4237e+09
2	0	MDSINE2	17	70	2.6784e+09	1.34454e+09
2	0	MDSINE2	17	71	4.83528e+09	1.26151e+09
2	0	MDSINE2	17	72	3.53846e+08	1.16712e+09
2	0	MDSINE2	17	73	2.13324e+09	1.1101e+09
2	0	MDSINE2	17	74	6.3629e+09	1.12813e+09
2	0	MDSINE2	18	0	2.45376e+08	2.45376e+08
2	0	MDSINE2	18	1	0	2.54435e+08
2	0	MDSINE2	18	2	612982	2.64538e+08
2	0	MDSINE2	18	3	825054	2.74402e+08
2	0	MDSINE2	18	4	5.58816e+06	2.83513e+08
2	0	MDSINE2	18	5	7.55e+06	2.96455e+08
2	0	MDSINE2	18	6	1.37299e+07	3.0741e+08
2	0	MDSINE2	18	7	5.64804e+06	3.20563e+08
2	0	MDSINE2	18	8	2.95877e+07	3.33056e+08
2	0	MDSINE2	18	9	1.45027e+08	3.55813e+08
2	0	MDSINE2	18	10	8.16119e+08	3.83526e+08
2	0	MDSINE2	18	11	2.85762e+09	3.75457e+08
2	0	MDSINE2	18	12	1.47297e+09	3.57221e+08
2	0	MDSINE2	18	13	9.87067e+08	3.20106e+08
2	0	MDSINE2	18	14	7.14693e+08	2.95677e+08
2	0	MDSINE2	18	15	2.67081e+08	1.56926e+08
2	0	MDSINE2	18	16	2.04082e+08	8.15948e+07
2	0	MDSINE2	18	17	1.92914e+08	4.98968e+07
2	0	MDSINE2	18	18	8.52501e+08	2.16015e+07
2	0	MDSINE2	18	19	9.67739e+08	1.80158e+07
2	0	MDSINE2	18	20	2.19167e+09	1.44186e+07
2	0	MDSINE2	18	21	3.20864e+09	1.60056e+07
2	0	MDSINE2	18	22	2.13323e+09	1.9168e+07
2	0	MDSINE2	18	23	9.12803e+09	1.82299e+07
2	0	MDSINE2	18	24	9.78656e+09	2.15718e+07
2	0	MDSINE2	18	25	5.67395e+09	2.0711e+07
2	0	MDSINE2	18	26	8.92787e+09	2.30984e+07
2	0	MDSINE2	18	27	8.56544e+09	2.47505e+07
2	0	MDSINE2	18	28	1.87529e+10	2.7595e+07
2	0	MDSINE2	18	29	1.86178e+10	3.55782e+07
2	0	MDSINE2	18	30	3.12992e+09	3.91389e+07
2	0	MDSINE2	18	31	2.11603e+08	3.90668e+07
2	0	MDSINE2	18	32	8.16047e+08	3.72535e+07
2	0	MDSINE2	18	33	1.51411e+08	3.49984e+07
2	0	MDSINE2	18	34	0	3.24087e+07
2	0	MDSINE2	18	35	1.00946e+07	2.67936e+07
2	0	MDSINE2	18	36	0	1.36392e+07
2	0	MDSINE2	18	37	5.42251e+06	1.34497e+07
2	0	MDSINE2	18	38	0	1.35814e+07
2	0	MDSINE2	18	39	0	1.42204e+07
2	0	MDSINE2	18	40	9.32002e+06	1.51119e+07
2	0	MDSINE2	18	41	0	1.60674e+07
2	0	MDSINE2	18	42	0	1.64942e+07
2	0	MDSINE2	18	43	0	1.87498e+07
2	0	MDSINE2	18	44	0	2.30364e+07
2	0	MDSINE2	18	45	0	2.1404e+07
2	0	MDSINE2	18	46	0	2.04113e+07
2	0	MDSINE2	18	47	0	1.97927e+07
2	0	MDSINE2	18	48	0	2.0974e+07
2	0	MDSINE2	18	49	0	2.42673e+07
2	0	MDSINE2	18	50	0	2.57359e+07
2	0	MDSINE2	18	51	0	2.76109e+07
2	0	MDSINE2	18	52	0	2.99733e+07
2	0	MDSINE2	18	53	0	3.69763e+07
2	0	MDSINE2	18	54	0	4.70553e+07
2	0	MDSINE2	18	55	0	4.54125e+07
2	0	MDSINE2	18	56	0	4.34866e+07
2	0	MDSINE2	18	57	0	4.13015e+07
2	0	MDSINE2	18	58	0	3.85611e+07
2	0	MDSINE2	18	59	0	3.49071e+07
2	0	MDSINE2	18	60	0	3.15127e+07
2	0	MDSINE2	18	61	0	2.86766e+07
2	0	MDSINE2	18	62	0	2.99344e+07
2	0	MDSINE2	18	63	0	2.97862e+07
2	0	MDSINE2	18	64	0	2.93611e+07
2	0	MDSINE2	18	65	0	2.86639e+07
2	0	MDSINE2	18	66	0	2.77178e+07
2	0	MDSINE2	18	67	0	2.9805e+07
2	0	MDSINE2	18	68	0	2.88301e+07
2	0	MDSINE2	18	69	0	2.99299e+07
2	0	MDSINE2	18	70	0	2.74646e+07
2	0	MDSINE2	18	71	0	2.35123e+07
2	0	MDSINE2	18	72	0	1.99625e+07
2	0	MDSINE2	18	73	0	1.69378e+07
2	0	MDSINE2	18	74	0	1.56486e+07
2	0	MDSINE2	19	0	0	100000
2	0	MDSINE2	19	1	0	122258
2	0	MDSINE2	19	2	0	149163
2	0	MDSINE2	19	3	0	181032
2	0	MDSINE2	19	4	0	220952
2	0	MDSINE2	19	5	0	272802
2	0	MDSINE2	19	6	0	333262
2	0	MDSINE2	19	7	0	427213
2	0	MDSINE2	19	8	0	524412
2	0	MDSINE2	19	9	0	779763
2	0	MDSINE2	19	10	0	1.11717e+06
2	0	MDSINE2	19	11	0	1.7217e+06
2	0	MDSINE2	19	12	0	2.16498e+06
2	0	MDSINE2	19	13	0	2.92589e+06
2	0	MDSINE2	19	14	0	4.226e+06
2	0	MDSINE2	19	15	0	7.28621e+06
2	0	MDSINE2	19	16	0	7.22009e+06
2	0	MDSINE2	19	17	4.32543e+06	8.98477e+06
2	0	MDSINE2	19	18	2.02494e+07	8.4134e+06
2	0	MDSINE2	19	19	4.11075e+07	8.52471e+06
2	0	MDSINE2	19	20	1.87162e+08	1.0361e+07
2	0	MDSINE2	19	21	1.28544e+09	1.06242e+07
2	0	MDSINE2	19	22	1.91837e+08	1.23213e+07
2	0	MDSINE2	19	23	1.21094e+09	1.40105e+07
2	0	MDSINE2	19	24	3.06599e+09	1.76807e+07
2	0	MDSINE2	19	25	7.77412e+08	2.33963e+07
2	0	MDSINE2	19	26	8.34252e+08	4.46711e+07
2	0	MDSINE2	19	27	8.69229e+08	5.27019e+07
2	0	MDSINE2	19	28	8.95352e+08	5.27866e+07
2	0	MDSINE2	19	29	2.58652e+09	5.7698e+07
2	0	MDSINE2	19	30	1.05974e+09	6.11802e+07
2	0	MDSINE2	19	31	3.57638e+07	6.68987e+07
2	0	MDSINE2	19	32	1.47035e+07	7.28228e+07
2	0	MDSINE2	19	33	0	7.83474e+07
2	0	MDSINE2	19	34	1.51734e+08	8.40463e+07
2	0	MDSINE2	19	35	4.54258e+07	6.95771e+07
2	0	MDSINE2	19	36	1.7157e+07	5.62082e+07
2	0	MDSINE2	19	37	0	5.07311e+07
2	0	MDSINE2	19	38	0	3.26011e+07
2	0	MDSINE2	19	39	5.88533e+06	2.62796e+07
2	0	MDSINE2	19	40	0	1.86279e+07
2	0	MDSINE2	19	41	0	1.24915e+07
2	0	MDSINE2	19	42	0	9.11068e+06
2	0	MDSINE2	19	43	0	3.01456e+06
2	0	MDSINE2	19	44	2.61121e+06	212040
2	0	MDSINE2	19	45	0	170209
2	0	MDSINE2	19	46	0	188190
2	0	MDSINE2	19	47	0	208963
2	0	MDSINE2	19	48	1.41027e+06	233059
2	0	MDSINE2	19	49	6.0643e+06	261118
2	0	MDSINE2	19	50	1.20536e+06	307075
2	0	MDSINE2	19	51	214744	399403
2	0	MDSINE2	19	52	4.51098e+06	524175
2	0	MDSINE2	19	53	1.01529e+09	875307
2	0	MDSINE2	19	54	9.24873e+08	3.44567e+06
2	0	MDSINE2	19	55	5.78471e+08	4.33297e+06
2	0	MDSINE2	19	56	1.21884e+09	5.21196e+06
2	0	MDSINE2	19	57	4.64936e+08	5.78769e+06
2	0	MDSINE2	19	58	2.13415e+08	6.83512e+06
2	0	MDSINE2	19	59	5.86215e+08	7.57489e+06
2	0	MDSINE2	19	60	1.024e+08	8.80427e+06
2	0	MDSINE2	19	61	4.98581e+07	1.07915e+07
2	0	MDSINE2	19	62	2.02734e+07	2.86876e+07
2	0	MDSINE2	19	63	1.48646e+07	3.35878e+07
2	0	MDSINE2	19	64	6.12843e+07	4.05632e+07
2	0	MDSINE2	19	65	1.12608e+08	5.1679e+07
2	0	MDSINE2	19	66	1.71085e+08	5.36686e+07
2	0	MDSINE2	19	67	3.99286e+07	5.55316e+07
2	0	MDSINE2	19	68	1.93508e+08	5.91118e+07
2	0	MDSINE2	19	69	1.85187e+08	5.86387e+07
2	0	MDSINE2	19	70	7.76562e+07	5.68699e+07
2	0	MDSINE2	19	71	1.02983e+08	5.41436e+07
2	0	MDSINE2	19	72	3.14997e+06	5.48546e+07
2	0	MDSINE2	19	73	7.97912e+07	4.76111e+07
2	0	MDSINE2	19	74	2.27247e+08	4.41078e+07
2	0	MDSINE2	20	0	0	100000
2	0	MDSINE2	20	1	0	127534
2	0	MDSINE2	20	2	0	165882
2	0	MDSINE2	20	3	0	214086
2	0	MDSINE2	20	4	3.91171e+06	275755
2	0	MDSINE2	20	5	4.9075e+07	355019
2	0	MDSINE2	20	6	1.62013e+08	456779
2	0	MDSINE2	20	7	3.22566e+08	587205
2	0	MDSINE2	20	8	4.30838e+07	753978
2	0	MDSINE2	20	9	1.56877e+08	1.27038e+06
2	0	MDSINE2	20	10	3.65642e+08	2.07541e+06
2	0	MDSINE2	20	11	3.90197e+08	3.14112e+06
2	0	MDSINE2	20	12	1.04865e+09	4.15336e+06
2	0	MDSINE2	20	13	7.89028e+08	5.88097e+06
2	0	MDSINE2	20	14	1.29077e+09	7.02111e+06
2	0	MDSINE2	20	15	6.99045e+08	1.17799e+07
2	0	MDSINE2	20	16	5.36258e+08	2.1025e+07
2	0	MDSINE2	20	17	4.11781e+08	3.10573e+07
2	0	MDSINE2	20	18	1.86902e+09	4.80545e+07
2	0	MDSINE2	20	19	2.61546e+09	4.87227e+07
2	0	MDSINE2	20	20	5.29668e+08	4.37701e+07
2	0	MDSINE2	20	21	8.26356e+08	3.81809e+07
2	0	MDSINE2	20	22	3.06939e+08	3.02373e+07
2	0	MDSINE2	20	23	3.04705e+08	2.69623e+07
2	0	MDSINE2	20	24	5.13674e+08	2.04171e+07
2	0	MDSINE2	20	25	8.33494e+08	3.05331e+07
2	0	MDSINE2	20	26	5.66197e+08	3.66018e+07
2	0	MDSINE2	20	27	6.07213e+08	3.58509e+07
2	0	MDSINE2	20	28	1.8691e+09	6.60194e+07
2	0	MDSINE2	20	29	1.69874e+09	7.2862e+07
2	0	MDSINE2	20	30	1.94696e+09	8.50593e+07
2	0	MDSINE2	20	31	2.76673e+08	1.31513e+08
2	0	MDSINE2	20	32	2.85984e+09	1.47117e+08
2	0	MDSINE2	20	33	2.03373e+09	1.87701e+08
2	0	MDSINE2	20	34	7.55959e+08	2.23264e+08
2	0	MDSINE2	20	35	2.12492e+09	2.71832e+08
2	0	MDSINE2	20	36	1.41373e+09	3.89168e+08
2	0	MDSINE2	20	37	7.45595e+08	3.8188e+08
2	0	MDSINE2	20	38	2.19768e+09	2.79873e+08
2	0	MDSINE2	20	39	2.35708e+09	1.9076e+08
2	0	MDSINE2	20	40	1.73585e+08	1.45533e+08
2	0	MDSINE2	20	41	1.66489e+08	1.18793e+08
2	0	MDSINE2	20	42	4.1413e+07	7.38671e+07
2	0	MDSINE2	20	43	3.87638e+06	2.48997e+07
2	0	MDSINE2	20	44	0	2.13991e+06
2	0	MDSINE2	20	45	0	1.43937e+06
2	0	MDSINE2	20	46	0	2.05534e+06
2	0	MDSINE2	20	47	0	2.53687e+06
2	0	MDSINE2	20	48	0	3.2883e+06
2	0	MDSINE2	20	49	0	4.20427e+06
2	0	MDSINE2	20	50	0	5.7019e+06
2	0	MDSINE2	20	51	0	8.09816e+06
2	0	MDSINE2	20	52	0	1.20134e+07
2	0	MDSINE2	20	53	8.23207e+07	2.08086e+07
2	0	MDSINE2	20	54	2.20558e+08	8.21786e+07
2	0	MDSINE2	20	55	9.05032e+07	1.06802e+08
2	0	MDSINE2	20	56	4.65713e+07	9.85159e+07
2	0	MDSINE2	20	57	1.20981e+08	8.37858e+07
2	0	MDSINE2	20	58	3.88028e+06	7.7294e+07
2	0	MDSINE2	20	59	7.36863e+06	7.82573e+07
2	0	MDSINE2	20	60	2.67131e+06	7.43773e+07
2	0	MDSINE2	20	61	0	6.04051e+07
2	0	MDSINE2	20	62	0	2.2682e+07
2	0	MDSINE2	20	63	0	1.89324e+07
2	0	MDSINE2	20	64	0	2.62085e+07
2	0	MDSINE2	20	65	0	3.46251e+07
2	0	MDSINE2	20	66	0	4.69364e+07
2	0	MDSINE2	20	67	0	5.98964e+07
2	0	MDSINE2	20	68	0	7.75853e+07
2	0	MDSINE2	20	69	0	9.1744e+07
2	0	MDSINE2	20	70	0	1.05528e+08
2	0	MDSINE2	20	71	0	1.00596e+08
2	0	MDSINE2	20	72	0	1.3261e+08
2	0	MDSINE2	20	73	2.3468e+06	1.75782e+08
2	0	MDSINE2	20	74	0	2.13356e+08
2	0	MDSINE2	21	0	0	100000
2	0	MDSINE2	21	1	0	123721
2	0	MDSINE2	21	2	0	154708
2	0	MDSINE2	21	3	0	192344
2	0	MDSINE2	21	4	0	239048
2	0	MDSINE2	21	5	0	299476
2	0	MDSINE2	21	6	0	376945
2	0	MDSINE2	21	7	0	475971
2	0	MDSINE2	21	8	0	601727
2	0	MDSINE2	21	9	0	923755
2	0	MDSINE2	21	10	4.24178e+06	1.37334e+06
2	0	MDSINE2	21	11	0	1.97459e+06
2	0	MDSINE2	21	12	1.89189e+07	2.79891e+06
2	0	MDSINE2	21	13	1.25077e+07	3.99959e+06
2	0	MDSINE2	21	14	1.78037e+07	5.36444e+06
2	0	MDSINE2	21	15	4.08798e+06	1.1856e+07
2	0	MDSINE2	21	16	2.76813e+07	2.12272e+07
2	0	MDSINE2	21	17	1.55715e+07	2.62146e+07
2	0	MDSINE2	21	18	1.45796e+08	5.56303e+07
2	0	MDSINE2	21	19	2.34655e+08	5.949e+07
2	0	MDSINE2	21	20	7.46776e+08	6.51984e+07
2	0	MDSINE2	21	21	7.66799e+08	5.38852e+07
2	0	MDSINE2	21	22	4.91103e+07	5.32345e+07
2	0	MDSINE2	21	23	1.41846e+08	5.65995e+07
2	0	MDSINE2	21	24	2.35434e+08	4.89023e+07
2	0	MDSINE2	21	25	6.38174e+07	6.15765e+07
2	0	MDSINE2	21	26	2.87202e+08	1.79209e+08
2	0	MDSINE2	21	27	4.28376e+08	2.2204e+08
2	0	MDSINE2	21	28	1.74119e+09	3.05321e+08
2	0	MDSINE2	21	29	2.28348e+09	3.69746e+08
2	0	MDSINE2	21	30	8.41012e+09	3.45332e+08
2	0	MDSINE2	21	31	7.73393e+08	3.417e+08
2	0	MDSINE2	21	32	1.21745e+10	3.6749e+08
2	0	MDSINE2	21	33	8.42053e+09	6.22749e+08
2	0	MDSINE2	21	34	4.34338e+09	6.97037e+08
2	0	MDSINE2	21	35	1.81148e+10	8.43071e+08
2	0	MDSINE2	21	36	1.21506e+10	5.67035e+08
2	0	MDSINE2	21	37	2.75409e+10	5.41775e+08
2	0	MDSINE2	21	38	6.17948e+08	2.74982e+08
2	0	MDSINE2	21	39	1.82445e+08	1.73612e+08
2	0	MDSINE2	21	40	1.33975e+07	1.24679e+08
2	0	MDSINE2	21	41	1.35657e+07	7.75377e+07
2	0	MDSINE2	21	42	6.13526e+06	3.92314e+07
2	0	MDSINE2	21	43	1.74437e+07	1.28754e+07
2	0	MDSINE2	21	44	1.3056e+07	300835
2	0	MDSINE2	21	45	6.95866e+06	191145
2	0	MDSINE2	21	46	0	216861
2	0	MDSINE2	21	47	863182	263045
2	0	MDSINE2	21	48	0	323157
2	0	MDSINE2	21	49	0	404988
2	0	MDSINE2	21	50	0	515742
2	0	MDSINE2	21	51	0	609872
2	0	MDSINE2	21	52	429617	767214
2	0	MDSINE2	21	53	2.0338e+08	1.17641e+06
2	0	MDSINE2	21	54	3.56615e+07	4.11214e+06
2	0	MDSINE2	21	55	6.08159e+07	5.87294e+06
2	0	MDSINE2	21	56	4.98978e+07	8.89309e+06
2	0	MDSINE2	21	57	6.67295e+07	1.35878e+07
2	0	MDSINE2	21	58	9.23875e+06	1.82742e+07
2	0	MDSINE2	21	59	2.53808e+07	2.42558e+07
2	0	MDSINE2	21	60	5.87688e+07	3.83772e+07
2	0	MDSINE2	21	61	3.57316e+08	6.89538e+07
2	0	MDSINE2	21	62	1.82866e+09	2.43697e+08
2	0	MDSINE2	21	63	8.00213e+08	2.85325e+08
2	0	MDSINE2	21	64	1.11441e+09	3.35986e+08
2	0	MDSINE2	21	65	1.563e+09	3.67119e+08
2	0	MDSINE2	21	66	9.07799e+08	4.44941e+08
2	0	MDSINE2	21	67	4.5269e+09	5.00219e+08
2	0	MDSINE2	21	68	8.7401e+09	5.56626e+08
2	0	MDSINE2	21	69	1.08489e+09	6.21465e+08
2	0	MDSINE2	21	70	2.09379e+09	6.76226e+08
2	0	MDSINE2	21	71	6.08088e+09	7.17958e+08
2	0	MDSINE2	21	72	8.8479e+08	7.32565e+08
2	0	MDSINE2	21	73	7.44639e+09	7.38367e+08
2	0	MDSINE2	21	74	2.63431e+10	7.47224e+08
2	0	MDSINE2	22	0	1.75924e+10	1.75924e+10
2	0	MDSINE2	22	1	2.42674e+08	5.83461e+09
2	0	MDSINE2	22	2	3.83727e+07	3.66511e+09
2	0	MDSINE2	22	3	3.38272e+07	2.75142e+09
2	0	MDSINE2	22	4	1.62615e+08	2.2529e+09
2	0	MDSINE2	22	5	4.70616e+08	1.92057e+09
2	0	MDSINE2	22	6	5.18076e+08	1.71693e+09
2	0	MDSINE2	22	7	1.78227e+08	1.55117e+09
2	0	MDSINE2	22	8	2.34106e+08	1.41551e+09
2	0	MDSINE2	22	9	2.46602e+08	1.26123e+09
2	0	MDSINE2	22	10	4.15695e+08	1.14085e+09
2	0	MDSINE2	22	11	9.35324e+08	1.04644e+09
2	0	MDSINE2	22	12	4.45946e+08	9.6808e+08
2	0	MDSINE2	22	13	3.26243e+08	8.97125e+08
2	0	MDSINE2	22	14	4.09486e+08	8.18057e+08
2	0	MDSINE2	22	15	1.81234e+08	6.65824e+08
2	0	MDSINE2	22	16	2.82784e+08	5.68031e+08
2	0	MDSINE2	22	17	2.71925e+08	5.22976e+08
2	0	MDSINE2	22	18	1.21092e+09	5.3433e+08
2	0	MDSINE2	22	19	1.52269e+09	5.27587e+08
2	0	MDSINE2	22	20	1.75184e+09	4.85596e+08
2	0	MDSINE2	22	21	1.87853e+09	4.7743e+08
2	0	MDSINE2	22	22	7.33585e+08	4.75539e+08
2	0	MDSINE2	22	23	1.69427e+09	5.03043e+08
2	0	MDSINE2	22	24	2.88942e+09	5.19971e+08
2	0	MDSINE2	22	25	1.31889e+09	5.26409e+08
2	0	MDSINE2	22	26	4.36273e+08	5.81037e+08
2	0	MDSINE2	22	27	6.86233e+08	6.10316e+08
2	0	MDSINE2	22	28	2.61179e+09	6.52428e+08
2	0	MDSINE2	22	29	2.62494e+09	6.51807e+08
2	0	MDSINE2	22	30	4.83043e+09	6.23606e+08
2	0	MDSINE2	22	31	3.93899e+08	6.14642e+08
2	0	MDSINE2	22	32	1.05718e+10	6.14791e+08
2	0	MDSINE2	22	33	4.72128e+09	6.66849e+08
2	0	MDSINE2	22	34	2.71495e+09	6.73798e+08
2	0	MDSINE2	22	35	5.48138e+09	6.2795e+08
2	0	MDSINE2	22	36	2.60786e+09	5.75727e+08
2	0	MDSINE2	22	37	1.98735e+09	5.71424e+08
2	0	MDSINE2	22	38	1.36333e+09	4.59171e+08
2	0	MDSINE2	22	39	9.53424e+08	3.70136e+08
2	0	MDSINE2	22	40	3.66976e+07	2.69014e+08
2	0	MDSINE2	22	41	4.31637e+07	2.02117e+08
2	0	MDSINE2	22	42	1.53381e+07	1.5435e+08
2	0	MDSINE2	22	43	2.13201e+07	1.25414e+08
2	0	MDSINE2	22	44	2.48065e+07	6.39885e+07
2	0	MDSINE2	22	45	5.04503e+07	5.44774e+07
2	0	MDSINE2	22	46	1.5907e+07	6.21552e+07
2	0	MDSINE2	22	47	5.75455e+06	6.84145e+07
2	0	MDSINE2	22	48	6.58126e+06	7.51952e+07
2	0	MDSINE2	22	49	8.8208e+06	8.25263e+07
2	0	MDSINE2	22	50	3.0134e+06	9.17732e+07
2	0	MDSINE2	22	51	1.50321e+06	9.49705e+07
2	0	MDSINE2	22	52	1.93328e+06	1.02188e+08
2	0	MDSINE2	22	53	5.64946e+06	1.10153e+08
2	0	MDSINE2	22	54	4.6515e+06	1.62636e+08
2	0	MDSINE2	22	55	1.2682e+07	1.7241e+08
2	0	MDSINE2	22	56	6.25385e+07	1.70583e+08
2	0	MDSINE2	22	57	7.32397e+07	1.78149e+08
2	0	MDSINE2	22	58	2.75315e+07	1.94547e+08
2	0	MDSINE2	22	59	4.50305e+07	2.14676e+08
2	0	MDSINE2	22	60	1.4247e+08	2.18444e+08
2	0	MDSINE2	22	61	3.73936e+08	2.58213e+08
2	0	MDSINE2	22	62	1.91786e+09	3.09251e+08
2	0	MDSINE2	22	63	7.77916e+08	3.11816e+08
2	0	MDSINE2	22	64	7.77343e+08	3.12451e+08
2	0	MDSINE2	22	65	7.7925e+08	3.07975e+08
2	0	MDSINE2	22	66	9.46206e+08	3.29475e+08
2	0	MDSINE2	22	67	1.65204e+09	3.34356e+08
2	0	MDSINE2	22	68	2.90907e+09	3.36947e+08
2	0	MDSINE2	22	69	4.19757e+08	3.21853e+08
2	0	MDSINE2	22	70	1.16631e+09	3.42029e+08
2	0	MDSINE2	22	71	2.19206e+09	3.41904e+08
2	0	MDSINE2	22	72	9.83489e+07	3.41021e+08
2	0	MDSINE2	22	73	9.48107e+08	3.4204e+08
2	0	MDSINE2	22	74	3.77579e+09	3.43416e+08
2	0	MDSINE2	23	0	0	100000
2	0	MDSINE2	23	1	3.13557e+07	121046
2	0	MDSINE2	23	2	1.11318e+08	147187
2	0	MDSINE2	23	3	3.21358e+08	179188
2	0	MDSINE2	23	4	2.33026e+08	220097
2	0	MDSINE2	23	5	7.05925e+08	271064
2	0	MDSINE2	23	6	9.17159e+08	331660
2	0	MDSINE2	23	7	1.81365e+08	404468
2	0	MDSINE2	23	8	3.03663e+08	496060
2	0	MDSINE2	23	9	4.17587e+08	723872
2	0	MDSINE2	23	10	7.15165e+08	1.03664e+06
2	0	MDSINE2	23	11	3.15026e+09	1.53019e+06
2	0	MDSINE2	23	12	2.16486e+09	2.08122e+06
2	0	MDSINE2	23	13	7.08771e+08	2.41861e+06
2	0	MDSINE2	23	14	1.00083e+09	2.81851e+06
2	0	MDSINE2	23	15	3.94263e+08	4.15739e+06
2	0	MDSINE2	23	16	3.67999e+08	4.65259e+06
2	0	MDSINE2	23	17	3.15468e+08	4.02188e+06
2	0	MDSINE2	23	18	1.05297e+09	3.24546e+06
2	0	MDSINE2	23	19	1.34798e+09	3.12419e+06
2	0	MDSINE2	23	20	1.11361e+09	3.07618e+06
2	0	MDSINE2	23	21	1.71971e+09	3.4881e+06
2	0	MDSINE2	23	22	8.44083e+07	3.3734e+06
2	0	MDSINE2	23	23	1.6286e+08	3.19442e+06
2	0	MDSINE2	23	24	3.10345e+08	4.13963e+06
2	0	MDSINE2	23	25	6.38174e+07	4.74973e+06
2	0	MDSINE2	23	26	8.75281e+07	1.37402e+07
2	0	MDSINE2	23	27	7.69413e+07	1.69225e+07
2	0	MDSINE2	23	28	2.80571e+08	2.46933e+07
2	0	MDSINE2	23	29	2.13409e+08	2.07889e+07
2	0	MDSINE2	23	30	5.54513e+08	2.08576e+07
2	0	MDSINE2	23	31	2.28491e+07	2.28284e+07
2	0	MDSINE2	23	32	8.08695e+07	2.45399e+07
2	0	MDSINE2	23	33	2.0647e+07	3.02976e+07
2	0	MDSINE2	23	34	7.04478e+07	2.63758e+07
2	0	MDSINE2	23	35	1.16088e+08	2.18214e+07
2	0	MDSINE2	23	36	5.55886e+08	1.48735e+07
2	0	MDSINE2	23	37	4.22956e+08	1.3748e+07
2	0	MDSINE2	23	38	0	8.59922e+06
2	0	MDSINE2	23	39	0	5.70807e+06
2	0	MDSINE2	23	40	0	3.80281e+06
2	0	MDSINE2	23	41	0	2.11887e+06
2	0	MDSINE2	23	42	0	1.19599e+06
2	0	MDSINE2	23	43	0	450831
2	0	MDSINE2	23	44	0	15586.6
2	0	MDSINE2	23	45	0	8717.24
2	0	MDSINE2	23	46	0	11116.2
2	0	MDSINE2	23	47	0	14498.3
2	0	MDSINE2	23	48	0	21137.4
2	0	MDSINE2	23	49	0	29688.2
2	0	MDSINE2	23	50	0	39480.2
2	0	MDSINE2	23	51	0	57112.7
2	0	MDSINE2	23	52	0	85344.6
2	0	MDSINE2	23	53	0	133270
2	0	MDSINE2	23	54	0	513780
2	0	MDSINE2	23	55	0	653450
2	0	MDSINE2	23	56	0	850027
2	0	MDSINE2	23	57	0	1.10261e+06
2	0	MDSINE2	23	58	0	1.35897e+06
2	0	MDSINE2	23	59	0	1.53565e+06
2	0	MDSINE2	23	60	0	1.90875e+06
2	0	MDSINE2	23	61	0	3.07281e+06
2	0	MDSINE2	23	62	0	9.19495e+06
2	0	MDSINE2	23	63	0	1.04204e+07
2	0	MDSINE2	23	64	0	1.13229e+07
2	0	MDSINE2	23	65	0	1.20882e+07
2	0	MDSINE2	23	66	0	1.2669e+07
2	0	MDSINE2	23	67	0	1.34261e+07
2	0	MDSINE2	23	68	0	1.35921e+07
2	0	MDSINE2	23	69	0	1.31507e+07
2	0	MDSINE2	23	70	0	1.29717e+07
2	0	MDSINE2	23	71	0	1.24162e+07
2	0	MDSINE2	23	72	0	1.24378e+07
2	0	MDSINE2	23	73	0	1.31406e+07
2	0	MDSINE2	23	74	0	1.30733e+07
2	0	MDSINE2	24	0	0	100000
2	0	MDSINE2	24	1	0	122159
2	0	MDSINE2	24	2	5.43102e+07	150302
2	0	MDSINE2	24	3	2.40091e+08	185349
2	0	MDSINE2	24	4	3.86142e+08	228149
2	0	MDSINE2	24	5	1.29608e+09	281070
2	0	MDSINE2	24	6	1.67139e+09	346529
2	0	MDSINE2	24	7	4.73808e+08	427528
2	0	MDSINE2	24	8	2.91724e+08	527781
2	0	MDSINE2	24	9	4.56524e+08	793553
2	0	MDSINE2	24	10	8.9841e+08	1.1667e+06
2	0	MDSINE2	24	11	2.14608e+09	1.69761e+06
2	0	MDSINE2	24	12	1.97568e+09	2.21656e+06
2	0	MDSINE2	24	13	4.16924e+08	2.82766e+06
2	0	MDSINE2	24	14	1.14453e+08	3.55071e+06
2	0	MDSINE2	24	15	1.61248e+08	8.05209e+06
2	0	MDSINE2	24	16	3.82653e+08	1.07544e+07
2	0	MDSINE2	24	17	2.61833e+08	9.10397e+06
2	0	MDSINE2	24	18	5.38635e+08	1.07327e+07
2	0	MDSINE2	24	19	8.90662e+08	1.13611e+07
2	0	MDSINE2	24	20	5.25925e+08	1.02357e+07
2	0	MDSINE2	24	21	1.1837e+09	8.15095e+06
2	0	MDSINE2	24	22	3.72931e+08	8.28651e+06
2	0	MDSINE2	24	23	2.8159e+09	9.71032e+06
2	0	MDSINE2	24	24	3.56896e+09	1.20886e+07
2	0	MDSINE2	24	25	1.30922e+09	8.7674e+06
2	0	MDSINE2	24	26	7.95959e+08	2.53993e+07
2	0	MDSINE2	24	27	9.81522e+08	2.76488e+07
2	0	MDSINE2	24	28	1.81546e+09	3.26427e+07
2	0	MDSINE2	24	29	2.09568e+09	4.29089e+07
2	0	MDSINE2	24	30	4.16501e+09	3.32391e+07
2	0	MDSINE2	24	31	3.59129e+08	2.75479e+07
2	0	MDSINE2	24	32	2.24964e+09	2.80321e+07
2	0	MDSINE2	24	33	1.06332e+09	3.33826e+07
2	0	MDSINE2	24	34	1.7341e+08	5.76716e+07
2	0	MDSINE2	24	35	2.37224e+08	8.30454e+07
2	0	MDSINE2	24	36	0	8.70484e+07
2	0	MDSINE2	24	37	0	7.68722e+07
2	0	MDSINE2	24	38	0	4.70923e+07
2	0	MDSINE2	24	39	0	3.42833e+07
2	0	MDSINE2	24	40	0	2.61388e+07
2	0	MDSINE2	24	41	0	2.0318e+07
2	0	MDSINE2	24	42	0	1.5316e+07
2	0	MDSINE2	24	43	0	7.19407e+06
2	0	MDSINE2	24	44	0	1.41332e+06
2	0	MDSINE2	24	45	0	1.03319e+06
2	0	MDSINE2	24	46	0	1.29395e+06
2	0	MDSINE2	24	47	0	1.69329e+06
2	0	MDSINE2	24	48	0	2.2165e+06
2	0	MDSINE2	24	49	0	2.893e+06
2	0	MDSINE2	24	50	0	3.58808e+06
2	0	MDSINE2	24	51	0	4.4022e+06
2	0	MDSINE2	24	52	0	5.35416e+06
2	0	MDSINE2	24	53	0	8.59519e+06
2	0	MDSINE2	24	54	0	2.7254e+07
2	0	MDSINE2	24	55	0	3.2452e+07
2	0	MDSINE2	24	56	0	2.90806e+07
2	0	MDSINE2	24	57	0	3.30727e+07
2	0	MDSINE2	24	58	0	3.55324e+07
2	0	MDSINE2	24	59	0	3.37343e+07
2	0	MDSINE2	24	60	0	3.98242e+07
2	0	MDSINE2	24	61	0	4.72061e+07
2	0	MDSINE2	24	62	0	3.27662e+07
2	0	MDSINE2	24	63	0	3.06008e+07
2	0	MDSINE2	24	64	0	3.95904e+07
2	0	MDSINE2	24	65	0	5.05042e+07
2	0	MDSINE2	24	66	0	6.27675e+07
2	0	MDSINE2	24	67	0	7.44154e+07
2	0	MDSINE2	24	68	0	7.18585e+07
2	0	MDSINE2	24	69	0	8.00459e+07
2	0	MDSINE2	24	70	0	8.46626e+07
2	0	MDSINE2	24	71	0	7.0116e+07
2	0	MDSINE2	24	72	0	9.64582e+07
2	0	MDSINE2	24	73	0	1.23034e+08
2	0	MDSINE2	24	74	0	1.313e+08
2	0	MDSINE2	25	0	0	100000
2	0	MDSINE2	25	1	0	118039
2	0	MDSINE2	25	2	0	139456
2	0	MDSINE2	25	3	0	164872
2	0	MDSINE2	25	4	0	195013
2	0	MDSINE2	25	5	0	231308
2	0	MDSINE2	25	6	0	276417
2	0	MDSINE2	25	7	0	327812
2	0	MDSINE2	25	8	0	388640
2	0	MDSINE2	25	9	0	551641
2	0	MDSINE2	25	10	0	793290
2	0	MDSINE2	25	11	1.14764e+07	1.08558e+06
2	0	MDSINE2	25	12	0	1.43215e+06
2	0	MDSINE2	25	13	0	1.9267e+06
2	0	MDSINE2	25	14	0	2.53021e+06
2	0	MDSINE2	25	15	1.36266e+06	4.59539e+06
2	0	MDSINE2	25	16	8.14156e+06	4.38187e+06
2	0	MDSINE2	25	17	2.30689e+06	4.6095e+06
2	0	MDSINE2	25	18	1.11372e+08	7.68658e+06
2	0	MDSINE2	25	19	1.37025e+08	7.88058e+06
2	0	MDSINE2	25	20	2.39567e+08	6.91342e+06
2	0	MDSINE2	25	21	6.42721e+08	6.28975e+06
2	0	MDSINE2	25	22	4.35854e+08	5.70004e+06
2	0	MDSINE2	25	23	1.42371e+09	5.15409e+06
2	0	MDSINE2	25	24	3.57966e+09	4.78285e+06
2	0	MDSINE2	25	25	1.44653e+09	4.68876e+06
2	0	MDSINE2	25	26	1.63295e+09	8.73339e+06
2	0	MDSINE2	25	27	2.26873e+09	8.63312e+06
2	0	MDSINE2	25	28	5.01727e+09	1.00311e+07
2	0	MDSINE2	25	29	3.81576e+09	9.76701e+06
2	0	MDSINE2	25	30	5.24939e+09	1.11831e+07
2	0	MDSINE2	25	31	4.25192e+08	1.3385e+07
2	0	MDSINE2	25	32	5.16094e+09	1.57307e+07
2	0	MDSINE2	25	33	1.76532e+09	1.60723e+07
2	0	MDSINE2	25	34	2.18659e+09	2.07191e+07
2	0	MDSINE2	25	35	4.694e+08	2.58806e+07
2	0	MDSINE2	25	36	4.32355e+08	3.57931e+07
2	0	MDSINE2	25	37	2.65703e+08	3.80621e+07
2	0	MDSINE2	25	38	9.61787e+06	1.86072e+07
2	0	MDSINE2	25	39	3.5312e+07	9.77876e+06
2	0	MDSINE2	25	40	5.82501e+06	5.29408e+06
2	0	MDSINE2	25	41	1.35657e+07	3.37542e+06
2	0	MDSINE2	25	42	9.20289e+06	2.16774e+06
2	0	MDSINE2	25	43	2.13201e+07	1.15749e+06
2	0	MDSINE2	25	44	7.83362e+06	380143
2	0	MDSINE2	25	45	0	299106
2	0	MDSINE2	25	46	0	347909
2	0	MDSINE2	25	47	0	404788
2	0	MDSINE2	25	48	0	462891
2	0	MDSINE2	25	49	1.6539e+06	491314
2	0	MDSINE2	25	50	301340	522989
2	0	MDSINE2	25	51	429489	550280
2	0	MDSINE2	25	52	859234	580035
2	0	MDSINE2	25	53	0	642054
2	0	MDSINE2	25	54	0	1.09846e+06
2	0	MDSINE2	25	55	0	1.2253e+06
2	0	MDSINE2	25	56	0	1.44469e+06
2	0	MDSINE2	25	57	0	1.69541e+06
2	0	MDSINE2	25	58	0	2.02413e+06
2	0	MDSINE2	25	59	0	2.59472e+06
2	0	MDSINE2	25	60	4.45218e+06	2.99279e+06
2	0	MDSINE2	25	61	1.68568e+08	4.05222e+06
2	0	MDSINE2	25	62	9.48794e+08	1.70564e+07
2	0	MDSINE2	25	63	5.35127e+08	2.06397e+07
2	0	MDSINE2	25	64	2.74167e+08	2.16858e+07
2	0	MDSINE2	25	65	2.90529e+08	2.25101e+07
2	0	MDSINE2	25	66	4.71357e+08	2.10288e+07
2	0	MDSINE2	25	67	9.63277e+08	2.32082e+07
2	0	MDSINE2	25	68	3.50894e+09	2.85638e+07
2	0	MDSINE2	25	69	3.27163e+08	2.88069e+07
2	0	MDSINE2	25	70	1.65715e+09	3.01642e+07
2	0	MDSINE2	25	71	7.54716e+09	3.78236e+07
2	0	MDSINE2	25	72	3.30746e+08	3.91762e+07
2	0	MDSINE2	25	73	4.53402e+09	3.65985e+07
2	0	MDSINE2	25	74	1.60646e+10	3.56456e+07
2	0	MDSINE2	26	0	1.60028e+08	1.60028e+08
2	0	MDSINE2	26	1	3.61065e+06	1.62428e+08
2	0	MDSINE2	26	2	490386	1.66658e+08
2	0	MDSINE2	26	3	0	1.75601e+08
2	0	MDSINE2	26	4	0	1.80489e+08
2	0	MDSINE2	26	5	0	1.85131e+08
2	0	MDSINE2	26	6	0	1.92651e+08
2	0	MDSINE2	26	7	0	2.01642e+08
2	0	MDSINE2	26	8	3.63358e+06	2.12989e+08
2	0	MDSINE2	26	9	1.69292e+06	2.31699e+08
2	0	MDSINE2	26	10	1.1877e+07	2.48126e+08
2	0	MDSINE2	26	11	4.01673e+07	2.42084e+08
2	0	MDSINE2	26	12	1.08108e+07	2.54089e+08
2	0	MDSINE2	26	13	8.33848e+06	2.38422e+08
2	0	MDSINE2	26	14	5.08679e+06	2.21044e+08
2	0	MDSINE2	26	15	0	1.73073e+08
2	0	MDSINE2	26	16	3.7994e+06	1.49102e+08
2	0	MDSINE2	26	17	5.47888e+06	1.32346e+08
2	0	MDSINE2	26	18	2.22744e+07	1.15266e+08
2	0	MDSINE2	26	19	1.88409e+07	1.13681e+08
2	0	MDSINE2	26	20	0	6.78211e+07
2	0	MDSINE2	26	21	1.24077e+07	3.96166e+07
2	0	MDSINE2	26	22	3.06939e+06	2.57147e+07
2	0	MDSINE2	26	23	0	2.71802e+07
2	0	MDSINE2	26	24	0	2.2701e+07
2	0	MDSINE2	26	25	7.73544e+06	1.93389e+07
2	0	MDSINE2	26	26	6.83813e+06	3.24307e+07
2	0	MDSINE2	26	27	1.87155e+07	3.7279e+07
2	0	MDSINE2	26	28	5.19882e+08	5.52916e+07
2	0	MDSINE2	26	29	5.76205e+08	5.50288e+07
2	0	MDSINE2	26	30	1.57728e+09	6.21753e+07
2	0	MDSINE2	26	31	1.17723e+08	6.55045e+07
2	0	MDSINE2	26	32	2.97012e+09	7.75629e+07
2	0	MDSINE2	26	33	1.0702e+09	9.21132e+07
2	0	MDSINE2	26	34	4.6062e+08	1.13331e+08
2	0	MDSINE2	26	35	2.0593e+09	2.64971e+08
2	0	MDSINE2	26	36	1.43432e+09	2.08906e+08
2	0	MDSINE2	26	37	9.40806e+08	1.90428e+08
2	0	MDSINE2	26	38	1.67351e+09	1.40107e+08
2	0	MDSINE2	26	39	1.47133e+09	1.09112e+08
2	0	MDSINE2	26	40	2.67951e+08	9.30602e+07
2	0	MDSINE2	26	41	2.29384e+08	8.68537e+07
2	0	MDSINE2	26	42	9.50965e+07	8.61399e+07
2	0	MDSINE2	26	43	0	8.44409e+07
2	0	MDSINE2	26	44	1.04448e+07	5.3686e+07
2	0	MDSINE2	26	45	1.39173e+07	5.36285e+07
2	0	MDSINE2	26	46	7.73408e+07	5.65925e+07
[truncated: 416,773+ more rows]

## Sheet: Healthy_relative
Cross-Validation time-series predictions
Healthy cohort, relative abundance
HeldoutSubjectId	HeldoutSubjectIdx	Method	TaxonIdx	TimePoint	Truth	Pred
2	0	MDSINE2	0	0	0.000403606	0.000403586
2	0	MDSINE2	0	1	0.00080018	0.000678476
2	0	MDSINE2	0	2	0.00366248	0.000973749
2	0	MDSINE2	0	3	0.00558046	0.00130778
2	0	MDSINE2	0	4	0.00626797	0.00165823
2	0	MDSINE2	0	5	0.00771203	0.00204069
2	0	MDSINE2	0	6	0.0153192	0.00247851
2	0	MDSINE2	0	7	0.0175875	0.00295846
2	0	MDSINE2	0	8	0.0227446	0.00355856
2	0	MDSINE2	0	9	0.0209159	0.00493437
2	0	MDSINE2	0	10	0.021495	0.00641095
2	0	MDSINE2	0	11	0.0361465	0.00818969
2	0	MDSINE2	0	12	0.051024	0.00999379
2	0	MDSINE2	0	13	0.0654096	0.0126559
2	0	MDSINE2	0	14	0.0741238	0.0146047
2	0	MDSINE2	0	15	0.0394917	0.0175705
2	0	MDSINE2	0	16	0.0420694	0.0226415
2	0	MDSINE2	0	17	0.051508	0.0193818
2	0	MDSINE2	0	18	0.0664087	0.0203218
2	0	MDSINE2	0	19	0.0730507	0.0227861
2	0	MDSINE2	0	20	0.0213943	0.0285799
2	0	MDSINE2	0	21	0.0126288	0.0361166
2	0	MDSINE2	0	22	0.00614713	0.0374446
2	0	MDSINE2	0	23	0.00813136	0.037499
2	0	MDSINE2	0	24	0.00736618	0.0482999
2	0	MDSINE2	0	25	0.00954816	0.0572071
2	0	MDSINE2	0	26	0.00777394	0.0557618
2	0	MDSINE2	0	27	0.00503054	0.0645074
2	0	MDSINE2	0	28	0.057794	0.0792951
2	0	MDSINE2	0	29	0.0591586	0.107308
2	0	MDSINE2	0	30	0.100656	0.100634
2	0	MDSINE2	0	31	0.10715	0.09077
2	0	MDSINE2	0	32	0.0924295	0.0952818
2	0	MDSINE2	0	33	0.0864391	0.117375
2	0	MDSINE2	0	34	0.0330512	0.120319
2	0	MDSINE2	0	35	0.0809499	0.113776
2	0	MDSINE2	0	36	0.101579	0.120236
2	0	MDSINE2	0	37	0.102182	0.134331
2	0	MDSINE2	0	38	0.11259	0.155372
2	0	MDSINE2	0	39	0.0921634	0.14993
2	0	MDSINE2	0	40	0.246044	0.14774
2	0	MDSINE2	0	41	0.320334	0.154609
2	0	MDSINE2	0	42	0.198117	0.153654
2	0	MDSINE2	0	43	0.113405	0.151872
2	0	MDSINE2	0	44	0.0626452	0.0880969
2	0	MDSINE2	0	45	0.0814377	0.0811698
2	0	MDSINE2	0	46	0.134362	0.0893583
2	0	MDSINE2	0	47	0.231271	0.110452
2	0	MDSINE2	0	48	0.258284	0.13106
2	0	MDSINE2	0	49	0.246366	0.155618
2	0	MDSINE2	0	50	0.354659	0.162221
2	0	MDSINE2	0	51	0.381417	0.152319
2	0	MDSINE2	0	52	0.373332	0.15824
2	0	MDSINE2	0	53	0.37899	0.163616
2	0	MDSINE2	0	54	0.644626	0.180178
2	0	MDSINE2	0	55	0.61611	0.178211
2	0	MDSINE2	0	56	0.529672	0.15141
2	0	MDSINE2	0	57	0.412582	0.141278
2	0	MDSINE2	0	58	0.528805	0.135168
2	0	MDSINE2	0	59	0.475582	0.128866
2	0	MDSINE2	0	60	0.243751	0.12415
2	0	MDSINE2	0	61	0.301249	0.114614
2	0	MDSINE2	0	62	0.153398	0.0827284
2	0	MDSINE2	0	63	0.168284	0.0728166
2	0	MDSINE2	0	64	0.149087	0.0986956
2	0	MDSINE2	0	65	0.191198	0.0942064
2	0	MDSINE2	0	66	0.247323	0.0829504
2	0	MDSINE2	0	67	0.314031	0.0897786
2	0	MDSINE2	0	68	0.259983	0.117412
2	0	MDSINE2	0	69	0.183095	0.108162
2	0	MDSINE2	0	70	0.26136	0.107494
2	0	MDSINE2	0	71	0.304065	0.108902
2	0	MDSINE2	0	72	0.23553	0.106691
2	0	MDSINE2	0	73	0.276679	0.131305
2	0	MDSINE2	0	74	0.260186	0.141134
2	0	MDSINE2	1	0	0.00874479	0.00874437
2	0	MDSINE2	1	1	0.0129279	0.0159029
2	0	MDSINE2	1	2	0.0132921	0.0237931
2	0	MDSINE2	1	3	0.103216	0.03306
2	0	MDSINE2	1	4	0.181513	0.044235
2	0	MDSINE2	1	5	0.183572	0.0564794
2	0	MDSINE2	1	6	0.166092	0.0705023
2	0	MDSINE2	1	7	0.240868	0.0859143
2	0	MDSINE2	1	8	0.147469	0.103189
2	0	MDSINE2	1	9	0.103627	0.140689
2	0	MDSINE2	1	10	0.10497	0.182824
2	0	MDSINE2	1	11	0.0794824	0.209925
2	0	MDSINE2	1	12	0.0950258	0.222054
2	0	MDSINE2	1	13	0.140505	0.23667
2	0	MDSINE2	1	14	0.133001	0.238023
2	0	MDSINE2	1	15	0.14582	0.274724
2	0	MDSINE2	1	16	0.071126	0.280969
2	0	MDSINE2	1	17	0.110486	0.332492
2	0	MDSINE2	1	18	0.149254	0.321998
2	0	MDSINE2	1	19	0.14244	0.298967
2	0	MDSINE2	1	20	0.413104	0.30571
2	0	MDSINE2	1	21	0.390374	0.317921
2	0	MDSINE2	1	22	0.570994	0.303872
2	0	MDSINE2	1	23	0.435264	0.302889
2	0	MDSINE2	1	24	0.409041	0.301693
2	0	MDSINE2	1	25	0.552263	0.255126
2	0	MDSINE2	1	26	0.33464	0.226863
2	0	MDSINE2	1	27	0.332303	0.22395
2	0	MDSINE2	1	28	0.21988	0.221299
2	0	MDSINE2	1	29	0.306427	0.256
2	0	MDSINE2	1	30	0.168778	0.274586
2	0	MDSINE2	1	31	0.199586	0.309651
2	0	MDSINE2	1	32	0.220816	0.333088
2	0	MDSINE2	1	33	0.295921	0.325829
2	0	MDSINE2	1	34	0.0507284	0.331009
2	0	MDSINE2	1	35	0.1924	0.31677
2	0	MDSINE2	1	36	0.176125	0.321065
2	0	MDSINE2	1	37	0.127123	0.310151
2	0	MDSINE2	1	38	0.0796675	0.304481
2	0	MDSINE2	1	39	0.185646	0.26671
2	0	MDSINE2	1	40	0.0295073	0.214684
2	0	MDSINE2	1	41	0.0176473	0.167409
2	0	MDSINE2	1	42	0.00602018	0.159993
2	0	MDSINE2	1	43	0.000929676	0.0951311
2	0	MDSINE2	1	44	7.1472e-05	0.0233023
2	0	MDSINE2	1	45	0.000166497	0.018052
2	0	MDSINE2	1	46	6.74733e-05	0.0224513
2	0	MDSINE2	1	47	3.91619e-05	0.0273311
2	0	MDSINE2	1	48	0.000216742	0.0315398
2	0	MDSINE2	1	49	0.000257085	0.03706
2	0	MDSINE2	1	50	0.0048083	0.042831
2	0	MDSINE2	1	51	0.0216605	0.0537689
2	0	MDSINE2	1	52	0.0581364	0.0591812
2	0	MDSINE2	1	53	0.083656	0.0697379
2	0	MDSINE2	1	54	0.0405318	0.172679
2	0	MDSINE2	1	55	0.0181412	0.193118
2	0	MDSINE2	1	56	0.0462755	0.182968
2	0	MDSINE2	1	57	0.0691434	0.160642
2	0	MDSINE2	1	58	0.0028333	0.137578
2	0	MDSINE2	1	59	0.000779302	0.125051
2	0	MDSINE2	1	60	0.000269452	0.0972026
2	0	MDSINE2	1	61	0.000108363	0.0760396
2	0	MDSINE2	1	62	0	0.0420146
2	0	MDSINE2	1	63	0	0.0398897
2	0	MDSINE2	1	64	0	0.0475239
2	0	MDSINE2	1	65	2.61808e-05	0.0586965
2	0	MDSINE2	1	66	0	0.0692481
2	0	MDSINE2	1	67	0	0.0723808
2	0	MDSINE2	1	68	0	0.0670213
2	0	MDSINE2	1	69	8.09618e-05	0.0758105
2	0	MDSINE2	1	70	2.13634e-05	0.093326
2	0	MDSINE2	1	71	2.79987e-05	0.109396
2	0	MDSINE2	1	72	0.000312012	0.137915
2	0	MDSINE2	1	73	2.81722e-05	0.11859
2	0	MDSINE2	1	74	0	0.116552
2	0	MDSINE2	2	0	0.0316158	0.0316143
2	0	MDSINE2	2	1	0.0671901	0.0445226
2	0	MDSINE2	2	2	0.14716	0.0519039
2	0	MDSINE2	2	3	0.17027	0.0569218
2	0	MDSINE2	2	4	0.2061	0.0601213
2	0	MDSINE2	2	5	0.218799	0.0655243
2	0	MDSINE2	2	6	0.252165	0.0680975
2	0	MDSINE2	2	7	0.214769	0.0683573
2	0	MDSINE2	2	8	0.285049	0.0676811
2	0	MDSINE2	2	9	0.299253	0.065008
2	0	MDSINE2	2	10	0.215791	0.0641938
2	0	MDSINE2	2	11	0.337261	0.0631976
2	0	MDSINE2	2	12	0.333485	0.0636864
2	0	MDSINE2	2	13	0.289027	0.0605611
2	0	MDSINE2	2	14	0.180579	0.0620774
2	0	MDSINE2	2	15	0.249082	0.0489502
2	0	MDSINE2	2	16	0.357687	0.0344878
2	0	MDSINE2	2	17	0.349022	0.0272591
2	0	MDSINE2	2	18	0.267866	0.020719
2	0	MDSINE2	2	19	0.225453	0.023413
2	0	MDSINE2	2	20	0.0517635	0.0270392
2	0	MDSINE2	2	21	0.0353607	0.0319616
2	0	MDSINE2	2	22	0.0124379	0.0329489
2	0	MDSINE2	2	23	0.000288532	0.0226126
2	0	MDSINE2	2	24	0.00193703	0.0160997
2	0	MDSINE2	2	25	0.000382622	0.0154157
2	0	MDSINE2	2	26	0.000148277	0.0361024
2	0	MDSINE2	2	27	0.000167685	0.0351947
2	0	MDSINE2	2	28	0.000986994	0.0439635
2	0	MDSINE2	2	29	0.00106925	0.0409797
2	0	MDSINE2	2	30	0.00127102	0.0411807
2	0	MDSINE2	2	31	0.0018394	0.0386675
2	0	MDSINE2	2	32	0.0011707	0.0356437
2	0	MDSINE2	2	33	0.00143825	0.0316661
2	0	MDSINE2	2	34	0.00460657	0.0298139
2	0	MDSINE2	2	35	0.00256455	0.0242524
2	0	MDSINE2	2	36	0.00340668	0.0208483
2	0	MDSINE2	2	37	0.00282455	0.0214038
2	0	MDSINE2	2	38	0.00618366	0.0266005
2	0	MDSINE2	2	39	0.00499635	0.0354967
2	0	MDSINE2	2	40	0.00489377	0.0422359
2	0	MDSINE2	2	41	0.00342888	0.0422298
2	0	MDSINE2	2	42	0.000692971	0.0440698
2	0	MDSINE2	2	43	0	0.038532
2	0	MDSINE2	2	44	0.00053604	0.0431473
2	0	MDSINE2	2	45	0.00089492	0.0359631
2	0	MDSINE2	2	46	0.00116954	0.0356558
2	0	MDSINE2	2	47	0.00375955	0.0352569
2	0	MDSINE2	2	48	0.00529814	0.0357687
2	0	MDSINE2	2	49	0.00666443	0.033995
2	0	MDSINE2	2	50	0.0140469	0.0306479
2	0	MDSINE2	2	51	0.0151375	0.0276507
2	0	MDSINE2	2	52	0.0165698	0.0265392
2	0	MDSINE2	2	53	0.00737361	0.0251069
2	0	MDSINE2	2	54	0	0.0197471
2	0	MDSINE2	2	55	0	0.0203923
2	0	MDSINE2	2	56	0	0.0190605
2	0	MDSINE2	2	57	0	0.0171599
2	0	MDSINE2	2	58	0	0.0191755
2	0	MDSINE2	2	59	0	0.0181706
2	0	MDSINE2	2	60	0.000310907	0.0172093
2	0	MDSINE2	2	61	0.000162544	0.0161771
2	0	MDSINE2	2	62	0	0.0105163
2	0	MDSINE2	2	63	0	0.00892979
2	0	MDSINE2	2	64	0	0.0104521
2	0	MDSINE2	2	65	0	0.011932
2	0	MDSINE2	2	66	0	0.0129848
2	0	MDSINE2	2	67	0	0.0110605
2	0	MDSINE2	2	68	0	0.00989211
2	0	MDSINE2	2	69	0.00277294	0.00987904
2	0	MDSINE2	2	70	0	0.00969674
2	0	MDSINE2	2	71	0	0.00714348
2	0	MDSINE2	2	72	0	0.00593014
2	0	MDSINE2	2	73	0	0.00681252
2	0	MDSINE2	2	74	0	0.00666833
2	0	MDSINE2	3	0	0.0598233	0.0598205
2	0	MDSINE2	3	1	0.11205	0.08066
2	0	MDSINE2	3	2	0.174799	0.0914229
2	0	MDSINE2	3	3	0.121979	0.0990113
2	0	MDSINE2	3	4	0.0869439	0.105787
2	0	MDSINE2	3	5	0.0644307	0.113096
2	0	MDSINE2	3	6	0.0331725	0.118089
2	0	MDSINE2	3	7	0.0242182	0.121714
2	0	MDSINE2	3	8	0.0146686	0.125462
2	0	MDSINE2	3	9	0.00573779	0.126102
2	0	MDSINE2	3	10	0.00217228	0.124194
2	0	MDSINE2	3	11	0.00343492	0.122702
2	0	MDSINE2	3	12	0.00197581	0.129205
2	0	MDSINE2	3	13	0.00230534	0.123673
2	0	MDSINE2	3	14	0.00290682	0.125481
2	0	MDSINE2	3	15	0.00352315	0.127024
2	0	MDSINE2	3	16	0.00514912	0.114982
2	0	MDSINE2	3	17	0.00541405	0.0967779
2	0	MDSINE2	3	18	0.00427038	0.109835
2	0	MDSINE2	3	19	0.00353797	0.108553
2	0	MDSINE2	3	20	0.000984097	0.0714055
2	0	MDSINE2	3	21	0.000570334	0.0425478
2	0	MDSINE2	3	22	0.000660673	0.033667
2	0	MDSINE2	3	23	0.000734445	0.0263838
2	0	MDSINE2	3	24	0.000409232	0.0218923
2	0	MDSINE2	3	25	0.000260879	0.0145482
2	0	MDSINE2	3	26	0.000423648	0.0158511
2	0	MDSINE2	3	27	0.000622829	0.021975
2	0	MDSINE2	3	28	0.0175466	0.0475504
2	0	MDSINE2	3	29	0.026459	0.0408449
2	0	MDSINE2	3	30	0.0781564	0.0499988
2	0	MDSINE2	3	31	0.0811662	0.0513635
2	0	MDSINE2	3	32	0.0820976	0.0522737
2	0	MDSINE2	3	33	0.0855402	0.053327
2	0	MDSINE2	3	34	0.138478	0.0573304
2	0	MDSINE2	3	35	0.0968462	0.0636017
2	0	MDSINE2	3	36	0.133502	0.06442
2	0	MDSINE2	3	37	0.115566	0.0646563
2	0	MDSINE2	3	38	0.17308	0.0659931
2	0	MDSINE2	3	39	0.13699	0.0724866
2	0	MDSINE2	3	40	0.141143	0.0852226
2	0	MDSINE2	3	41	0.0839696	0.0895989
2	0	MDSINE2	3	42	0.0827234	0.0823361
2	0	MDSINE2	3	43	0.0605707	0.0871066
2	0	MDSINE2	3	44	0.0995426	0.155672
2	0	MDSINE2	3	45	0.0930092	0.170142
2	0	MDSINE2	3	46	0.0729612	0.181287
2	0	MDSINE2	3	47	0.0818289	0.171113
2	0	MDSINE2	3	48	0.0861911	0.140745
2	0	MDSINE2	3	49	0.0830779	0.119253
2	0	MDSINE2	3	50	0.0691639	0.112906
2	0	MDSINE2	3	51	0.0669314	0.105989
2	0	MDSINE2	3	52	0.0635649	0.107016
2	0	MDSINE2	3	53	0.074302	0.114638
2	0	MDSINE2	3	54	0.00745142	0.0682447
2	0	MDSINE2	3	55	0.00907061	0.0639784
2	0	MDSINE2	3	56	0.0325331	0.0718572
2	0	MDSINE2	3	57	0.0264687	0.0798727
2	0	MDSINE2	3	58	0.00757474	0.0973645
2	0	MDSINE2	3	59	0.00384456	0.106953
2	0	MDSINE2	3	60	0.00453924	0.125753
2	0	MDSINE2	3	61	0.00422615	0.142932
2	0	MDSINE2	3	62	0.0010863	0.143203
2	0	MDSINE2	3	63	0.0010739	0.144669
2	0	MDSINE2	3	64	0.00205737	0.150923
2	0	MDSINE2	3	65	0.00269662	0.150525
2	0	MDSINE2	3	66	0.000991513	0.142248
2	0	MDSINE2	3	67	0	0.158774
2	0	MDSINE2	3	68	0.00223545	0.146972
2	0	MDSINE2	3	69	0.108711	0.128024
2	0	MDSINE2	3	70	0.00192271	0.137257
2	0	MDSINE2	3	71	0.0110315	0.140706
2	0	MDSINE2	3	72	0.0174727	0.125859
2	0	MDSINE2	3	73	0.0360604	0.127147
2	0	MDSINE2	3	74	0.0428106	0.119049
2	0	MDSINE2	4	0	0.0143953	0.0143946
2	0	MDSINE2	4	1	0.0274312	0.0223813
2	0	MDSINE2	4	2	0.058421	0.0287268
2	0	MDSINE2	4	3	0.0300554	0.0344189
2	0	MDSINE2	4	4	0.0508223	0.0396306
2	0	MDSINE2	4	5	0.048088	0.0440989
2	0	MDSINE2	4	6	0.0339599	0.0485713
2	0	MDSINE2	4	7	0.0233287	0.0522639
2	0	MDSINE2	4	8	0.0124436	0.0552238
2	0	MDSINE2	4	9	0.00811952	0.0600683
2	0	MDSINE2	4	10	0.00863655	0.0652032
2	0	MDSINE2	4	11	0.00922635	0.0665109
2	0	MDSINE2	4	12	0.0103063	0.06838
2	0	MDSINE2	4	13	0.0139697	0.0725595
2	0	MDSINE2	4	14	0.0126693	0.0697397
2	0	MDSINE2	4	15	0.00846146	0.0606323
2	0	MDSINE2	4	16	0.0119537	0.0521945
2	0	MDSINE2	4	17	0.0165004	0.0392605
2	0	MDSINE2	4	18	0.0227463	0.0264177
2	0	MDSINE2	4	19	0.0203293	0.026283
2	0	MDSINE2	4	20	0.0213746	0.037215
2	0	MDSINE2	4	21	0.0234652	0.0470362
2	0	MDSINE2	4	22	0.00396404	0.0661004
2	0	MDSINE2	4	23	0.0108593	0.0779884
2	0	MDSINE2	4	24	0.00987614	0.0786856
2	0	MDSINE2	4	25	0.00800028	0.0738898
2	0	MDSINE2	4	26	0.00982863	0.0811825
2	0	MDSINE2	4	27	0.0108756	0.0737604
2	0	MDSINE2	4	28	0.0409054	0.0639314
2	0	MDSINE2	4	29	0.0341771	0.0587755
2	0	MDSINE2	4	30	0.0209829	0.0594726
2	0	MDSINE2	4	31	0.0196203	0.0592625
2	0	MDSINE2	4	32	0.0147917	0.0574454
2	0	MDSINE2	4	33	0.0149219	0.0532853
2	0	MDSINE2	4	34	0.0057863	0.0489379
2	0	MDSINE2	4	35	0.0168752	0.0486271
2	0	MDSINE2	4	36	0.017875	0.039863
2	0	MDSINE2	4	37	0.0156365	0.0360349
2	0	MDSINE2	4	38	0.0209618	0.045442
2	0	MDSINE2	4	39	0.0167442	0.0647857
2	0	MDSINE2	4	40	0.00431494	0.0744526
2	0	MDSINE2	4	41	0.00176778	0.0813299
2	0	MDSINE2	4	42	0.00586138	0.0889332
2	0	MDSINE2	4	43	0.0417093	0.113578
2	0	MDSINE2	4	44	0.0154022	0.137902
2	0	MDSINE2	4	45	0.0154218	0.140268
2	0	MDSINE2	4	46	0.0250101	0.12991
2	0	MDSINE2	4	47	0.0322107	0.121273
2	0	MDSINE2	4	48	0.0301272	0.124144
2	0	MDSINE2	4	49	0.0259458	0.123921
2	0	MDSINE2	4	50	0.0306555	0.121912
2	0	MDSINE2	4	51	0.0285735	0.122656
2	0	MDSINE2	4	52	0.0244568	0.114832
2	0	MDSINE2	4	53	0.0209892	0.0994689
2	0	MDSINE2	4	54	0.048493	0.0963675
2	0	MDSINE2	4	55	0.051242	0.0947124
2	0	MDSINE2	4	56	0.0426015	0.1007
2	0	MDSINE2	4	57	0.0699811	0.100882
2	0	MDSINE2	4	58	0.0154964	0.0935819
2	0	MDSINE2	4	59	0.00865025	0.0861508
2	0	MDSINE2	4	60	0.00654977	0.0794922
2	0	MDSINE2	4	61	0.00446997	0.0733926
2	0	MDSINE2	4	62	0.0117492	0.0686722
2	0	MDSINE2	4	63	0.0191313	0.0682318
2	0	MDSINE2	4	64	0.0424153	0.0681598
2	0	MDSINE2	4	65	0.0555032	0.0636176
2	0	MDSINE2	4	66	0.0627429	0.0589325
2	0	MDSINE2	4	67	0.0792279	0.0512019
2	0	MDSINE2	4	68	0.0708078	0.0465941
2	0	MDSINE2	4	69	0.0559649	0.0470008
2	0	MDSINE2	4	70	0.0728065	0.0438279
2	0	MDSINE2	4	71	0.061625	0.0404799
2	0	MDSINE2	4	72	0.0182917	0.0312154
2	0	MDSINE2	4	73	0.0162554	0.0238824
2	0	MDSINE2	4	74	0.0133884	0.026674
2	0	MDSINE2	5	0	0.0735907	0.0735872
2	0	MDSINE2	5	1	0.15396	0.0878957
2	0	MDSINE2	5	2	0.131688	0.0916517
2	0	MDSINE2	5	3	0.0952412	0.0909109
2	0	MDSINE2	5	4	0.120028	0.09059
2	0	MDSINE2	5	5	0.103824	0.0873395
2	0	MDSINE2	5	6	0.12964	0.0838167
2	0	MDSINE2	5	7	0.134534	0.0799972
2	0	MDSINE2	5	8	0.145862	0.0778744
2	0	MDSINE2	5	9	0.144289	0.0704733
2	0	MDSINE2	5	10	0.132018	0.0635217
2	0	MDSINE2	5	11	0.109398	0.0616293
2	0	MDSINE2	5	12	0.0940379	0.0567661
2	0	MDSINE2	5	13	0.120858	0.0498874
2	0	MDSINE2	5	14	0.157654	0.0481139
2	0	MDSINE2	5	15	0.124711	0.034821
2	0	MDSINE2	5	16	0.0777237	0.0294688
2	0	MDSINE2	5	17	0.0790749	0.0216863
2	0	MDSINE2	5	18	0.106306	0.0168326
2	0	MDSINE2	5	19	0.102399	0.0174377
2	0	MDSINE2	5	20	0.0203708	0.0248435
2	0	MDSINE2	5	21	0.0131381	0.0327917
2	0	MDSINE2	5	22	0.0061184	0.0382333
2	0	MDSINE2	5	23	0.0123807	0.0422002
2	0	MDSINE2	5	24	0.0045834	0.0399589
2	0	MDSINE2	5	25	0.0045045	0.0372057
2	0	MDSINE2	5	26	0.00449067	0.026426
2	0	MDSINE2	5	27	0.00270691	0.0270858
2	0	MDSINE2	5	28	0.0254206	0.0278415
2	0	MDSINE2	5	29	0.0190715	0.0326653
2	0	MDSINE2	5	30	0.0203586	0.0334204
2	0	MDSINE2	5	31	0.018542	0.0365129
2	0	MDSINE2	5	32	0.0194187	0.0391129
2	0	MDSINE2	5	33	0.0185175	0.0360711
2	0	MDSINE2	5	34	0.00823939	0.0334338
2	0	MDSINE2	5	35	0.0263503	0.0312506
2	0	MDSINE2	5	36	0.0251894	0.0250768
2	0	MDSINE2	5	37	0.023021	0.0236365
2	0	MDSINE2	5	38	0.0236701	0.0256866
2	0	MDSINE2	5	39	0.0146688	0.0285241
2	0	MDSINE2	5	40	0.00960337	0.0307847
2	0	MDSINE2	5	41	0.00338317	0.032839
2	0	MDSINE2	5	42	0.00046198	0.0356853
2	0	MDSINE2	5	43	0.000299387	0.0312333
2	0	MDSINE2	5	44	0.000750456	0.0213613
2	0	MDSINE2	5	45	0.000228933	0.0197491
2	0	MDSINE2	5	46	0.000517296	0.0192331
2	0	MDSINE2	5	47	0.0016448	0.0195771
2	0	MDSINE2	5	48	0.00286581	0.0207301
2	0	MDSINE2	5	49	0.00284771	0.0202738
2	0	MDSINE2	5	50	0.0106664	0.0227446
2	0	MDSINE2	5	51	0.014269	0.0252922
2	0	MDSINE2	5	52	0.0169251	0.0275539
2	0	MDSINE2	5	53	0.0195922	0.0311972
2	0	MDSINE2	5	54	5.8827e-05	0.0365606
2	0	MDSINE2	5	55	0.00011857	0.0338426
2	0	MDSINE2	5	56	0	0.0281995
2	0	MDSINE2	5	57	0.000130904	0.0258473
2	0	MDSINE2	5	58	9.63707e-05	0.0271035
2	0	MDSINE2	5	59	0	0.0272759
2	0	MDSINE2	5	60	4.14542e-05	0.0230514
2	0	MDSINE2	5	61	0	0.0155887
2	0	MDSINE2	5	62	0	0.0145489
2	0	MDSINE2	5	63	0	0.0136695
2	0	MDSINE2	5	64	0	0.01248
2	0	MDSINE2	5	65	0	0.0131769
2	0	MDSINE2	5	66	0	0.014743
2	0	MDSINE2	5	67	0	0.0127238
2	0	MDSINE2	5	68	0	0.0095442
2	0	MDSINE2	5	69	0	0.011677
2	0	MDSINE2	5	70	0	0.0155754
2	0	MDSINE2	5	71	0	0.0140906
2	0	MDSINE2	5	72	0	0.0137894
2	0	MDSINE2	5	73	0	0.0125794
2	0	MDSINE2	5	74	3.22612e-05	0.0107065
2	0	MDSINE2	6	0	8.96901e-05	8.96859e-05
2	0	MDSINE2	6	1	0.000150034	0.00015484
2	0	MDSINE2	6	2	0.00126847	0.000224645
2	0	MDSINE2	6	3	0.00173565	0.000301263
2	0	MDSINE2	6	4	0.0279797	0.000386203
2	0	MDSINE2	6	5	0.0227943	0.000481756
2	0	MDSINE2	6	6	0.0325855	0.000623332
2	0	MDSINE2	6	7	0.042028	0.000820204
2	0	MDSINE2	6	8	0.0610231	0.00106386
2	0	MDSINE2	6	9	0.0748078	0.00161815
2	0	MDSINE2	6	10	0.0945641	0.00270077
2	0	MDSINE2	6	11	0.0996525	0.00427426
2	0	MDSINE2	6	12	0.131738	0.00626046
2	0	MDSINE2	6	13	0.10085	0.00907506
2	0	MDSINE2	6	14	0.0821861	0.011595
2	0	MDSINE2	6	15	0.102628	0.0273545
2	0	MDSINE2	6	16	0.07507	0.041856
2	0	MDSINE2	6	17	0.0987145	0.0497598
2	0	MDSINE2	6	18	0.0803876	0.0788422
2	0	MDSINE2	6	19	0.0719725	0.0841179
2	0	MDSINE2	6	20	0.0135412	0.0535453
2	0	MDSINE2	6	21	0.0101845	0.0309533
2	0	MDSINE2	6	22	0.00568753	0.0167678
2	0	MDSINE2	6	23	0.0099937	0.0114997
2	0	MDSINE2	6	24	0.00463797	0.00658905
2	0	MDSINE2	6	25	0.00506105	0.0026619
2	0	MDSINE2	6	26	0.00334682	0.00180112
2	0	MDSINE2	6	27	0.00445562	0.0015283
2	0	MDSINE2	6	28	0.0583862	0.00218566
2	0	MDSINE2	6	29	0.0297445	0.00230313
2	0	MDSINE2	6	30	0.0387994	0.0030668
2	0	MDSINE2	6	31	0.029219	0.00460764
2	0	MDSINE2	6	32	0.0471253	0.00662526
2	0	MDSINE2	6	33	0.0226705	0.00906788
2	0	MDSINE2	6	34	0.0490057	0.0120055
2	0	MDSINE2	6	35	0.0589456	0.0207065
2	0	MDSINE2	6	36	0.0593163	0.0319053
2	0	MDSINE2	6	37	0.0602201	0.0291508
2	0	MDSINE2	6	38	0.145809	0.0312848
2	0	MDSINE2	6	39	0.117158	0.034501
2	0	MDSINE2	6	40	0.00926133	0.0388149
2	0	MDSINE2	6	41	0.00475472	0.0475349
2	0	MDSINE2	6	42	0.00111164	0.0501239
2	0	MDSINE2	6	43	0.00553078	0.0402601
2	0	MDSINE2	6	44	0.00366294	0.0339735
2	0	MDSINE2	6	45	0.00601469	0.0318448
2	0	MDSINE2	6	46	0.00195673	0.0351433
2	0	MDSINE2	6	47	0.00274134	0.0352159
2	0	MDSINE2	6	48	0.00173394	0.0371584
2	0	MDSINE2	6	49	0.00524057	0.0424674
2	0	MDSINE2	6	50	0.00144879	0.0458694
2	0	MDSINE2	6	51	0.00166619	0.0523443
2	0	MDSINE2	6	52	0.00382271	0.0601997
2	0	MDSINE2	6	53	0.0719502	0.0737374
2	0	MDSINE2	6	54	0.0437085	0.0820458
2	0	MDSINE2	6	55	0.0839476	0.0769558
2	0	MDSINE2	6	56	0.0477339	0.0832128
2	0	MDSINE2	6	57	0.057362	0.0912013
2	0	MDSINE2	6	58	0.0558372	0.103277
2	0	MDSINE2	6	59	0.0626559	0.114846
2	0	MDSINE2	6	60	0.105252	0.13348
2	0	MDSINE2	6	61	0.136239	0.166673
2	0	MDSINE2	6	62	0.191161	0.172713
2	0	MDSINE2	6	63	0.16904	0.174105
2	0	MDSINE2	6	64	0.180809	0.159204
2	0	MDSINE2	6	65	0.139936	0.146559
2	0	MDSINE2	6	66	0.156064	0.136136
2	0	MDSINE2	6	67	0.0819586	0.133286
2	0	MDSINE2	6	68	0.151116	0.125
2	0	MDSINE2	6	69	0.146318	0.132138
2	0	MDSINE2	6	70	0.13006	0.118723
2	0	MDSINE2	6	71	0.0810841	0.111948
2	0	MDSINE2	6	72	0.165796	0.133539
2	0	MDSINE2	6	73	0.112576	0.142566
2	0	MDSINE2	6	74	0.0775882	0.141446
2	0	MDSINE2	7	0	0.0782098	0.0782061
2	0	MDSINE2	7	1	0.00482609	0.0957526
2	0	MDSINE2	7	2	0.00846837	0.100832
2	0	MDSINE2	7	3	0.0213112	0.101828
2	0	MDSINE2	7	4	0.0427127	0.101784
2	0	MDSINE2	7	5	0.0609699	0.0990432
2	0	MDSINE2	7	6	0.101694	0.0966871
2	0	MDSINE2	7	7	0.0797704	0.094541
2	0	MDSINE2	7	8	0.107316	0.0916472
2	0	MDSINE2	7	9	0.126145	0.0873731
2	0	MDSINE2	7	10	0.163359	0.0805764
2	0	MDSINE2	7	11	0.100411	0.0737819
2	0	MDSINE2	7	12	0.00576723	0.0709987
2	0	MDSINE2	7	13	0.0191653	0.0728291
2	0	MDSINE2	7	14	0.0448089	0.0724559
2	0	MDSINE2	7	15	0.11591	0.0675624
2	0	MDSINE2	7	16	0.116019	0.0571832
2	0	MDSINE2	7	17	0.0308849	0.0472825
2	0	MDSINE2	7	18	0.0601513	0.0378493
2	0	MDSINE2	7	19	0.0574837	0.0324588
2	0	MDSINE2	7	20	0.0743387	0.0401203
2	0	MDSINE2	7	21	0.0778303	0.0461527
2	0	MDSINE2	7	22	0.0554965	0.0403284
2	0	MDSINE2	7	23	0.0198563	0.037439
2	0	MDSINE2	7	24	0.0618214	0.0352241
2	0	MDSINE2	7	25	0.0231312	0.048041
2	0	MDSINE2	7	26	0.020674	0.0568513
2	0	MDSINE2	7	27	0.0185891	0.0633057
2	0	MDSINE2	7	28	0.0719189	0.0732703
2	0	MDSINE2	7	29	0.0713091	0.0616907
2	0	MDSINE2	7	30	0.108103	0.0597846
2	0	MDSINE2	7	31	0.114275	0.053244
2	0	MDSINE2	7	32	0.128164	0.0476915
2	0	MDSINE2	7	33	0.100929	0.0473345
2	0	MDSINE2	7	34	0.192409	0.0498714
2	0	MDSINE2	7	35	0.0518588	0.054965
2	0	MDSINE2	7	36	0.0495571	0.0431206
2	0	MDSINE2	7	37	0.0409836	0.0427832
2	0	MDSINE2	7	38	0.0227935	0.0463629
2	0	MDSINE2	7	39	0.0148737	0.0491807
2	0	MDSINE2	7	40	0.00344669	0.0503519
2	0	MDSINE2	7	41	0.00233164	0.0507841
2	0	MDSINE2	7	42	0.00163137	0.0540269
2	0	MDSINE2	7	43	0.00159148	0.0339594
2	0	MDSINE2	7	44	0.030179	0.0245142
2	0	MDSINE2	7	45	0.0527795	0.0209585
2	0	MDSINE2	7	46	0.00249651	0.0204647
2	0	MDSINE2	7	47	0.00366164	0.0196894
2	0	MDSINE2	7	48	0.00457567	0.0192026
2	0	MDSINE2	7	49	0.00381672	0.0186732
2	0	MDSINE2	7	50	0.00180574	0.0195016
2	0	MDSINE2	7	51	0.000868548	0.0206944
2	0	MDSINE2	7	52	0.00261479	0.0183182
2	0	MDSINE2	7	53	0.00284689	0.0139005
2	0	MDSINE2	7	54	0.00107849	0.0105934
2	0	MDSINE2	7	55	0.000968322	0.00963757
2	0	MDSINE2	7	56	0.000813327	0.00960798
2	0	MDSINE2	7	57	0.00125668	0.0105607
2	0	MDSINE2	7	58	0.00302604	0.0114129
2	0	MDSINE2	7	59	0.00106505	0.0122206
2	0	MDSINE2	7	60	0.0038967	0.0130134
2	0	MDSINE2	7	61	0.0533958	0.0158862
2	0	MDSINE2	7	62	0.134587	0.014993
2	0	MDSINE2	7	63	0.112123	0.013703
2	0	MDSINE2	7	64	0.0783953	0.0128441
2	0	MDSINE2	7	65	0.0864488	0.0142178
2	0	MDSINE2	7	66	0.0562783	0.0168093
2	0	MDSINE2	7	67	0.0576441	0.0189245
2	0	MDSINE2	7	68	0.0459385	0.0220996
2	0	MDSINE2	7	69	0.130227	0.019228
2	0	MDSINE2	7	70	0.0316606	0.0171378
2	0	MDSINE2	7	71	0.0310505	0.0166489
2	0	MDSINE2	7	72	0.0224649	0.0153145
2	0	MDSINE2	7	73	0.0239182	0.0128681
2	0	MDSINE2	7	74	0.0246475	0.0122053
2	0	MDSINE2	8	0	0.313243	0.313228
2	0	MDSINE2	8	1	0.211047	0.314694
2	0	MDSINE2	8	2	0.0976364	0.295884
2	0	MDSINE2	8	3	0.111719	0.275866
2	0	MDSINE2	8	4	0.0118575	0.257606
2	0	MDSINE2	8	5	0.0148259	0.24016
2	0	MDSINE2	8	6	0.00400876	0.223814
2	0	MDSINE2	8	7	0.00845008	0.207721
2	0	MDSINE2	8	8	0.00142154	0.192514
2	0	MDSINE2	8	9	0.000519649	0.170735
2	0	MDSINE2	8	10	0.000245257	0.147075
2	0	MDSINE2	8	11	3.99409e-05	0.129523
2	0	MDSINE2	8	12	0.000347102	0.111207
2	0	MDSINE2	8	13	0.00767299	0.0989271
2	0	MDSINE2	8	14	0.00904953	0.0861671
2	0	MDSINE2	8	15	0.0089037	0.0527372
2	0	MDSINE2	8	16	0	0.0401985
2	0	MDSINE2	8	17	0	0.0288267
2	0	MDSINE2	8	18	8.71505e-05	0.0178551
2	0	MDSINE2	8	19	0	0.0159127
2	0	MDSINE2	8	20	0.000177137	0.0208192
2	0	MDSINE2	8	21	6.11073e-05	0.0231412
2	0	MDSINE2	8	22	0.000315974	0.0237385
2	0	MDSINE2	8	23	0.00561326	0.0221962
2	0	MDSINE2	8	24	8.18465e-05	0.0233672
2	0	MDSINE2	8	25	0.000173919	0.033328
2	0	MDSINE2	8	26	0.000804931	0.0224096
2	0	MDSINE2	8	27	0.000311415	0.0205207
2	0	MDSINE2	8	28	0.000131599	0.0164963
2	0	MDSINE2	8	29	0.000155527	0.0183275
2	0	MDSINE2	8	30	0.000222985	0.0192588
2	0	MDSINE2	8	31	6.34276e-05	0.017131
2	0	MDSINE2	8	32	0.000390233	0.0147433
2	0	MDSINE2	8	33	8.98909e-05	0.0131052
2	0	MDSINE2	8	34	0	0.0115767
2	0	MDSINE2	8	35	0	0.0113643
2	0	MDSINE2	8	36	2.00393e-05	0.0070934
2	0	MDSINE2	8	37	0	0.00553572
2	0	MDSINE2	8	38	0.00407026	0.0066052
2	0	MDSINE2	8	39	0.0338599	0.00842381
2	0	MDSINE2	8	40	0.169703	0.0101683
2	0	MDSINE2	8	41	0.233499	0.0110386
2	0	MDSINE2	8	42	0.352953	0.0112951
2	0	MDSINE2	8	43	0.361203	0.0120383
2	0	MDSINE2	8	44	0.258014	0.0260229
2	0	MDSINE2	8	45	0.199317	0.0260639
2	0	MDSINE2	8	46	0.145473	0.0252349
2	0	MDSINE2	8	47	0.0843156	0.0244737
2	0	MDSINE2	8	48	0.0671419	0.0228945
2	0	MDSINE2	8	49	0.0899401	0.0216123
2	0	MDSINE2	8	50	0.0729434	0.0219247
2	0	MDSINE2	8	51	0.0536727	0.0219231
2	0	MDSINE2	8	52	0.0731714	0.0212459
2	0	MDSINE2	8	53	0.0132973	0.0212587
2	0	MDSINE2	8	54	0.000509834	0.0102014
2	0	MDSINE2	8	55	0.000414995	0.0105587
2	0	MDSINE2	8	56	0.000224366	0.0110235
2	0	MDSINE2	8	57	0.000602157	0.0113589
2	0	MDSINE2	8	58	0.0158048	0.011164
2	0	MDSINE2	8	59	0.0268859	0.0115434
2	0	MDSINE2	8	60	0.0327696	0.01221
2	0	MDSINE2	8	61	0.00121908	0.0134348
2	0	MDSINE2	8	62	0.000285869	0.00607861
2	0	MDSINE2	8	63	0.000238644	0.00561367
2	0	MDSINE2	8	64	0	0.00555698
2	0	MDSINE2	8	65	0	0.0073662
2	0	MDSINE2	8	66	0	0.0074829
2	0	MDSINE2	8	67	0	0.00569316
2	0	MDSINE2	8	68	0	0.00484649
2	0	MDSINE2	8	69	0	0.00633295
2	0	MDSINE2	8	70	0.00012818	0.0065059
2	0	MDSINE2	8	71	5.59973e-05	0.00587478
2	0	MDSINE2	8	72	0	0.00288514
2	0	MDSINE2	8	73	5.63444e-05	0.00367188
2	0	MDSINE2	8	74	0	0.00293719
2	0	MDSINE2	9	0	0.00017938	0.000179372
2	0	MDSINE2	9	1	0.000100023	0.000301482
2	0	MDSINE2	9	2	0.00212603	0.000421826
2	0	MDSINE2	9	3	0.00169171	0.000544711
2	0	MDSINE2	9	4	0.00516946	0.000675372
2	0	MDSINE2	9	5	0.00316172	0.000811821
2	0	MDSINE2	9	6	0.00303521	0.000961085
2	0	MDSINE2	9	7	0.00262801	0.00113194
2	0	MDSINE2	9	8	0.00506809	0.00130182
2	0	MDSINE2	9	9	0.00684205	0.00168801
2	0	MDSINE2	9	10	0.0086891	0.00225541
2	0	MDSINE2	9	11	0.00914646	0.00278483
2	0	MDSINE2	9	12	0.0101994	0.00342858
2	0	MDSINE2	9	13	0.0111482	0.00326445
2	0	MDSINE2	9	14	0.0107497	0.00360283
2	0	MDSINE2	9	15	0.00558692	0.004326
2	0	MDSINE2	9	16	0.00665855	0.00392803
2	0	MDSINE2	9	17	0.0124175	0.00237533
2	0	MDSINE2	9	18	0.010214	0.00223062
2	0	MDSINE2	9	19	0.00899656	0.00224643
2	0	MDSINE2	9	20	0.0163163	0.00329625
2	0	MDSINE2	9	21	0.0169471	0.00381272
2	0	MDSINE2	9	22	0.0186712	0.00439062
2	0	MDSINE2	9	23	0.0298762	0.00462357
2	0	MDSINE2	9	24	0.0135047	0.00552429
2	0	MDSINE2	9	25	0.0107482	0.00477046
2	0	MDSINE2	9	26	0.0160986	0.00840623
2	0	MDSINE2	9	27	0.0147323	0.00925883
2	0	MDSINE2	9	28	0.0234904	0.008181
2	0	MDSINE2	9	29	0.0171274	0.00804523
2	0	MDSINE2	9	30	0.0150738	0.00864913
2	0	MDSINE2	9	31	0.0135101	0.00892804
2	0	MDSINE2	9	32	0.0123388	0.00988408
2	0	MDSINE2	9	33	0.013214	0.0112979
2	0	MDSINE2	9	34	0.00494364	0.0120488
2	0	MDSINE2	9	35	0.0145064	0.0133532
2	0	MDSINE2	9	36	0.0143481	0.0103844
2	0	MDSINE2	9	37	0.0112797	0.0104451
2	0	MDSINE2	9	38	0.015467	0.0140634
2	0	MDSINE2	9	39	0.012209	0.0167001
2	0	MDSINE2	9	40	0.0158916	0.018806
2	0	MDSINE2	9	41	0.0165196	0.0214693
2	0	MDSINE2	9	42	0.0184937	0.0235034
2	0	MDSINE2	9	43	0.0401021	0.0271561
2	0	MDSINE2	9	44	0.226548	0.022223
2	0	MDSINE2	9	45	0.237861	0.0219283
2	0	MDSINE2	9	46	0.350142	0.0231293
2	0	MDSINE2	9	47	0.316193	0.0235692
2	0	MDSINE2	9	48	0.287882	0.0239341
2	0	MDSINE2	9	49	0.269978	0.0228505
2	0	MDSINE2	9	50	0.204531	0.0218629
2	0	MDSINE2	9	51	0.207441	0.0219348
2	0	MDSINE2	9	52	0.181486	0.0215563
2	0	MDSINE2	9	53	0.0907291	0.0231722
2	0	MDSINE2	9	54	0.00509834	0.0308471
2	0	MDSINE2	9	55	0.00839871	0.0327274
2	0	MDSINE2	9	56	0.0704229	0.0339154
2	0	MDSINE2	9	57	0.096031	0.0326903
2	0	MDSINE2	9	58	0.172272	0.02857
2	0	MDSINE2	9	59	0.176018	0.0258218
2	0	MDSINE2	9	60	0.260208	0.0271469
2	0	MDSINE2	9	61	0.0891014	0.0312757
2	0	MDSINE2	9	62	0.0329893	0.0356974
2	0	MDSINE2	9	63	0.0435128	0.0344897
2	0	MDSINE2	9	64	0.017368	0.0316649
2	0	MDSINE2	9	65	0.0165986	0.0305612
2	0	MDSINE2	9	66	0.0151107	0.029354
2	0	MDSINE2	9	67	0.0188905	0.0241026
2	0	MDSINE2	9	68	0.0174086	0.0199433
2	0	MDSINE2	9	69	0.0107274	0.0190545
2	0	MDSINE2	9	70	0.0148476	0.0189939
2	0	MDSINE2	9	71	0.0132154	0.0161748
2	0	MDSINE2	9	72	0.00869735	0.0156702
2	0	MDSINE2	9	73	0.0141706	0.0136303
2	0	MDSINE2	9	74	0.0165177	0.013171
2	0	MDSINE2	10	0	0.0362348	0.0362331
2	0	MDSINE2	10	1	0.0597134	0.0497164
2	0	MDSINE2	10	2	0.101102	0.0570249
2	0	MDSINE2	10	3	0.0756218	0.0628744
2	0	MDSINE2	10	4	0.0532131	0.06647
2	0	MDSINE2	10	5	0.0429395	0.0679578
2	0	MDSINE2	10	6	0.0202442	0.0690513
2	0	MDSINE2	10	7	0.0165767	0.0717573
2	0	MDSINE2	10	8	0.0102392	0.0723361
2	0	MDSINE2	10	9	0.00307459	0.0727365
2	0	MDSINE2	10	10	0.000875918	0.0694857
2	0	MDSINE2	10	11	0.00091864	0.0690212
2	0	MDSINE2	10	12	0.00165541	0.0673577
2	0	MDSINE2	10	13	0.00185803	0.0659573
2	0	MDSINE2	10	14	0.00161795	0.068715
2	0	MDSINE2	10	15	0.00203429	0.0605544
2	0	MDSINE2	10	16	0.00349361	0.0747187
2	0	MDSINE2	10	17	0.00414249	0.0749951
2	0	MDSINE2	10	18	0.00334658	0.0677942
2	0	MDSINE2	10	19	0.00286407	0.0714252
2	0	MDSINE2	10	20	0.000570776	0.0634878
2	0	MDSINE2	10	21	0.000387013	0.0364633
2	0	MDSINE2	10	22	0.0001149	0.0250612
2	0	MDSINE2	10	23	0.000340993	0.0213006
2	0	MDSINE2	10	24	0	0.0140212
2	0	MDSINE2	10	25	0	0.010649
2	0	MDSINE2	10	26	0	0.00579535
2	0	MDSINE2	10	27	0	0.00650217
2	0	MDSINE2	10	28	0.00940934	0.013021
2	0	MDSINE2	10	29	0.0142696	0.0139907
2	0	MDSINE2	10	30	0.0438612	0.0194772
2	0	MDSINE2	10	31	0.0435114	0.0234143
2	0	MDSINE2	10	32	0.0453971	0.0212382
2	0	MDSINE2	10	33	0.0471388	0.0254419
2	0	MDSINE2	10	34	0.0398487	0.0300188
2	0	MDSINE2	10	35	0.0544234	0.0453828
2	0	MDSINE2	10	36	0.0733237	0.0454926
2	0	MDSINE2	10	37	0.0647799	0.0458187
2	0	MDSINE2	10	38	0.103056	0.0552814
2	0	MDSINE2	10	39	0.0825294	0.0652615
2	0	MDSINE2	10	40	0.0735644	0.0818616
2	0	MDSINE2	10	41	0.0433868	0.0875463
2	0	MDSINE2	10	42	0.044379	0.0807988
2	0	MDSINE2	10	43	0.0307423	0.104638
2	0	MDSINE2	10	44	0.0539971	0.0925039
2	0	MDSINE2	10	45	0.0522383	0.0851403
2	0	MDSINE2	10	46	0.0416311	0.0836377
2	0	MDSINE2	10	47	0.0451929	0.0853633
2	0	MDSINE2	10	48	0.0481168	0.0934638
2	0	MDSINE2	10	49	0.0485494	0.0979106
2	0	MDSINE2	10	50	0.0398942	0.102296
2	0	MDSINE2	10	51	0.0379857	0.105218
2	0	MDSINE2	10	52	0.0362802	0.0946904
2	0	MDSINE2	10	53	0.0440295	0.0844879
2	0	MDSINE2	10	54	0.00482381	0.0580774
2	0	MDSINE2	10	55	0.00579017	0.0558402
2	0	MDSINE2	10	56	0.0334025	0.0679266
2	0	MDSINE2	10	57	0.0407111	0.0759549
2	0	MDSINE2	10	58	0.00427886	0.080582
2	0	MDSINE2	10	59	0.00140274	0.0872479
2	0	MDSINE2	10	60	0.000870538	0.101735
2	0	MDSINE2	10	61	0.000325089	0.0995818
2	0	MDSINE2	10	62	0.0171808	0.113756
2	0	MDSINE2	10	63	0.0718718	0.112425
2	0	MDSINE2	10	64	0.128609	0.101995
2	0	MDSINE2	10	65	0.13991	0.106356
2	0	MDSINE2	10	66	0.111327	0.100284
2	0	MDSINE2	10	67	0.100774	0.0880824
2	0	MDSINE2	10	68	0.0716461	0.0873561
2	0	MDSINE2	10	69	0.069951	0.0912063
2	0	MDSINE2	10	70	0.0783396	0.0855919
2	0	MDSINE2	10	71	0.101887	0.0828922
2	0	MDSINE2	10	72	0.0797972	0.0736631
2	0	MDSINE2	10	73	0.0941796	0.0674373
2	0	MDSINE2	10	74	0.104655	0.0657747
2	0	MDSINE2	11	0	0	4.20329e-07
2	0	MDSINE2	11	1	0	7.39715e-07
2	0	MDSINE2	11	2	0.00668179	1.09022e-06
2	0	MDSINE2	11	3	0.0357457	1.4922e-06
2	0	MDSINE2	11	4	0.0320184	1.98454e-06
2	0	MDSINE2	11	5	0.0529588	2.57148e-06
2	0	MDSINE2	11	6	0.0345183	3.26404e-06
2	0	MDSINE2	11	7	0.0389148	4.04801e-06
2	0	MDSINE2	11	8	0.0341375	5.06201e-06
2	0	MDSINE2	11	9	0.0356393	7.47039e-06
2	0	MDSINE2	11	10	0.0277666	1.10033e-05
2	0	MDSINE2	11	11	0.00858729	1.63555e-05
2	0	MDSINE2	11	12	0.0224014	2.22663e-05
2	0	MDSINE2	11	13	0.0119912	2.58076e-05
2	0	MDSINE2	11	14	0.0283003	3.25885e-05
2	0	MDSINE2	11	15	0.00874154	6.27314e-05
2	0	MDSINE2	11	16	0.0190505	8.55174e-05
2	0	MDSINE2	11	17	0.00592069	0.000110167
2	0	MDSINE2	11	18	0.0082793	0.000113749
2	0	MDSINE2	11	19	0.0488577	0.000125234
2	0	MDSINE2	11	20	0.0288931	0.000173183
2	0	MDSINE2	11	21	0.0364403	0.000201583
2	0	MDSINE2	11	22	0.0251056	0.00022364
2	0	MDSINE2	11	23	0.0260728	0.000220109
2	0	MDSINE2	11	24	0.0333388	0.000219038
2	0	MDSINE2	11	25	0.0296706	0.00035891
2	0	MDSINE2	11	26	0.0106547	0.000612479
2	0	MDSINE2	11	27	0.0160498	0.000617168
2	0	MDSINE2	11	28	0.00840041	0.000847441
2	0	MDSINE2	11	29	0.017769	0.00101527
2	0	MDSINE2	11	30	0.0609419	0.00124718
2	0	MDSINE2	11	31	0.0480781	0.001327
2	0	MDSINE2	11	32	0.0341733	0.00131997
2	0	MDSINE2	11	33	0.0122431	0.00125736
2	0	MDSINE2	11	34	0.0128085	0.00145553
2	0	MDSINE2	11	35	0.0303635	0.00171793
2	0	MDSINE2	11	36	0.0255701	0.00206705
2	0	MDSINE2	11	37	0.0291685	0.00219569
2	0	MDSINE2	11	38	0.0490623	0.00351746
2	0	MDSINE2	11	39	0.0863087	0.00445125
2	0	MDSINE2	11	40	0.0563573	0.00525316
2	0	MDSINE2	11	41	0.0792606	0.00618301
2	0	MDSINE2	11	42	0.0380556	0.00876922
2	0	MDSINE2	11	43	0.0558436	0.00902256
2	0	MDSINE2	11	44	0.0494765	0.00603969
2	0	MDSINE2	11	45	0.0428937	0.00536968
2	0	MDSINE2	11	46	0.0298232	0.00565061
2	0	MDSINE2	11	47	0.0388291	0.00570384
2	0	MDSINE2	11	48	0.0396638	0.00688864
2	0	MDSINE2	11	49	0.0415686	0.00771803
2	0	MDSINE2	11	50	0.0244404	0.00900742
2	0	MDSINE2	11	51	0.0216605	0.0103755
2	0	MDSINE2	11	52	0.0209609	0.0116668
2	0	MDSINE2	11	53	0.0301487	0.0155797
2	0	MDSINE2	11	54	0.030943	0.0301155
2	0	MDSINE2	11	55	0.0248009	0.0354163
2	0	MDSINE2	11	56	0.033683	0.0347289
2	0	MDSINE2	11	57	0.0299246	0.0350454
2	0	MDSINE2	11	58	0.0111212	0.0368269
2	0	MDSINE2	11	59	0.0293537	0.0348031
2	0	MDSINE2	11	60	0.0201467	0.0283703
2	0	MDSINE2	11	61	0.0327798	0.025552
2	0	MDSINE2	11	62	0.0405935	0.0166417
2	0	MDSINE2	11	63	0.0447061	0.0137812
2	0	MDSINE2	11	64	0.0590895	0.0151136
2	0	MDSINE2	11	65	0.063436	0.0190567
2	0	MDSINE2	11	66	0.0391449	0.0245822
2	0	MDSINE2	11	67	0.050649	0.0296259
2	0	MDSINE2	11	68	0.0335038	0.0286391
2	0	MDSINE2	11	69	0.0306036	0.0273207
2	0	MDSINE2	11	70	0.0382405	0.0279787
2	0	MDSINE2	11	71	0.0454138	0.0254157
2	0	MDSINE2	11	72	0.0307332	0.0244786
2	0	MDSINE2	11	73	0.0277778	0.0235013
2	0	MDSINE2	11	74	0.0335839	0.0207061
2	0	MDSINE2	12	0	0.179021	0.179013
2	0	MDSINE2	12	1	0.206021	0.1367
2	0	MDSINE2	12	2	0.0623515	0.117108
2	0	MDSINE2	12	3	0.039195	0.105701
2	0	MDSINE2	12	4	0.0329553	0.0961569
2	0	MDSINE2	12	5	0.0330912	0.0880611
2	0	MDSINE2	12	6	0.0173952	0.0826466
2	0	MDSINE2	12	7	0.0159298	0.0777614
2	0	MDSINE2	12	8	0.016358	0.0733892
2	0	MDSINE2	12	9	0.018296	0.0655944
2	0	MDSINE2	12	10	0.0138045	0.0591158
2	0	MDSINE2	12	11	0.0291568	0.0539683
2	0	MDSINE2	12	12	0.0283021	0.0516933
2	0	MDSINE2	12	13	0.0271307	0.0484631
2	0	MDSINE2	12	14	0.0293424	0.0432969
2	0	MDSINE2	12	15	0.0304259	0.0345423
2	0	MDSINE2	12	16	0.0396835	0.0332965
2	0	MDSINE2	12	17	0.0190734	0.0299027
2	0	MDSINE2	12	18	0.0334309	0.0253171
2	0	MDSINE2	12	19	0.0320215	0.0246119
2	0	MDSINE2	12	20	0.0909109	0.023709
2	0	MDSINE2	12	21	0.0994011	0.0290088
2	0	MDSINE2	12	22	0.0568179	0.0257018
2	0	MDSINE2	12	23	0.0511489	0.0189588
2	0	MDSINE2	12	24	0.0458613	0.0159146
2	0	MDSINE2	12	25	0.0470277	0.0119842
2	0	MDSINE2	12	26	0.0640979	0.0338049
2	0	MDSINE2	12	27	0.0712181	0.0358464
2	0	MDSINE2	12	28	0.12083	0.0414008
2	0	MDSINE2	12	29	0.103717	0.0284874
2	0	MDSINE2	12	30	0.0814342	0.0304482
2	0	MDSINE2	12	31	0.0807857	0.0305279
2	0	MDSINE2	12	32	0.0538522	0.0266766
2	0	MDSINE2	12	33	0.058483	0.0226976
2	0	MDSINE2	12	34	0.0428448	0.0211985
2	0	MDSINE2	12	35	0.0437149	0.0194673
2	0	MDSINE2	12	36	0.0441666	0.0132391
2	0	MDSINE2	12	37	0.0418328	0.0123934
2	0	MDSINE2	12	38	0.0336579	0.013949
2	0	MDSINE2	12	39	0.0223426	0.0137017
2	0	MDSINE2	12	40	0.0151286	0.0151283
2	0	MDSINE2	12	41	0.00670537	0.0165597
2	0	MDSINE2	12	42	0.00295956	0.0182478
2	0	MDSINE2	12	43	0.00152845	0.0168941
2	0	MDSINE2	12	44	7.1472e-05	0.0115236
2	0	MDSINE2	12	45	0.000187309	0.0108157
2	0	MDSINE2	12	46	0	0.0102747
2	0	MDSINE2	12	47	0.00395536	0.00968302
2	0	MDSINE2	12	48	0.0109094	0.00931251
2	0	MDSINE2	12	49	0.0147923	0.0089878
2	0	MDSINE2	12	50	0.0649225	0.00855165
2	0	MDSINE2	12	51	0.0696611	0.00811283
2	0	MDSINE2	12	52	0.0457304	0.00794316
2	0	MDSINE2	12	53	0.0257281	0.00798804
2	0	MDSINE2	12	54	0.00149028	0.00536575
2	0	MDSINE2	12	55	0.00136356	0.00481614
2	0	MDSINE2	12	56	0.00622616	0.00534789
2	0	MDSINE2	12	57	0.00740915	0.00598926
2	0	MDSINE2	12	58	0.00173467	0.00590375
2	0	MDSINE2	12	59	0.000519534	0.00626822
2	0	MDSINE2	12	60	0.000601086	0.00636034
2	0	MDSINE2	12	61	0.000270907	0.00679943
2	0	MDSINE2	12	62	0.000228696	0.00788939
2	0	MDSINE2	12	63	0.0010739	0.00979973
2	0	MDSINE2	12	64	0.0048085	0.0112483
2	0	MDSINE2	12	65	0.00738297	0.0105835
2	0	MDSINE2	12	66	0.0100341	0.010089
2	0	MDSINE2	12	67	0.0112221	0.00994904
2	0	MDSINE2	12	68	0.01671	0.0105367
2	0	MDSINE2	12	69	0.0273853	0.00995043
2	0	MDSINE2	12	70	0.0273665	0.0104947
2	0	MDSINE2	12	71	0.0428659	0.00985744
2	0	MDSINE2	12	72	0.0305382	0.00722972
2	0	MDSINE2	12	73	0.0474983	0.0062376
2	0	MDSINE2	12	74	0.0598122	0.00595597
2	0	MDSINE2	13	0	0.0831427	0.0831388
2	0	MDSINE2	13	1	0.0838689	0.0635749
2	0	MDSINE2	13	2	0.0591178	0.0569712
2	0	MDSINE2	13	3	0	0.0545063
2	0	MDSINE2	13	4	0	0.0502117
2	0	MDSINE2	13	5	0.0138005	0.0473998
2	0	MDSINE2	13	6	0	0.0445009
2	0	MDSINE2	13	7	0.0110174	0.0421286
2	0	MDSINE2	13	8	0.0215291	0.0404172
2	0	MDSINE2	13	9	0	0.0366189
2	0	MDSINE2	13	10	0.0176059	0.033613
2	0	MDSINE2	13	11	0	0.0323474
2	0	MDSINE2	13	12	0.016474	0.0337367
2	0	MDSINE2	13	13	0.0149331	0.0314875
2	0	MDSINE2	13	14	0.0270663	0.0288861
2	0	MDSINE2	13	15	0.00686941	0.0335194
2	0	MDSINE2	13	16	0.00832623	0.0286064
2	0	MDSINE2	13	17	0.0288683	0.0263291
2	0	MDSINE2	13	18	0.0208638	0.0228474
2	0	MDSINE2	13	19	0.0151515	0.0237091
2	0	MDSINE2	13	20	0.0161195	0.0189961
2	0	MDSINE2	13	21	0.0159286	0.0147563
2	0	MDSINE2	13	22	0.0112027	0.00988689
2	0	MDSINE2	13	23	0.0225842	0.00665644
2	0	MDSINE2	13	24	0.0138048	0.00529737
2	0	MDSINE2	13	25	0.0243139	0.00358064
2	0	MDSINE2	13	26	0.0237878	0.00408012
2	0	MDSINE2	13	27	0.0321955	0.00475501
2	0	MDSINE2	13	28	0.0286009	0.00731764
2	0	MDSINE2	13	29	0.0225903	0.00844093
2	0	MDSINE2	13	30	0.0185301	0.00908386
2	0	MDSINE2	13	31	0.012453	0.00995639
2	0	MDSINE2	13	32	0.0224477	0.0104882
2	0	MDSINE2	13	33	0.0167197	0.00999046
2	0	MDSINE2	13	34	0.0130894	0.00955784
2	0	MDSINE2	13	35	0.00687144	0.0152233
2	0	MDSINE2	13	36	0.00867701	0.0214865
2	0	MDSINE2	13	37	0.00577832	0.0191375
2	0	MDSINE2	13	38	0.0125239	0.020318
2	0	MDSINE2	13	39	0.0130674	0.0207361
2	0	MDSINE2	13	40	0	0.0208259
2	0	MDSINE2	13	41	0.00251452	0.0244765
2	0	MDSINE2	13	42	0.00425888	0.021442
2	0	MDSINE2	13	43	0.0184517	0.0217853
2	0	MDSINE2	13	44	0.0103634	0.0229166
2	0	MDSINE2	13	45	0.0143395	0.0208306
2	0	MDSINE2	13	46	0.0162611	0.0215386
2	0	MDSINE2	13	47	0.0128255	0.0221134
2	0	MDSINE2	13	48	0.00903092	0.0220571
2	0	MDSINE2	13	49	0.0123203	0.0213124
2	0	MDSINE2	13	50	0.00680301	0.0220819
2	0	MDSINE2	13	51	0.00735607	0.0203373
2	0	MDSINE2	13	52	0	0.0203992
2	0	MDSINE2	13	53	0.00511025	0.0199455
2	0	MDSINE2	13	54	0.0205502	0.0170306
2	0	MDSINE2	13	55	0.0104737	0.0185668
2	0	MDSINE2	13	56	0.0093112	0.0219361
2	0	MDSINE2	13	57	0.00987014	0.0244292
2	0	MDSINE2	13	58	0.0159397	0.0266387
2	0	MDSINE2	13	59	0.0141313	0.0250184
2	0	MDSINE2	13	60	0.0177217	0.0234543
2	0	MDSINE2	13	61	0.0305042	0.0209008
2	0	MDSINE2	13	62	0.0246134	0.0349873
2	0	MDSINE2	13	63	0.0226712	0.038617
2	0	MDSINE2	13	64	0.0149518	0.0334681
2	0	MDSINE2	13	65	0.0100796	0.0331838
2	0	MDSINE2	13	66	0.0136036	0.035566
2	0	MDSINE2	13	67	0.0113343	0.0284171
2	0	MDSINE2	13	68	0.015704	0.0261903
2	0	MDSINE2	13	69	0.0153423	0.0265167
2	0	MDSINE2	13	70	0.0150612	0.0251288
2	0	MDSINE2	13	71	0.0144753	0.025442
2	0	MDSINE2	13	72	0.0271061	0.0241903
2	0	MDSINE2	13	73	0.0225659	0.0233824
2	0	MDSINE2	13	74	0.0150337	0.0233129
2	0	MDSINE2	14	0	0.00219741	0.0021973
2	0	MDSINE2	14	1	0.0071266	0.00340714
2	0	MDSINE2	14	2	0.0186697	0.00435791
2	0	MDSINE2	14	3	0.0164118	0.00519093
2	0	MDSINE2	14	4	0.0294336	0.00591819
2	0	MDSINE2	14	5	0.024546	0.00657479
2	0	MDSINE2	14	6	0.0324423	0.00720623
2	0	MDSINE2	14	7	0.0296561	0.00772373
2	0	MDSINE2	14	8	0.0213231	0.00815402
2	0	MDSINE2	14	9	0.0089856	0.00874926
2	0	MDSINE2	14	10	0.0106862	0.00944043
2	0	MDSINE2	14	11	0.0204897	0.00952326
2	0	MDSINE2	14	12	0.0221611	0.00959981
2	0	MDSINE2	14	13	0.0243265	0.00997673
2	0	MDSINE2	14	14	0.0238853	0.00974538
2	0	MDSINE2	14	15	0.00782759	0.00709535
2	0	MDSINE2	14	16	0.0136336	0.00751046
2	0	MDSINE2	14	17	0.0198979	0.00606196
2	0	MDSINE2	14	18	0.0214042	0.00304596
2	0	MDSINE2	14	19	0.0165442	0.00313933
2	0	MDSINE2	14	20	0.00986065	0.00509619
2	0	MDSINE2	14	21	0.0124048	0.00730887
2	0	MDSINE2	14	22	0.00410766	0.00842172
2	0	MDSINE2	14	23	0.00663624	0.00860835
2	0	MDSINE2	14	24	0.0073389	0.0097239
2	0	MDSINE2	14	25	0.00572194	0.008971
2	0	MDSINE2	14	26	0.0193184	0.0121972
2	0	MDSINE2	14	27	0.019164	0.0119586
2	0	MDSINE2	14	28	0.0297853	0.0125368
2	0	MDSINE2	14	29	0.0173607	0.0113968
2	0	MDSINE2	14	30	0.0143826	0.0105174
2	0	MDSINE2	14	31	0.016322	0.0099419
2	0	MDSINE2	14	32	0.0217044	0.00933397
2	0	MDSINE2	14	33	0.0212142	0.0133344
2	0	MDSINE2	14	34	0.00874499	0.0134689
2	0	MDSINE2	14	35	0.0326736	0.0100624
2	0	MDSINE2	14	36	0.0278546	0.0148654
2	0	MDSINE2	14	37	0.0193103	0.0149578
2	0	MDSINE2	14	38	0.0689439	0.0183954
2	0	MDSINE2	14	39	0.0742791	0.021981
2	0	MDSINE2	14	40	0.169203	0.0303299
2	0	MDSINE2	14	41	0.128789	0.0330184
2	0	MDSINE2	14	42	0.121775	0.0347175
2	0	MDSINE2	14	43	0.106125	0.0409835
2	0	MDSINE2	14	44	0.02816	0.0376366
2	0	MDSINE2	14	45	0.0315927	0.0358423
2	0	MDSINE2	14	46	0.0141694	0.0322998
2	0	MDSINE2	14	47	0.0199334	0.0338034
2	0	MDSINE2	14	48	0.0233841	0.0370423
2	0	MDSINE2	14	49	0.0246801	0.0398674
2	0	MDSINE2	14	50	0.0314114	0.0396691
2	0	MDSINE2	14	51	0.0228836	0.0373469
2	0	MDSINE2	14	52	0.0226662	0.0360022
2	0	MDSINE2	14	53	0.00663095	0.0354255
2	0	MDSINE2	14	54	7.8436e-05	0.033488
2	0	MDSINE2	14	55	0.000177855	0.0312495
2	0	MDSINE2	14	56	0.000504824	0.0305156
2	0	MDSINE2	14	57	0.00102105	0.0298796
2	0	MDSINE2	14	58	0.000173467	0.0272976
2	0	MDSINE2	14	59	0	0.0248073
2	0	MDSINE2	14	60	0.000227998	0.022221
2	0	MDSINE2	14	61	2.70907e-05	0.0169211
2	0	MDSINE2	14	62	0.000514565	0.0125579
2	0	MDSINE2	14	63	0.000954578	0.0124097
2	0	MDSINE2	14	64	0.000717686	0.0121943
2	0	MDSINE2	14	65	0.000549796	0.0112905
2	0	MDSINE2	14	66	0.00237963	0.0115946
2	0	MDSINE2	14	67	0.00273071	0.0107537
2	0	MDSINE2	14	68	0.00584011	0.0122228
2	0	MDSINE2	14	69	0.00461482	0.0125582
2	0	MDSINE2	14	70	0.0119208	0.0116654
2	0	MDSINE2	14	71	0.0124034	0.0102793
2	0	MDSINE2	14	72	0.00912637	0.00935125
2	0	MDSINE2	14	73	0.0119168	0.00853849
2	0	MDSINE2	14	74	0.0136465	0.00774221
2	0	MDSINE2	15	0	0	4.20329e-07
2	0	MDSINE2	15	1	0.000225051	7.075e-07
2	0	MDSINE2	15	2	0.0264592	9.82717e-07
2	0	MDSINE2	15	3	0.0911987	1.26577e-06
2	0	MDSINE2	15	4	0.0212917	1.56652e-06
2	0	MDSINE2	15	5	0.0184576	1.8822e-06
2	0	MDSINE2	15	6	0.00764528	2.25867e-06
2	0	MDSINE2	15	7	0.00871288	2.63901e-06
2	0	MDSINE2	15	8	0.00292548	3.04242e-06
2	0	MDSINE2	15	9	0.0037025	3.94433e-06
2	0	MDSINE2	15	10	0.0042044	5.13711e-06
2	0	MDSINE2	15	11	0.00239645	6.72189e-06
2	0	MDSINE2	15	12	0.00371132	8.76374e-06
2	0	MDSINE2	15	13	0.00689881	1.06198e-05
2	0	MDSINE2	15	14	0.00921406	1.18187e-05
2	0	MDSINE2	15	15	0.0070463	1.70226e-05
2	0	MDSINE2	15	16	0.00576993	1.78863e-05
2	0	MDSINE2	15	17	0.00536438	1.54426e-05
2	0	MDSINE2	15	18	0.00662344	1.41795e-05
2	0	MDSINE2	15	19	0.0115237	1.42155e-05
2	0	MDSINE2	15	20	0.0135215	2.17601e-05
2	0	MDSINE2	15	21	0.0193506	2.43414e-05
2	0	MDSINE2	15	22	0.0380892	2.67635e-05
2	0	MDSINE2	15	23	0.0609065	3.03124e-05
2	0	MDSINE2	15	24	0.116468	3.3858e-05
2	0	MDSINE2	15	25	0.0680371	4.40384e-05
2	0	MDSINE2	15	26	0.0422801	8.06108e-05
2	0	MDSINE2	15	27	0.0879147	8.66505e-05
2	0	MDSINE2	15	28	0.016735	7.23836e-05
2	0	MDSINE2	15	29	0.0257786	6.07328e-05
2	0	MDSINE2	15	30	0.00642198	5.93158e-05
2	0	MDSINE2	15	31	0.00473593	5.89225e-05
2	0	MDSINE2	15	32	0.00715427	5.64916e-05
2	0	MDSINE2	15	33	0.0103914	5.48146e-05
2	0	MDSINE2	15	34	0.0047751	4.65908e-05
2	0	MDSINE2	15	35	0.00626456	3.56729e-05
2	0	MDSINE2	15	36	0.00426837	5.02222e-05
2	0	MDSINE2	15	37	0.00498449	5.593e-05
2	0	MDSINE2	15	38	0.013745	6.60041e-05
2	0	MDSINE2	15	39	0.0211768	7.83944e-05
2	0	MDSINE2	15	40	0.00506479	8.87442e-05
2	0	MDSINE2	15	41	0.00629391	0.000100582
2	0	MDSINE2	15	42	0.0112896	0.000119887
2	0	MDSINE2	15	43	0.0134251	0.000171883
2	0	MDSINE2	15	44	0.0167602	0.000512519
2	0	MDSINE2	15	45	0.00474516	0.000519962
2	0	MDSINE2	15	46	0.00773694	0.00052868
2	0	MDSINE2	15	47	0.00808694	0.000534216
2	0	MDSINE2	15	48	0.00972931	0.0005518
2	0	MDSINE2	15	49	0.00796962	0.000572867
2	0	MDSINE2	15	50	0.0112754	0.000604848
2	0	MDSINE2	15	51	0.00802964	0.000569149
2	0	MDSINE2	15	52	0.00622433	0.000528303
2	0	MDSINE2	15	53	0.0149064	0.000495386
2	0	MDSINE2	15	54	0.00639253	0.000654465
2	0	MDSINE2	15	55	0.00337925	0.000652027
2	0	MDSINE2	15	56	0.00373009	0.000814605
2	0	MDSINE2	15	57	0.00898	0.000938063
2	0	MDSINE2	15	58	0.0221267	0.000924766
2	0	MDSINE2	15	59	0.0236388	0.00102761
2	0	MDSINE2	15	60	0.0262198	0.00104168
2	0	MDSINE2	15	61	0.015523	0.00124584
2	0	MDSINE2	15	62	0.00560304	0.000900669
2	0	MDSINE2	15	63	0.00962533	0.00098772
2	0	MDSINE2	15	64	0.0153106	0.00096654
2	0	MDSINE2	15	65	0.0091109	0.00107915
2	0	MDSINE2	15	66	0.014833	0.00142808
2	0	MDSINE2	15	67	0.0119328	0.00201057
2	0	MDSINE2	15	68	0.0244223	0.0024427
2	0	MDSINE2	15	69	0.0119621	0.00223978
2	0	MDSINE2	15	70	0.0201243	0.00201822
2	0	MDSINE2	15	71	0.00870758	0.00194874
2	0	MDSINE2	15	72	0.0116225	0.0013068
2	0	MDSINE2	15	73	0.0130719	0.00122765
2	0	MDSINE2	15	74	0.00942027	0.00132078
2	0	MDSINE2	16	0	0.00968653	0.00968607
2	0	MDSINE2	16	1	0.000125028	0.0122295
2	0	MDSINE2	16	2	0.00117914	0.0141423
2	0	MDSINE2	16	3	0.00252658	0.0153487
2	0	MDSINE2	16	4	0.000516946	0.0172257
2	0	MDSINE2	16	5	0.000897244	0.0187384
2	0	MDSINE2	16	6	0.00183258	0.0200751
2	0	MDSINE2	16	7	0.00250672	0.0215732
2	0	MDSINE2	16	8	0.00484147	0.0223332
2	0	MDSINE2	16	9	0.00772978	0.0226621
2	0	MDSINE2	16	10	0.00989787	0.0240443
2	0	MDSINE2	16	11	0.0102648	0.024919
2	0	MDSINE2	16	12	0.0116947	0.0238114
2	0	MDSINE2	16	13	0.0117331	0.0251286
2	0	MDSINE2	16	14	0.0100367	0.0285325
2	0	MDSINE2	16	15	0.00287454	0.0303343
2	0	MDSINE2	16	16	0.00396835	0.0268385
2	0	MDSINE2	16	17	0.00595049	0.0252136
2	0	MDSINE2	16	18	0.00381719	0.027124
2	0	MDSINE2	16	19	0.00433542	0.0293188
2	0	MDSINE2	16	20	0.000334593	0.0125726
2	0	MDSINE2	16	21	8.14764e-05	0.00621974
2	0	MDSINE2	16	22	0	0.00366139
2	0	MDSINE2	16	23	0	0.00418773
2	0	MDSINE2	16	24	0	0.002729
2	0	MDSINE2	16	25	0	0.00127062
2	0	MDSINE2	16	26	0	0.00153838
2	0	MDSINE2	16	27	0	0.00249515
2	0	MDSINE2	16	28	0.00331191	0.00456648
2	0	MDSINE2	16	29	0.00386874	0.00337553
2	0	MDSINE2	16	30	0.0175712	0.00235332
2	0	MDSINE2	16	31	0.0168717	0.00188484
2	0	MDSINE2	16	32	0.0166685	0.00188666
2	0	MDSINE2	16	33	0.0122971	0.00213781
2	0	MDSINE2	16	34	0.00481255	0.00248682
2	0	MDSINE2	16	35	0.0260371	0.00419482
2	0	MDSINE2	16	36	0.0180554	0.0114469
2	0	MDSINE2	16	37	0.0145104	0.0142071
2	0	MDSINE2	16	38	0.00350668	0.0141155
2	0	MDSINE2	16	39	0.000345901	0.0154529
2	0	MDSINE2	16	40	0	0.0207433
2	0	MDSINE2	16	41	0.000350508	0.0324778
2	0	MDSINE2	16	42	0.015664	0.0380198
2	0	MDSINE2	16	43	0.00597198	0.071095
2	0	MDSINE2	16	44	0.0228174	0.112601
2	0	MDSINE2	16	45	0.0274303	0.133773
2	0	MDSINE2	16	46	0.0373128	0.119498
2	0	MDSINE2	16	47	0.0177012	0.112019
2	0	MDSINE2	16	48	0.0253347	0.102654
2	0	MDSINE2	16	49	0.0181541	0.0957126
2	0	MDSINE2	16	50	0.0020787	0.0916318
2	0	MDSINE2	16	51	0.00166619	0.100141
2	0	MDSINE2	16	52	0.00180477	0.0974232
2	0	MDSINE2	16	53	0.0196453	0.0829838
2	0	MDSINE2	16	54	0.00111771	0.0540884
2	0	MDSINE2	16	55	0.00492066	0.0497996
2	0	MDSINE2	16	56	0.00569329	0.052164
2	0	MDSINE2	16	57	0.00683318	0.0566529
2	0	MDSINE2	16	58	0.0436752	0.0555273
2	0	MDSINE2	16	59	0.0557461	0.0556955
2	0	MDSINE2	16	60	0.0867844	0.0557567
2	0	MDSINE2	16	61	0.042397	0.0533583
2	0	MDSINE2	16	62	0.0681227	0.0474229
2	0	MDSINE2	16	63	0.0548882	0.0445909
2	0	MDSINE2	16	64	0.0725102	0.0384125
2	0	MDSINE2	16	65	0.0603205	0.0384699
2	0	MDSINE2	16	66	0.0690489	0.0403141
2	0	MDSINE2	16	67	0.0548386	0.0413468
2	0	MDSINE2	16	68	0.0584011	0.0389168
2	0	MDSINE2	16	69	0.0259078	0.0386667
2	0	MDSINE2	16	70	0.0693243	0.0346542
2	0	MDSINE2	16	71	0.0462818	0.0292134
2	0	MDSINE2	16	72	0.0660686	0.0302359
2	0	MDSINE2	16	73	0.0399482	0.028432
2	0	MDSINE2	16	74	0.0391328	0.0275305
2	0	MDSINE2	17	0	0.00618862	0.00618832
2	0	MDSINE2	17	1	0	0.00887566
2	0	MDSINE2	17	2	0.000875422	0.0107932
2	0	MDSINE2	17	3	0.00136216	0.0123002
2	0	MDSINE2	17	4	0.000420019	0.0136602
2	0	MDSINE2	17	5	0.0005768	0.0158825
2	0	MDSINE2	17	6	0.00138875	0.0174635
2	0	MDSINE2	17	7	0.00214284	0.0192217
2	0	MDSINE2	17	8	0.00457364	0.0203527
2	0	MDSINE2	17	9	0.00811952	0.0224393
2	0	MDSINE2	17	10	0.0114044	0.0226935
2	0	MDSINE2	17	11	0.0124216	0.023297
2	0	MDSINE2	17	12	0.0147385	0.0234639
2	0	MDSINE2	17	13	0.0126277	0.0246082
2	0	MDSINE2	17	14	0.00954314	0.0257535
2	0	MDSINE2	17	15	0.0031104	0.0263145
2	0	MDSINE2	17	16	0.00445526	0.033809
2	0	MDSINE2	17	17	0.00669554	0.0357021
2	0	MDSINE2	17	18	0.00491529	0.035035
2	0	MDSINE2	17	19	0.0047173	0.0364937
2	0	MDSINE2	17	20	0.000216501	0.0128404
2	0	MDSINE2	17	21	0	0.00490738
2	0	MDSINE2	17	22	5.74498e-05	0.00333438
2	0	MDSINE2	17	23	0	0.00255169
2	0	MDSINE2	17	24	0	0.00162114
2	0	MDSINE2	17	25	0	0.00151782
2	0	MDSINE2	17	26	2.11824e-05	0.00061952
2	0	MDSINE2	17	27	4.79099e-05	0.000504801
2	0	MDSINE2	17	28	0.00300485	0.00175258
2	0	MDSINE2	17	29	0.0025662	0.00232927
2	0	MDSINE2	17	30	0.0125764	0.00269311
2	0	MDSINE2	17	31	0.0124318	0.00368158
2	0	MDSINE2	17	32	0.0157022	0.00488724
2	0	MDSINE2	17	33	0.00994193	0.00557483
2	0	MDSINE2	17	34	0.00383881	0.00627476
2	0	MDSINE2	17	35	0.0226307	0.00879015
2	0	MDSINE2	17	36	0.0166927	0.0158189
2	0	MDSINE2	17	37	0.0136427	0.0164591
2	0	MDSINE2	17	38	0.00267698	0.0178692
2	0	MDSINE2	17	39	0.000256223	0.025944
2	0	MDSINE2	17	40	0	0.0260435
2	0	MDSINE2	17	41	0.000198113	0.0297249
2	0	MDSINE2	17	42	0.0112463	0.0374089
2	0	MDSINE2	17	43	0.00417566	0.0603754
2	0	MDSINE2	17	44	0.0135261	0.104714
2	0	MDSINE2	17	45	0.0146933	0.108375
2	0	MDSINE2	17	46	0.0229859	0.112805
2	0	MDSINE2	17	47	0.0115528	0.112371
2	0	MDSINE2	17	48	0.0134621	0.110451
2	0	MDSINE2	17	49	0.0108964	0.102494
2	0	MDSINE2	17	50	0.00128081	0.0935283
2	0	MDSINE2	17	51	0.000886273	0.083508
2	0	MDSINE2	17	52	0.00108002	0.087155
2	0	MDSINE2	17	53	0.0106626	0.0869101
2	0	MDSINE2	17	54	0.000529443	0.0591286
2	0	MDSINE2	17	55	0.00203545	0.0544522
2	0	MDSINE2	17	56	0.00302894	0.0565195
2	0	MDSINE2	17	57	0.00471254	0.0573933
2	0	MDSINE2	17	58	0.0231868	0.0561212
2	0	MDSINE2	17	59	0.0307045	0.0600294
2	0	MDSINE2	17	60	0.0499316	0.0582715
2	0	MDSINE2	17	61	0.0248693	0.0530359
2	0	MDSINE2	17	62	0.0378491	0.0606671
2	0	MDSINE2	17	63	0.0314613	0.0623286
2	0	MDSINE2	17	64	0.0435396	0.0567534
2	0	MDSINE2	17	65	0.0358414	0.0484556
2	0	MDSINE2	17	66	0.0373999	0.0465271
2	0	MDSINE2	17	67	0.03217	0.0449768
2	0	MDSINE2	17	68	0.0346215	0.043639
2	0	MDSINE2	17	69	0.0165972	0.0409193
2	0	MDSINE2	17	70	0.0390523	0.0383579
2	0	MDSINE2	17	71	0.0276067	0.038163
2	0	MDSINE2	17	72	0.0394306	0.035035
2	0	MDSINE2	17	73	0.0256085	0.0344224
2	0	MDSINE2	17	74	0.0234861	0.0358453
2	0	MDSINE2	18	0	0.00103144	0.00103139
2	0	MDSINE2	18	1	0	0.00158395
2	0	MDSINE2	18	2	8.93288e-05	0.0020127
2	0	MDSINE2	18	3	4.39406e-05	0.00236604
2	0	MDSINE2	18	4	0.000323091	0.00266199
2	0	MDSINE2	18	5	0.000128178	0.00294272
2	0	MDSINE2	18	6	0.000214755	0.00318556
2	0	MDSINE2	18	7	0.000181939	0.00341135
2	0	MDSINE2	18	8	0.00117431	0.00359536
2	0	MDSINE2	18	9	0.00556458	0.00386514
2	0	MDSINE2	18	10	0.0168527	0.00421047
2	0	MDSINE2	18	11	0.0198906	0.00427373
2	0	MDSINE2	18	12	0.0145516	0.00429928
2	0	MDSINE2	18	13	0.0162922	0.00412696
2	0	MDSINE2	18	14	0.0154116	0.00417229
2	0	MDSINE2	18	15	0.00866784	0.00286547
2	0	MDSINE2	18	16	0.00457699	0.00180172
2	0	MDSINE2	18	17	0.00664587	0.00117145
2	0	MDSINE2	18	18	0.00733807	0.000582479
2	0	MDSINE2	18	19	0.00634589	0.000519525
2	0	MDSINE2	18	20	0.0230476	0.00062933
2	0	MDSINE2	18	21	0.0263372	0.000868997
2	0	MDSINE2	18	22	0.0399276	0.00118724
2	0	MDSINE2	18	23	0.0911499	0.00118929
2	0	MDSINE2	18	24	0.0498991	0.0014462
2	0	MDSINE2	18	25	0.0510279	0.00137331
2	0	MDSINE2	18	26	0.138279	0.00107423
2	0	MDSINE2	18	27	0.0986705	0.00106237
2	0	MDSINE2	18	28	0.0996864	0.00102275
2	0	MDSINE2	18	29	0.0848011	0.0012043
2	0	MDSINE2	18	30	0.0113277	0.00121617
2	0	MDSINE2	18	31	0.00900672	0.00110836
2	0	MDSINE2	18	32	0.00206266	0.000972384
2	0	MDSINE2	18	33	0.00079104	0.000837864
2	0	MDSINE2	18	34	0	0.000725136
2	0	MDSINE2	18	35	3.91535e-05	0.000561608
2	0	MDSINE2	18	36	0	0.000304448
2	0	MDSINE2	18	37	3.69222e-05	0.000311033
2	0	MDSINE2	18	38	0	0.000428865
2	0	MDSINE2	18	39	0	0.000585627
2	0	MDSINE2	18	40	0.000210485	0.000767413
2	0	MDSINE2	18	41	0	0.000946218
2	0	MDSINE2	18	42	0	0.00105094
2	0	MDSINE2	18	43	0	0.00136536
2	0	MDSINE2	18	44	0	0.00252732
2	0	MDSINE2	18	45	0	0.00235531
2	0	MDSINE2	18	46	0	0.00202628
2	0	MDSINE2	18	47	0	0.00175908
2	0	MDSINE2	18	48	0	0.00170367
2	0	MDSINE2	18	49	0	0.00180871
2	0	MDSINE2	18	50	0	0.00180822
2	0	MDSINE2	18	51	0	0.00180296
2	0	MDSINE2	18	52	0	0.00177353
2	0	MDSINE2	18	53	0	0.0018901
2	0	MDSINE2	18	54	0	0.00134656
2	0	MDSINE2	18	55	0	0.00116789
2	0	MDSINE2	18	56	0	0.00115844
2	0	MDSINE2	18	57	0	0.00112652
2	0	MDSINE2	18	58	0	0.00103002
2	0	MDSINE2	18	59	0	0.000906592
2	0	MDSINE2	18	60	0	0.000797904
2	0	MDSINE2	18	61	0	0.000709655
2	0	MDSINE2	18	62	0	0.000779163
2	0	MDSINE2	18	63	0	0.000796534
2	0	MDSINE2	18	64	0	0.000744542
2	0	MDSINE2	18	65	0	0.000730547
2	0	MDSINE2	18	66	0	0.000748683
2	0	MDSINE2	18	67	0	0.000794606
2	0	MDSINE2	18	68	0	0.00079631
2	0	MDSINE2	18	69	0	0.000860233
2	0	MDSINE2	18	70	0	0.000783524
2	0	MDSINE2	18	71	0	0.000711291
2	0	MDSINE2	18	72	0	0.000599242
2	0	MDSINE2	18	73	0	0.000525211
2	0	MDSINE2	18	74	0	0.000497222
2	0	MDSINE2	19	0	0	4.20329e-07
2	0	MDSINE2	19	1	0	7.61095e-07
2	0	MDSINE2	19	2	0	1.13488e-06
2	0	MDSINE2	19	3	0	1.56095e-06
2	0	MDSINE2	19	4	0	2.07458e-06
2	0	MDSINE2	19	5	0	2.70793e-06
2	0	MDSINE2	19	6	0	3.45345e-06
2	0	MDSINE2	19	7	0	4.54628e-06
2	0	MDSINE2	19	8	0	5.66107e-06
2	0	MDSINE2	19	9	0	8.47042e-06
2	0	MDSINE2	19	10	0	1.22647e-05
2	0	MDSINE2	19	11	0	1.95976e-05
2	0	MDSINE2	19	12	0	2.60563e-05
2	0	MDSINE2	19	13	0	3.77221e-05
2	0	MDSINE2	19	14	0	5.96331e-05
2	0	MDSINE2	19	15	0	0.000133046
2	0	MDSINE2	19	16	0	0.000159429
2	0	MDSINE2	19	17	0.000149011	0.00021094
2	0	MDSINE2	19	18	0.000174301	0.000226865
2	0	MDSINE2	19	19	0.00026956	0.000245829
2	0	MDSINE2	19	20	0.00196819	0.000452226
2	0	MDSINE2	19	21	0.0105512	0.000576823
2	0	MDSINE2	19	22	0.00359061	0.000763166
2	0	MDSINE2	19	23	0.0120921	0.000914018
2	0	MDSINE2	19	24	0.0156327	0.00118534
2	0	MDSINE2	19	25	0.00699155	0.00155137
2	0	MDSINE2	19	26	0.0129213	0.00207751
2	0	MDSINE2	19	27	0.0100132	0.00226214
2	0	MDSINE2	19	28	0.0047595	0.00195642
2	0	MDSINE2	19	29	0.0117812	0.00195304
2	0	MDSINE2	19	30	0.00383535	0.00190107
2	0	MDSINE2	19	31	0.00152226	0.00189798
2	0	MDSINE2	19	32	3.7165e-05	0.00190081
2	0	MDSINE2	19	33	0	0.00187564
2	0	MDSINE2	19	34	0.00104865	0.00188051
2	0	MDSINE2	19	35	0.000176191	0.00145837
2	0	MDSINE2	19	36	0.000100196	0.00125465
2	0	MDSINE2	19	37	0	0.00117319
2	0	MDSINE2	19	38	0	0.00102946
2	0	MDSINE2	19	39	2.56223e-05	0.00108225
2	0	MDSINE2	19	40	0	0.000945966
2	0	MDSINE2	19	41	0	0.000735628
2	0	MDSINE2	19	42	0	0.000580493
2	0	MDSINE2	19	43	0	0.00021952
2	0	MDSINE2	19	44	3.5736e-05	2.32629e-05
2	0	MDSINE2	19	45	0	1.87299e-05
2	0	MDSINE2	19	46	0	1.86821e-05
2	0	MDSINE2	19	47	0	1.85716e-05
2	0	MDSINE2	19	48	7.22474e-05	1.89309e-05
2	0	MDSINE2	19	49	0.000217533	1.94619e-05
2	0	MDSINE2	19	50	8.39877e-05	2.15753e-05
2	0	MDSINE2	19	51	1.77255e-05	2.60805e-05
2	0	MDSINE2	19	52	0.000298427	3.10157e-05
2	0	MDSINE2	19	53	0.0222446	4.47426e-05
2	0	MDSINE2	19	54	0.0467871	9.86036e-05
2	0	MDSINE2	19	55	0.0396617	0.000111433
2	0	MDSINE2	19	56	0.0513799	0.000138842
2	0	MDSINE2	19	57	0.0224369	0.000157862
2	0	MDSINE2	19	58	0.0222616	0.000182576
2	0	MDSINE2	19	59	0.0185993	0.000196732
2	0	MDSINE2	19	60	0.00238362	0.000222925
2	0	MDSINE2	19	61	0.00113781	0.000267056
2	0	MDSINE2	19	62	0.000142935	0.000746711
2	0	MDSINE2	19	63	0.000238644	0.000898195
2	0	MDSINE2	19	64	0.000909069	0.0010286
2	0	MDSINE2	19	65	0.00130904	0.00131713
2	0	MDSINE2	19	66	0.00194336	0.00144964
2	0	MDSINE2	19	67	0.000299256	0.00148048
2	0	MDSINE2	19	68	0.000838293	0.00163271
2	0	MDSINE2	19	69	0.00485771	0.00168537
2	0	MDSINE2	19	70	0.00113226	0.00162241
2	0	MDSINE2	19	71	0.000587972	0.00163795
2	0	MDSINE2	19	72	0.000351014	0.00164665
2	0	MDSINE2	19	73	0.000957854	0.00147634
2	0	MDSINE2	19	74	0.000838791	0.00140149
2	0	MDSINE2	20	0	0	4.20329e-07
2	0	MDSINE2	20	1	0	7.9394e-07
2	0	MDSINE2	20	2	0	1.26208e-06
2	0	MDSINE2	20	3	0	1.84596e-06
2	0	MDSINE2	20	4	0.000226164	2.58915e-06
2	0	MDSINE2	20	5	0.000833155	3.52405e-06
2	0	MDSINE2	20	6	0.00253411	4.73341e-06
2	0	MDSINE2	20	7	0.0103908	6.24887e-06
2	0	MDSINE2	20	8	0.00170997	8.13925e-06
2	0	MDSINE2	20	9	0.00601927	1.37999e-05
2	0	MDSINE2	20	10	0.00755041	2.27845e-05
2	0	MDSINE2	20	11	0.00271598	3.57545e-05
2	0	MDSINE2	20	12	0.0103597	4.99871e-05
2	0	MDSINE2	20	13	0.0130234	7.58204e-05
2	0	MDSINE2	20	14	0.0278341	9.90748e-05
2	0	MDSINE2	20	15	0.0226867	0.000215101
2	0	MDSINE2	20	16	0.0120268	0.000464258
2	0	MDSINE2	20	17	0.0141858	0.000729148
2	0	MDSINE2	20	18	0.016088	0.00129577
2	0	MDSINE2	20	19	0.0171508	0.00140503
2	0	MDSINE2	20	20	0.00556999	0.00191043
2	0	MDSINE2	20	21	0.00678291	0.00207297
2	0	MDSINE2	20	22	0.00574498	0.00187285
2	0	MDSINE2	20	23	0.0030427	0.00175897
2	0	MDSINE2	20	24	0.00261909	0.00136879
2	0	MDSINE2	20	25	0.00749591	0.0020246
2	0	MDSINE2	20	26	0.00876951	0.00170223
2	0	MDSINE2	20	27	0.00699485	0.00153884
2	0	MDSINE2	20	28	0.00993574	0.00244686
2	0	MDSINE2	20	29	0.00773747	0.00246633
2	0	MDSINE2	20	30	0.00704634	0.00264306
2	0	MDSINE2	20	31	0.0117764	0.00373114
2	0	MDSINE2	20	32	0.0072286	0.00384002
2	0	MDSINE2	20	33	0.0106251	0.00449358
2	0	MDSINE2	20	34	0.00522452	0.00499547
2	0	MDSINE2	20	35	0.00824181	0.00569773
2	0	MDSINE2	20	36	0.00825618	0.00868681
2	0	MDSINE2	20	37	0.0050768	0.00883121
2	0	MDSINE2	20	38	0.0143085	0.00883763
2	0	MDSINE2	20	39	0.0102617	0.00785592
2	0	MDSINE2	20	40	0.00392028	0.00739051
2	0	MDSINE2	20	41	0.00205733	0.00699575
2	0	MDSINE2	20	42	0.000389796	0.00470649
2	0	MDSINE2	20	43	3.15144e-05	0.00181319
2	0	MDSINE2	20	44	0	0.000234769
2	0	MDSINE2	20	45	0	0.00015839
2	0	MDSINE2	20	46	0	0.000204039
2	0	MDSINE2	20	47	0	0.000225464
2	0	MDSINE2	20	48	0	0.000267102
2	0	MDSINE2	20	49	0	0.000313356
2	0	MDSINE2	20	50	0	0.00040062
2	0	MDSINE2	20	51	0	0.000528799
2	0	MDSINE2	20	52	0	0.000710836
2	0	MDSINE2	20	53	0.00180362	0.00106366
2	0	MDSINE2	20	54	0.0111575	0.00235168
2	0	MDSINE2	20	55	0.00620517	0.00274669
2	0	MDSINE2	20	56	0.0019632	0.00262437
2	0	MDSINE2	20	57	0.00583831	0.0022853
2	0	MDSINE2	20	58	0.000404757	0.00206464
2	0	MDSINE2	20	59	0.000233791	0.00203247
2	0	MDSINE2	20	60	6.21813e-05	0.00188324
2	0	MDSINE2	20	61	0	0.00149483
2	0	MDSINE2	20	62	0	0.000590391
2	0	MDSINE2	20	63	0	0.000506284
2	0	MDSINE2	20	64	0	0.000664597
2	0	MDSINE2	20	65	0	0.00088248
2	0	MDSINE2	20	66	0	0.0012678
2	0	MDSINE2	20	67	0	0.00159685
2	0	MDSINE2	20	68	0	0.00214297
2	0	MDSINE2	20	69	0	0.00263687
2	0	MDSINE2	20	70	0	0.00301057
2	0	MDSINE2	20	71	0	0.00304322
2	0	MDSINE2	20	72	0	0.00398074
2	0	MDSINE2	20	73	2.81722e-05	0.00545069
2	0	MDSINE2	20	74	0	0.0067792
2	0	MDSINE2	21	0	0	4.20329e-07
2	0	MDSINE2	21	1	0	7.70206e-07
2	0	MDSINE2	21	2	0	1.17707e-06
2	0	MDSINE2	21	3	0	1.65849e-06
2	0	MDSINE2	21	4	0	2.24449e-06
2	0	MDSINE2	21	5	0	2.97271e-06
2	0	MDSINE2	21	6	0	3.90613e-06
2	0	MDSINE2	21	7	0	5.06515e-06
2	0	MDSINE2	21	8	0	6.49569e-06
2	0	MDSINE2	21	9	0	1.00346e-05
2	0	MDSINE2	21	10	8.75918e-05	1.5077e-05
2	0	MDSINE2	21	11	0	2.24763e-05
2	0	MDSINE2	21	12	0.000186901	3.36859e-05
2	0	MDSINE2	21	13	0.000206448	5.15648e-05
2	0	MDSINE2	21	14	0.000383919	7.56975e-05
2	0	MDSINE2	21	15	0.000132671	0.000216491
2	0	MDSINE2	21	16	0.000620816	0.000468724
2	0	MDSINE2	21	17	0.000536438	0.000615452
2	0	MDSINE2	21	18	0.00125497	0.00150005
2	0	MDSINE2	21	19	0.00153874	0.00171553
2	0	MDSINE2	21	20	0.00785309	0.00284571
2	0	MDSINE2	21	21	0.00629405	0.00292561
2	0	MDSINE2	21	22	0.000919197	0.00329727
2	0	MDSINE2	21	23	0.00141643	0.00369245
2	0	MDSINE2	21	24	0.00120041	0.00327847
2	0	MDSINE2	21	25	0.000573933	0.00408304
2	0	MDSINE2	21	26	0.0044483	0.00833443
2	0	MDSINE2	21	27	0.00493472	0.00953069
2	0	MDSINE2	21	28	0.00925581	0.011316
2	0	MDSINE2	21	29	0.0104009	0.0125157
2	0	MDSINE2	21	30	0.0304375	0.0107306
2	0	MDSINE2	21	31	0.0329189	0.00969437
2	0	MDSINE2	21	32	0.0307727	0.00959216
2	0	MDSINE2	21	33	0.0439926	0.0149087
2	0	MDSINE2	21	34	0.0300176	0.015596
2	0	MDSINE2	21	35	0.070261	0.0176712
2	0	MDSINE2	21	36	0.0709591	0.0126571
2	0	MDSINE2	21	37	0.187528	0.0125289
2	0	MDSINE2	21	38	0.00402329	0.00868318
2	0	MDSINE2	21	39	0.000794291	0.00714973
2	0	MDSINE2	21	40	0.000302572	0.00633149
2	0	MDSINE2	21	41	0.000167634	0.00456622
2	0	MDSINE2	21	42	5.77476e-05	0.00249966
2	0	MDSINE2	21	43	0.000141815	0.000937586
2	0	MDSINE2	21	44	0.00017868	3.30046e-05
2	0	MDSINE2	21	45	8.32484e-05	2.10337e-05
2	0	MDSINE2	21	46	0	2.15284e-05
2	0	MDSINE2	21	47	5.87429e-05	2.33781e-05
2	0	MDSINE2	21	48	0	2.62494e-05
2	0	MDSINE2	21	49	0	3.01849e-05
2	0	MDSINE2	21	50	0	3.62364e-05
2	0	MDSINE2	21	51	0	3.98238e-05
2	0	MDSINE2	21	52	2.84216e-05	4.53964e-05
2	0	MDSINE2	21	53	0.004456	6.01338e-05
2	0	MDSINE2	21	54	0.00180403	0.000117676
2	0	MDSINE2	21	55	0.00416971	0.000151037
2	0	MDSINE2	21	56	0.00210343	0.000236904
2	0	MDSINE2	21	57	0.00322023	0.000370615
2	0	MDSINE2	21	58	0.000963707	0.000488131
2	0	MDSINE2	21	59	0.000805278	0.000629962
2	0	MDSINE2	21	60	0.00136799	0.000971713
2	0	MDSINE2	21	61	0.00815431	0.00170639
2	0	MDSINE2	21	62	0.0128927	0.00634318
2	0	MDSINE2	21	63	0.012847	0.00763008
2	0	MDSINE2	21	64	0.0165307	0.00851996
2	0	MDSINE2	21	65	0.0181694	0.00935665
2	0	MDSINE2	21	66	0.0103117	0.0120183
2	0	MDSINE2	21	67	0.0339281	0.0133359
2	0	MDSINE2	21	68	0.0378629	0.0153744
2	0	MDSINE2	21	69	0.0284581	0.0178619
2	0	MDSINE2	21	70	0.0305283	0.0192917
2	0	MDSINE2	21	71	0.0347183	0.0217196
2	0	MDSINE2	21	72	0.0985959	0.0219904
2	0	MDSINE2	21	73	0.0893904	0.0228955
2	0	MDSINE2	21	74	0.0972352	0.0237425
2	0	MDSINE2	22	0	0.0739495	0.073946
2	0	MDSINE2	22	1	0.0319322	0.0363225
2	0	MDSINE2	22	2	0.00559198	0.0278854
2	0	MDSINE2	22	3	0.00180156	0.0237242
2	0	MDSINE2	22	4	0.00940196	0.0211532
2	0	MDSINE2	22	5	0.00798975	0.0190642
2	0	MDSINE2	22	6	0.00810343	0.0177918
2	0	MDSINE2	22	7	0.0057412	0.0165072
2	0	MDSINE2	22	8	0.0092915	0.0152805
2	0	MDSINE2	22	9	0.00946195	0.0137005
2	0	MDSINE2	22	10	0.00858399	0.0125246
2	0	MDSINE2	22	11	0.00651036	0.0119113
2	0	MDSINE2	22	12	0.00440552	0.0116512
2	0	MDSINE2	22	13	0.00538485	0.0115662
2	0	MDSINE2	22	14	0.00883014	0.0115436
2	0	MDSINE2	22	15	0.00588175	0.012158
2	0	MDSINE2	22	16	0.00634206	0.0125428
2	0	MDSINE2	22	17	0.0093678	0.0122782
2	0	MDSINE2	22	18	0.0104232	0.014408
2	0	MDSINE2	22	19	0.00998495	0.0152142
2	0	MDSINE2	22	20	0.0184223	0.0211948
2	0	MDSINE2	22	21	0.0154194	0.0259213
2	0	MDSINE2	22	22	0.0137305	0.0294542
2	0	MDSINE2	22	23	0.0169185	0.0328177
2	0	MDSINE2	22	24	0.0147324	0.0348595
2	0	MDSINE2	22	25	0.0118613	0.0349053
2	0	MDSINE2	22	26	0.00675719	0.0270221
2	0	MDSINE2	22	27	0.00790514	0.0261968
2	0	MDSINE2	22	28	0.0138837	0.0241808
2	0	MDSINE2	22	29	0.0119561	0.0220632
2	0	MDSINE2	22	30	0.017482	0.0193774
2	0	MDSINE2	22	31	0.016766	0.017438
2	0	MDSINE2	22	32	0.0267217	0.0160472
2	0	MDSINE2	22	33	0.0246661	0.0159644
2	0	MDSINE2	22	34	0.0187633	0.015076
2	0	MDSINE2	22	35	0.0212604	0.0131622
2	0	MDSINE2	22	36	0.0152299	0.0128511
2	0	MDSINE2	22	37	0.013532	0.0132145
2	0	MDSINE2	22	38	0.0088763	0.0144994
2	0	MDSINE2	22	39	0.00415081	0.015243
2	0	MDSINE2	22	40	0.000828784	0.0136611
2	0	MDSINE2	22	41	0.000533382	0.0119027
2	0	MDSINE2	22	42	0.000144369	0.00983454
2	0	MDSINE2	22	43	0.000173329	0.00913267
2	0	MDSINE2	22	44	0.000339492	0.00702016
2	0	MDSINE2	22	45	0.000603551	0.00599473
2	0	MDSINE2	22	46	0.000652242	0.00617032
2	0	MDSINE2	22	47	0.000391619	0.00608033
2	0	MDSINE2	22	48	0.000337154	0.00610794
2	0	MDSINE2	22	49	0.000316412	0.00615091
2	0	MDSINE2	22	50	0.000209969	0.00644805
2	0	MDSINE2	22	51	0.000124078	0.00620145
2	0	MDSINE2	22	52	0.000127897	0.00604651
2	0	MDSINE2	22	53	0.000123778	0.00563061
2	0	MDSINE2	22	54	0.000235308	0.00465411
2	0	MDSINE2	22	55	0.000869514	0.00443395
2	0	MDSINE2	22	56	0.0026363	0.00454416
2	0	MDSINE2	22	57	0.0035344	0.0048591
2	0	MDSINE2	22	58	0.00287185	0.00519663
2	0	MDSINE2	22	59	0.00142872	0.00557547
2	0	MDSINE2	22	60	0.00331634	0.00553101
2	0	MDSINE2	22	61	0.00853358	0.00638994
2	0	MDSINE2	22	62	0.0135216	0.00804949
2	0	MDSINE2	22	63	0.0124891	0.00833848
2	0	MDSINE2	22	64	0.0115308	0.00792316
2	0	MDSINE2	22	65	0.00905854	0.00784926
2	0	MDSINE2	22	66	0.010748	0.00889944
2	0	MDSINE2	22	67	0.0123817	0.00891398
2	0	MDSINE2	22	68	0.0126023	0.00930673
2	0	MDSINE2	22	69	0.0110108	0.00925056
2	0	MDSINE2	22	70	0.0170053	0.00975758
2	0	MDSINE2	22	71	0.0125154	0.0103432
2	0	MDSINE2	22	72	0.0109594	0.0102369
2	0	MDSINE2	22	73	0.0113816	0.0106061
2	0	MDSINE2	22	74	0.0139368	0.0109118
2	0	MDSINE2	23	0	0	4.20329e-07
2	0	MDSINE2	23	1	0.00412593	7.53551e-07
2	0	MDSINE2	23	2	0.0162221	1.11985e-06
2	0	MDSINE2	23	3	0.0171149	1.54505e-06
2	0	MDSINE2	23	4	0.0134729	2.06656e-06
2	0	MDSINE2	23	5	0.0119846	2.69068e-06
2	0	MDSINE2	23	6	0.0143456	3.43685e-06
2	0	MDSINE2	23	7	0.00584228	4.30424e-06
2	0	MDSINE2	23	8	0.0120522	5.35501e-06
2	0	MDSINE2	23	9	0.0160225	7.86329e-06
2	0	MDSINE2	23	10	0.014768	1.13805e-05
2	0	MDSINE2	23	11	0.0219275	1.74177e-05
2	0	MDSINE2	23	12	0.0213868	2.50482e-05
2	0	MDSINE2	23	13	0.0116987	3.1182e-05
2	0	MDSINE2	23	14	0.0215817	3.9772e-05
2	0	MDSINE2	23	15	0.0127954	7.59139e-05
2	0	MDSINE2	23	16	0.0082532	0.000102735
2	0	MDSINE2	23	17	0.0108678	9.44237e-05
2	0	MDSINE2	23	18	0.00906365	8.75129e-05
2	0	MDSINE2	23	19	0.00883932	9.0093e-05
2	0	MDSINE2	23	20	0.0117108	0.000134266
2	0	MDSINE2	23	21	0.0141158	0.000189381
2	0	MDSINE2	23	22	0.00157987	0.000208944
2	0	MDSINE2	23	23	0.00162627	0.000208399
2	0	MDSINE2	23	24	0.00158236	0.000277526
2	0	MDSINE2	23	25	0.000573933	0.000314947
2	0	MDSINE2	23	26	0.00135567	0.000639011
2	0	MDSINE2	23	27	0.000886334	0.000726368
2	0	MDSINE2	23	28	0.00149146	0.000915202
2	0	MDSINE2	23	29	0.000972044	0.000703689
2	0	MDSINE2	23	30	0.00200687	0.000648112
2	0	MDSINE2	23	31	0.000972557	0.000647664
2	0	MDSINE2	23	32	0.000204408	0.000640537
2	0	MDSINE2	23	33	0.000107869	0.000725327
2	0	MDSINE2	23	34	0.000486873	0.000590152
2	0	MDSINE2	23	35	0.000450265	0.000457387
2	0	MDSINE2	23	36	0.00324636	0.000331999
2	0	MDSINE2	23	37	0.00287993	0.000317932
2	0	MDSINE2	23	38	0	0.00027154
2	0	MDSINE2	23	39	0	0.000235071
2	0	MDSINE2	23	40	0	0.000193115
2	0	MDSINE2	23	41	0	0.000124781
2	0	MDSINE2	23	42	0	7.62035e-05
2	0	MDSINE2	23	43	0	3.28295e-05
2	0	MDSINE2	23	44	0	1.71e-06
2	0	MDSINE2	23	45	0	9.59251e-07
2	0	MDSINE2	23	46	0	1.10354e-06
2	0	MDSINE2	23	47	0	1.28854e-06
2	0	MDSINE2	23	48	0	1.71695e-06
2	0	MDSINE2	23	49	0	2.21274e-06
2	0	MDSINE2	23	50	0	2.77391e-06
2	0	MDSINE2	23	51	0	3.72939e-06
2	0	MDSINE2	23	52	0	5.04988e-06
2	0	MDSINE2	23	53	0	6.81228e-06
2	0	MDSINE2	23	54	0	1.47027e-05
2	0	MDSINE2	23	55	0	1.68051e-05
2	0	MDSINE2	23	56	0	2.26439e-05
2	0	MDSINE2	23	57	0	3.00742e-05
2	0	MDSINE2	23	58	0	3.63001e-05
2	0	MDSINE2	23	59	0	3.98834e-05
2	0	MDSINE2	23	60	0	4.83296e-05
2	0	MDSINE2	23	61	0	7.60422e-05
2	0	MDSINE2	23	62	0	0.000239336
2	0	MDSINE2	23	63	0	0.00027866
2	0	MDSINE2	23	64	0	0.000287128
2	0	MDSINE2	23	65	0	0.000308087
2	0	MDSINE2	23	66	0	0.000342203
2	0	MDSINE2	23	67	0	0.000357941
2	0	MDSINE2	23	68	0	0.000375424
2	0	MDSINE2	23	69	0	0.000377973
2	0	MDSINE2	23	70	0	0.000370064
2	0	MDSINE2	23	71	0	0.000375613
2	0	MDSINE2	23	72	0	0.000373362
2	0	MDSINE2	23	73	0	0.000407466
2	0	MDSINE2	23	74	0	0.000415393
2	0	MDSINE2	24	0	0	4.20329e-07
2	0	MDSINE2	24	1	0	7.60482e-07
2	0	MDSINE2	24	2	0.00791453	1.14355e-06
2	0	MDSINE2	24	3	0.0127867	1.59817e-06
2	0	MDSINE2	24	4	0.0223256	2.14216e-06
2	0	MDSINE2	24	5	0.0220038	2.79e-06
2	0	MDSINE2	24	6	0.0261429	3.59094e-06
2	0	MDSINE2	24	7	0.0152627	4.54964e-06
2	0	MDSINE2	24	8	0.0115783	5.69744e-06
2	0	MDSINE2	24	9	0.0175165	8.62023e-06
2	0	MDSINE2	24	10	0.0185519	1.28085e-05
2	0	MDSINE2	24	11	0.0149379	1.93234e-05
2	0	MDSINE2	24	12	0.0195178	2.6677e-05
2	0	MDSINE2	24	13	0.0068816	3.64556e-05
2	0	MDSINE2	24	14	0.00246805	5.01041e-05
2	0	MDSINE2	24	15	0.00523313	0.000147031
2	0	MDSINE2	24	16	0.00858186	0.00023747
2	0	MDSINE2	24	17	0.00902011	0.000213738
2	0	MDSINE2	24	18	0.00463641	0.000289404
2	0	MDSINE2	24	19	0.00584047	0.000327623
2	0	MDSINE2	24	20	0.00553063	0.000446755
2	0	MDSINE2	24	21	0.00971605	0.000442543
2	0	MDSINE2	24	22	0.00698015	0.000513254
2	0	MDSINE2	24	23	0.0281188	0.000633485
2	0	MDSINE2	24	24	0.0181972	0.000810436
2	0	MDSINE2	24	25	0.0117743	0.000581352
2	0	MDSINE2	24	26	0.0123282	0.00118124
2	0	MDSINE2	24	27	0.0113067	0.00118678
2	0	MDSINE2	24	28	0.0096506	0.00120983
2	0	MDSINE2	24	29	0.00954547	0.00145244
2	0	MDSINE2	24	30	0.0150738	0.00103284
2	0	MDSINE2	24	31	0.0152861	0.00078156
2	0	MDSINE2	24	32	0.00568625	0.00073169
2	0	MDSINE2	24	33	0.00555526	0.000799182
2	0	MDSINE2	24	34	0.00119846	0.00129039
2	0	MDSINE2	24	35	0.000920107	0.00174068
2	0	MDSINE2	24	36	0	0.00194305
2	0	MDSINE2	24	37	0	0.00177772
2	0	MDSINE2	24	38	0	0.00148705
2	0	MDSINE2	24	39	0	0.00141186
2	0	MDSINE2	24	40	0	0.00132738
2	0	MDSINE2	24	41	0	0.00119653
2	0	MDSINE2	24	42	0	0.000975869
2	0	MDSINE2	24	43	0	0.000523871
2	0	MDSINE2	24	44	0	0.000155054
2	0	MDSINE2	24	45	0	0.000113693
2	0	MDSINE2	24	46	0	0.000128454
2	0	MDSINE2	24	47	0	0.000150491
2	0	MDSINE2	24	48	0	0.000180041
2	0	MDSINE2	24	49	0	0.000215624
2	0	MDSINE2	24	50	0	0.000252101
2	0	MDSINE2	24	51	0	0.000287458
2	0	MDSINE2	24	52	0	0.000316808
2	0	MDSINE2	24	53	0	0.000439355
2	0	MDSINE2	24	54	0	0.000779919
2	0	MDSINE2	24	55	0	0.000834583
2	0	MDSINE2	24	56	0	0.000774681
2	0	MDSINE2	24	57	0	0.000902075
2	0	MDSINE2	24	58	0	0.000949123
2	0	MDSINE2	24	59	0	0.000876134
2	0	MDSINE2	24	60	0	0.00100835
2	0	MDSINE2	24	61	0	0.0011682
2	0	MDSINE2	24	62	0	0.000852872
2	0	MDSINE2	24	63	0	0.000818318
2	0	MDSINE2	24	64	0	0.00100393
2	0	MDSINE2	24	65	0	0.00128718
2	0	MDSINE2	24	66	0	0.00169541
2	0	MDSINE2	24	67	0	0.00198392
2	0	MDSINE2	24	68	0	0.00198479
2	0	MDSINE2	24	69	0	0.00230065
2	0	MDSINE2	24	70	0	0.0024153
2	0	MDSINE2	24	71	0	0.00212115
2	0	MDSINE2	24	72	0	0.00289552
2	0	MDSINE2	24	73	0	0.00381506
2	0	MDSINE2	24	74	0	0.00417194
2	0	MDSINE2	25	0	0	4.20329e-07
2	0	MDSINE2	25	1	0	7.34836e-07
2	0	MDSINE2	25	2	0	1.06103e-06
2	0	MDSINE2	25	3	0	1.42162e-06
2	0	MDSINE2	25	4	0	1.83104e-06
2	0	MDSINE2	25	5	0	2.29605e-06
2	0	MDSINE2	25	6	0	2.8644e-06
2	0	MDSINE2	25	7	0	3.48848e-06
2	0	MDSINE2	25	8	0	4.1954e-06
2	0	MDSINE2	25	9	0	5.99237e-06
2	0	MDSINE2	25	10	0	8.709e-06
2	0	MDSINE2	25	11	7.98818e-05	1.23569e-05
2	0	MDSINE2	25	12	0	1.72365e-05
2	0	MDSINE2	25	13	0	2.484e-05
2	0	MDSINE2	25	14	0	3.57038e-05
2	0	MDSINE2	25	15	4.42237e-05	8.39118e-05
2	0	MDSINE2	25	16	0.000182593	9.67572e-05
2	0	MDSINE2	25	17	7.94723e-05	0.000108219
2	0	MDSINE2	25	18	0.000958656	0.000207266
2	0	MDSINE2	25	19	0.000898533	0.000227254
2	0	MDSINE2	25	20	0.00251929	0.00030175
2	0	MDSINE2	25	21	0.00527559	0.000341492
2	0	MDSINE2	25	22	0.00815787	0.000353052
2	0	MDSINE2	25	23	0.0142168	0.000336244
2	0	MDSINE2	25	24	0.0182518	0.000320648
2	0	MDSINE2	25	25	0.0130091	0.000310904
2	0	MDSINE2	25	26	0.0252918	0.000406161
2	0	MDSINE2	25	27	0.0261349	0.000370562
2	0	MDSINE2	25	28	0.0266708	0.000371779
2	0	MDSINE2	25	29	0.0173801	0.000330607
2	0	MDSINE2	25	30	0.0189983	0.000347495
2	0	MDSINE2	25	31	0.018098	0.000379746
2	0	MDSINE2	25	32	0.0130449	0.0004106
2	0	MDSINE2	25	33	0.0092228	0.000384772
2	0	MDSINE2	25	34	0.0151118	0.000463583
2	0	MDSINE2	25	35	0.00182064	0.000542471
2	0	MDSINE2	25	36	0.00252495	0.000798956
2	0	MDSINE2	25	37	0.00180919	0.000880209
2	0	MDSINE2	25	38	6.26194e-05	0.000587566
2	0	MDSINE2	25	39	0.000153734	0.000402711
2	0	MDSINE2	25	40	0.000131553	0.000268845
2	0	MDSINE2	25	41	0.000167634	0.00019878
2	0	MDSINE2	25	42	8.66213e-05	0.000138119
2	0	MDSINE2	25	43	0.000173329	8.42887e-05
2	0	MDSINE2	25	44	0.000107208	4.17053e-05
2	0	MDSINE2	25	45	0	3.29139e-05
2	0	MDSINE2	25	46	0	3.45379e-05
2	0	MDSINE2	25	47	0	3.59755e-05
2	0	MDSINE2	25	48	0	3.75997e-05
2	0	MDSINE2	25	49	5.93272e-05	3.6619e-05
2	0	MDSINE2	25	50	2.09969e-05	3.67456e-05
2	0	MDSINE2	25	51	3.54509e-05	3.59326e-05
2	0	MDSINE2	25	52	5.68432e-05	3.43209e-05
2	0	MDSINE2	25	53	0	3.28195e-05
2	0	MDSINE2	25	54	0	3.14342e-05
2	0	MDSINE2	25	55	0	3.15116e-05
2	0	MDSINE2	25	56	0	3.84852e-05
2	0	MDSINE2	25	57	0	4.62431e-05
2	0	MDSINE2	25	58	0	5.40676e-05
2	0	MDSINE2	25	59	0	6.7389e-05
2	0	MDSINE2	25	60	0.000103636	7.57775e-05
2	0	MDSINE2	25	61	0.00384688	0.00010028
2	0	MDSINE2	25	62	0.00668935	0.000443961
2	0	MDSINE2	25	63	0.0085912	0.000551941
2	0	MDSINE2	25	64	0.00406689	0.00054991
2	0	MDSINE2	25	65	0.00337732	0.000573707
2	0	MDSINE2	25	66	0.00535417	0.000568009
2	0	MDSINE2	25	67	0.00721954	0.000618735
2	0	MDSINE2	25	68	0.0152011	0.000788953
2	0	MDSINE2	25	69	0.00858195	0.000827956
2	0	MDSINE2	25	70	0.024162	0.000860539
2	0	MDSINE2	25	71	0.0430899	0.00114424
2	0	MDSINE2	25	72	0.0368565	0.00117601
2	0	MDSINE2	25	73	0.0544287	0.00113486
2	0	MDSINE2	25	74	0.0592961	0.00113261
2	0	MDSINE2	26	0	0.000672676	0.000672644
2	0	MDSINE2	26	1	0.000475107	0.00101117
2	0	MDSINE2	26	2	7.1463e-05	0.00126799
2	0	MDSINE2	26	3	0	0.00151412
2	0	MDSINE2	26	4	0	0.00169467
2	0	MDSINE2	26	5	0	0.00183767
2	0	MDSINE2	26	6	0	0.00199636
2	0	MDSINE2	26	7	0	0.00214582
2	0	MDSINE2	26	8	0.000144214	0.00229923
2	0	MDSINE2	26	9	6.49562e-05	0.00251691
2	0	MDSINE2	26	10	0.000245257	0.00272401
2	0	MDSINE2	26	11	0.000279586	0.00275557
2	0	MDSINE2	26	12	0.000106801	0.00305804
2	0	MDSINE2	26	13	0.000137632	0.00307386
2	0	MDSINE2	26	14	0.000109691	0.00311916
2	0	MDSINE2	26	15	0	0.00316031
2	0	MDSINE2	26	16	8.521e-05	0.00329236
2	0	MDSINE2	26	17	0.000188747	0.00310714
2	0	MDSINE2	26	18	0.000191731	0.0031081
2	0	MDSINE2	26	19	0.000123548	0.00327825
2	0	MDSINE2	26	20	0	0.00296019
2	0	MDSINE2	26	21	0.000101845	0.00215092
2	0	MDSINE2	26	22	5.74498e-05	0.00159273
2	0	MDSINE2	26	23	0	0.00177319
2	0	MDSINE2	26	24	0	0.0015219
2	0	MDSINE2	26	25	6.95676e-05	0.00128233
2	0	MDSINE2	26	26	0.000105912	0.00150825
2	0	MDSINE2	26	27	0.000215595	0.00160013
2	0	MDSINE2	26	28	0.00276358	0.00204926
2	0	MDSINE2	26	29	0.00262452	0.00186269
2	0	MDSINE2	26	30	0.00570842	0.00193198
2	0	MDSINE2	26	31	0.00501078	0.00185843
2	0	MDSINE2	26	32	0.00750734	0.00202453
2	0	MDSINE2	26	33	0.00559121	0.0022052
2	0	MDSINE2	26	34	0.0031834	0.00253576
2	0	MDSINE2	26	35	0.00798731	0.00555393
2	0	MDSINE2	26	36	0.00837642	0.00466309
2	0	MDSINE2	26	37	0.006406	0.00440378
2	0	MDSINE2	26	38	0.0108958	0.00442422
2	0	MDSINE2	26	39	0.00640558	0.00449347
2	0	MDSINE2	26	40	0.00605144	0.0047258
2	0	MDSINE2	26	41	0.00283454	0.00511485
2	0	MDSINE2	26	42	0.000895087	0.00548846
2	0	MDSINE2	26	43	0	0.00614898
2	0	MDSINE2	26	44	0.000142944	0.00588987
2	0	MDSINE2	26	45	0.000166497	0.00590132
2	0	MDSINE2	26	46	0.00317125	0.00561809
[truncated: 416,773+ more rows]

## Sheet: UC_absolute
Cross-Validation time-series predictions
Dysbiotic cohort, absolute abundance
HeldoutSubjectId	HeldoutSubjectIdx	Method	TaxonIdx	TimePoint	Truth	Pred
10	0	MDSINE2	0	0	4.66545e+09	4.66545e+09
10	0	MDSINE2	0	1	3.24606e+10	5.65114e+09
10	0	MDSINE2	0	2	2.74175e+10	6.76455e+09
10	0	MDSINE2	0	3	3.49126e+10	7.98075e+09
10	0	MDSINE2	0	4	7.54496e+09	9.22567e+09
10	0	MDSINE2	0	5	2.79424e+10	1.05455e+10
10	0	MDSINE2	0	6	1.03435e+10	1.20539e+10
10	0	MDSINE2	0	7	1.09209e+10	1.35009e+10
10	0	MDSINE2	0	8	3.70726e+09	1.4759e+10
10	0	MDSINE2	0	9	1.57609e+10	1.71775e+10
10	0	MDSINE2	0	10	4.84987e+10	2.03417e+10
10	0	MDSINE2	0	11	4.68212e+10	2.21223e+10
10	0	MDSINE2	0	12	2.6969e+10	2.21772e+10
10	0	MDSINE2	0	13	2.32377e+10	2.19769e+10
10	0	MDSINE2	0	14	5.5213e+10	2.23803e+10
10	0	MDSINE2	0	15	2.68883e+10	1.93128e+10
10	0	MDSINE2	0	16	2.949e+10	1.59993e+10
10	0	MDSINE2	0	17	2.02069e+10	1.37247e+10
10	0	MDSINE2	0	18	4.23969e+10	1.08894e+10
10	0	MDSINE2	0	19	4.7239e+10	1.05145e+10
10	0	MDSINE2	0	20	1.68303e+10	1.0168e+10
10	0	MDSINE2	0	21	1.09667e+10	8.44179e+09
10	0	MDSINE2	0	22	6.02141e+09	6.78723e+09
10	0	MDSINE2	0	23	1.30692e+10	6.8992e+09
10	0	MDSINE2	0	24	1.45343e+10	6.19937e+09
10	0	MDSINE2	0	25	2.55665e+10	4.57093e+09
10	0	MDSINE2	0	26	4.77047e+10	5.1283e+08
10	0	MDSINE2	0	27	7.00269e+10	3.55015e+08
10	0	MDSINE2	0	28	5.81107e+10	2.51313e+08
10	0	MDSINE2	0	29	9.76888e+10	2.4463e+08
10	0	MDSINE2	0	30	6.3688e+10	2.1245e+08
10	0	MDSINE2	0	31	4.25784e+10	1.89467e+08
10	0	MDSINE2	0	32	1.1292e+11	1.72255e+08
10	0	MDSINE2	0	33	5.98473e+10	1.48703e+08
10	0	MDSINE2	0	34	6.18463e+10	1.19265e+08
10	0	MDSINE2	0	35	7.89973e+10	1.27109e+08
10	0	MDSINE2	0	36	2.88524e+10	1.6074e+08
10	0	MDSINE2	0	37	3.70142e+10	1.93699e+08
10	0	MDSINE2	0	38	9.76001e+09	2.15002e+08
10	0	MDSINE2	0	39	1.12299e+11	2.17832e+08
10	0	MDSINE2	0	40	1.43581e+09	2.06228e+08
10	0	MDSINE2	0	41	3.15731e+09	2.29099e+08
10	0	MDSINE2	0	42	1.18124e+10	4.19181e+08
10	0	MDSINE2	0	43	1.08827e+10	4.83526e+08
10	0	MDSINE2	0	44	1.09824e+10	4.10116e+08
10	0	MDSINE2	0	45	8.13348e+09	2.99767e+08
10	0	MDSINE2	0	46	7.95002e+09	2.27824e+08
10	0	MDSINE2	0	47	7.49278e+09	1.77405e+08
10	0	MDSINE2	0	48	8.61469e+09	1.23868e+08
10	0	MDSINE2	0	49	6.24382e+09	9.05042e+07
10	0	MDSINE2	0	50	4.54311e+09	8.55214e+07
10	0	MDSINE2	0	51	9.03854e+09	5.46908e+07
10	0	MDSINE2	0	52	1.14304e+10	6.22455e+07
10	0	MDSINE2	0	53	9.72076e+09	4.91228e+07
10	0	MDSINE2	0	54	1.67656e+10	3.76e+07
10	0	MDSINE2	0	55	1.00872e+10	2.87725e+07
10	0	MDSINE2	0	56	1.92402e+10	2.22571e+07
10	0	MDSINE2	0	57	1.82328e+10	1.81691e+07
10	0	MDSINE2	0	58	1.18207e+10	1.50951e+07
10	0	MDSINE2	0	59	3.1509e+09	1.27996e+07
10	0	MDSINE2	0	60	1.21491e+10	1.02659e+07
10	0	MDSINE2	0	61	3.46585e+10	9.5562e+06
10	0	MDSINE2	0	62	3.79677e+09	9.12917e+06
10	0	MDSINE2	0	63	2.64955e+09	9.07194e+06
10	0	MDSINE2	0	64	3.67163e+10	8.4471e+06
10	0	MDSINE2	0	65	4.39841e+09	6.26324e+06
10	0	MDSINE2	0	66	1.88807e+10	4.71006e+06
10	0	MDSINE2	0	67	8.56111e+09	3.59766e+06
10	0	MDSINE2	0	68	6.44778e+10	2.79503e+06
10	0	MDSINE2	0	69	4.40896e+10	1.61277e+06
10	0	MDSINE2	0	70	9.04138e+10	852643
10	0	MDSINE2	0	71	4.35925e+10	675020
10	0	MDSINE2	0	72	4.30925e+10	614942
10	0	MDSINE2	1	0	1.73472e+09	1.73472e+09
10	0	MDSINE2	1	1	1.477e+10	2.08321e+09
10	0	MDSINE2	1	2	2.12123e+10	2.49767e+09
10	0	MDSINE2	1	3	3.15824e+10	2.98992e+09
10	0	MDSINE2	1	4	6.23789e+09	3.57384e+09
10	0	MDSINE2	1	5	1.96547e+10	4.28234e+09
10	0	MDSINE2	1	6	8.91559e+09	5.15003e+09
10	0	MDSINE2	1	7	1.04516e+10	6.09513e+09
10	0	MDSINE2	1	8	3.53379e+09	7.10487e+09
10	0	MDSINE2	1	9	1.48842e+10	9.48649e+09
10	0	MDSINE2	1	10	3.54325e+10	1.16964e+10
10	0	MDSINE2	1	11	4.51628e+10	1.48449e+10
10	0	MDSINE2	1	12	2.33886e+10	1.77319e+10
10	0	MDSINE2	1	13	2.06181e+10	1.71202e+10
10	0	MDSINE2	1	14	4.45114e+10	1.5868e+10
10	0	MDSINE2	1	15	2.08857e+10	1.71844e+10
10	0	MDSINE2	1	16	2.04675e+10	1.31976e+10
10	0	MDSINE2	1	17	1.40706e+10	1.15879e+10
10	0	MDSINE2	1	18	3.21319e+10	9.25035e+09
10	0	MDSINE2	1	19	4.06208e+10	8.82977e+09
10	0	MDSINE2	1	20	4.11488e+09	8.27646e+09
10	0	MDSINE2	1	21	1.69632e+09	8.05892e+09
10	0	MDSINE2	1	22	3.13904e+07	6.90241e+09
10	0	MDSINE2	1	23	9.56228e+08	5.19621e+09
10	0	MDSINE2	1	24	1.5464e+09	3.70706e+09
10	0	MDSINE2	1	25	1.47451e+09	2.98734e+09
10	0	MDSINE2	1	26	1.78045e+10	3.56873e+08
10	0	MDSINE2	1	27	2.99847e+10	3.91884e+08
10	0	MDSINE2	1	28	3.37213e+10	2.76417e+08
10	0	MDSINE2	1	29	4.80009e+10	2.0414e+08
10	0	MDSINE2	1	30	4.46107e+10	1.57635e+08
10	0	MDSINE2	1	31	2.71515e+10	1.26913e+08
10	0	MDSINE2	1	32	6.58284e+10	9.98764e+07
10	0	MDSINE2	1	33	3.98669e+10	6.53349e+07
10	0	MDSINE2	1	34	5.38243e+10	3.24434e+07
10	0	MDSINE2	1	35	7.28407e+10	2.82453e+07
10	0	MDSINE2	1	36	2.39652e+10	3.22134e+07
10	0	MDSINE2	1	37	4.40369e+10	3.87073e+07
10	0	MDSINE2	1	38	4.483e+10	4.68063e+07
10	0	MDSINE2	1	39	6.28932e+11	5.60018e+07
10	0	MDSINE2	1	40	2.66719e+10	7.55213e+07
10	0	MDSINE2	1	41	2.84995e+10	4.37622e+07
10	0	MDSINE2	1	42	1.12667e+10	2.08912e+08
10	0	MDSINE2	1	43	9.97e+09	1.84468e+08
10	0	MDSINE2	1	44	9.64483e+09	1.2255e+08
10	0	MDSINE2	1	45	1.2184e+10	1.25052e+08
10	0	MDSINE2	1	46	1.2997e+10	1.32746e+08
10	0	MDSINE2	1	47	1.24578e+10	1.01814e+08
10	0	MDSINE2	1	48	1.31092e+10	7.54443e+07
10	0	MDSINE2	1	49	7.68707e+09	5.91422e+07
10	0	MDSINE2	1	50	5.47856e+09	5.57259e+07
10	0	MDSINE2	1	51	6.91522e+09	4.85902e+07
10	0	MDSINE2	1	52	8.11475e+09	6.6201e+07
10	0	MDSINE2	1	53	8.51109e+09	6.30726e+07
10	0	MDSINE2	1	54	1.16098e+10	1.02536e+08
10	0	MDSINE2	1	55	9.45521e+09	1.1807e+08
10	0	MDSINE2	1	56	2.08079e+10	1.85554e+08
10	0	MDSINE2	1	57	1.79839e+10	1.90793e+08
10	0	MDSINE2	1	58	2.16957e+10	1.83586e+08
10	0	MDSINE2	1	59	8.96175e+09	1.86213e+08
10	0	MDSINE2	1	60	1.04077e+10	1.52832e+08
10	0	MDSINE2	1	61	4.10948e+10	1.3871e+08
10	0	MDSINE2	1	62	9.41102e+09	1.2639e+08
10	0	MDSINE2	1	63	6.00392e+09	1.15588e+08
10	0	MDSINE2	1	64	2.25217e+10	1.06079e+08
10	0	MDSINE2	1	65	7.28631e+09	9.76841e+07
10	0	MDSINE2	1	66	8.99193e+09	9.02584e+07
10	0	MDSINE2	1	67	8.94892e+09	8.02247e+07
10	0	MDSINE2	1	68	4.04171e+10	7.14224e+07
10	0	MDSINE2	1	69	3.36385e+10	5.77017e+07
10	0	MDSINE2	1	70	2.04092e+10	1.8097e+07
10	0	MDSINE2	1	71	2.29795e+10	1.43802e+07
10	0	MDSINE2	1	72	1.96561e+10	1.41502e+07
10	0	MDSINE2	2	0	1.17795e+07	1.17795e+07
10	0	MDSINE2	2	1	2.06861e+09	1.71921e+07
10	0	MDSINE2	2	2	2.46657e+10	2.50367e+07
10	0	MDSINE2	2	3	4.10209e+10	3.64147e+07
10	0	MDSINE2	2	4	7.57417e+09	5.28701e+07
10	0	MDSINE2	2	5	3.37046e+10	7.66217e+07
10	0	MDSINE2	2	6	1.46859e+10	1.11015e+08
10	0	MDSINE2	2	7	1.13404e+10	1.60156e+08
10	0	MDSINE2	2	8	2.61491e+09	2.30798e+08
10	0	MDSINE2	2	9	2.13343e+10	4.85357e+08
10	0	MDSINE2	2	10	7.4835e+10	9.907e+08
10	0	MDSINE2	2	11	5.50844e+10	1.90412e+09
10	0	MDSINE2	2	12	4.33427e+10	3.67013e+09
10	0	MDSINE2	2	13	2.07531e+10	6.99488e+09
10	0	MDSINE2	2	14	4.51036e+10	1.17886e+10
10	0	MDSINE2	2	15	2.16213e+10	2.63757e+10
10	0	MDSINE2	2	16	2.08434e+10	2.765e+10
10	0	MDSINE2	2	17	1.63344e+10	2.61227e+10
10	0	MDSINE2	2	18	3.49696e+10	2.11672e+10
10	0	MDSINE2	2	19	6.51057e+10	2.1114e+10
10	0	MDSINE2	2	20	4.51622e+10	2.10138e+10
10	0	MDSINE2	2	21	3.40892e+10	1.9615e+10
10	0	MDSINE2	2	22	0	1.84285e+10
10	0	MDSINE2	2	23	5.37762e+10	1.79773e+10
10	0	MDSINE2	2	24	4.23035e+10	1.63823e+10
10	0	MDSINE2	2	25	1.28799e+11	1.38976e+10
10	0	MDSINE2	2	26	5.11128e+10	1.51386e+09
10	0	MDSINE2	2	27	1.02044e+11	1.11374e+09
10	0	MDSINE2	2	28	5.7148e+10	1.02297e+09
10	0	MDSINE2	2	29	1.20014e+11	1.02989e+09
10	0	MDSINE2	2	30	7.92309e+10	1.11446e+09
10	0	MDSINE2	2	31	4.19407e+10	1.21397e+09
10	0	MDSINE2	2	32	7.58713e+10	1.18808e+09
10	0	MDSINE2	2	33	6.87399e+10	1.259e+09
10	0	MDSINE2	2	34	9.44122e+10	1.74663e+09
10	0	MDSINE2	2	35	1.20382e+11	1.9908e+09
10	0	MDSINE2	2	36	2.35532e+10	2.80785e+09
10	0	MDSINE2	2	37	4.36009e+10	3.87301e+09
10	0	MDSINE2	2	38	2.86568e+10	5.56289e+09
10	0	MDSINE2	2	39	4.47214e+11	7.82579e+09
10	0	MDSINE2	2	40	2.24768e+10	1.48653e+10
10	0	MDSINE2	2	41	1.95447e+10	1.75062e+10
10	0	MDSINE2	2	42	1.56679e+10	2.2675e+10
10	0	MDSINE2	2	43	5.99732e+09	2.30837e+10
10	0	MDSINE2	2	44	1.15753e+10	2.013e+10
10	0	MDSINE2	2	45	1.06414e+10	1.88588e+10
10	0	MDSINE2	2	46	8.13955e+09	1.96332e+10
10	0	MDSINE2	2	47	1.06208e+10	1.90186e+10
10	0	MDSINE2	2	48	1.1204e+10	1.84936e+10
10	0	MDSINE2	2	49	5.93744e+09	1.80936e+10
10	0	MDSINE2	2	50	4.99271e+09	1.79348e+10
10	0	MDSINE2	2	51	6.65654e+09	1.75269e+10
10	0	MDSINE2	2	52	8.51823e+09	1.9503e+10
10	0	MDSINE2	2	53	9.38927e+09	1.92802e+10
10	0	MDSINE2	2	54	1.48175e+10	1.77722e+10
10	0	MDSINE2	2	55	1.04047e+10	1.63238e+10
10	0	MDSINE2	2	56	1.65216e+10	1.49617e+10
10	0	MDSINE2	2	57	1.51227e+10	1.54349e+10
10	0	MDSINE2	2	58	1.20235e+10	1.47163e+10
10	0	MDSINE2	2	59	1.92712e+08	1.34134e+10
10	0	MDSINE2	2	60	3.58716e+07	1.09411e+10
10	0	MDSINE2	2	61	1.36162e+08	1.08674e+10
10	0	MDSINE2	2	62	5.48151e+07	1.08243e+10
10	0	MDSINE2	2	63	4.76231e+06	1.06417e+10
10	0	MDSINE2	2	64	8.16391e+07	1.04641e+10
10	0	MDSINE2	2	65	1.00466e+07	9.90958e+09
10	0	MDSINE2	2	66	2.14954e+08	9.94738e+09
10	0	MDSINE2	2	67	1.2506e+09	9.47442e+09
10	0	MDSINE2	2	68	3.16605e+10	9.39899e+09
10	0	MDSINE2	2	69	2.79238e+10	9.0992e+09
10	0	MDSINE2	2	70	1.59204e+10	8.92128e+09
10	0	MDSINE2	2	71	2.92383e+10	8.8423e+09
10	0	MDSINE2	2	72	2.50808e+10	8.81146e+09
10	0	MDSINE2	3	0	0	100000
10	0	MDSINE2	3	1	0	140463
10	0	MDSINE2	3	2	5.67375e+06	196680
10	0	MDSINE2	3	3	0	274368
10	0	MDSINE2	3	4	0	382123
10	0	MDSINE2	3	5	2.37555e+07	530000
10	0	MDSINE2	3	6	4.18343e+06	723366
10	0	MDSINE2	3	7	0	1.01159e+06
10	0	MDSINE2	3	8	0	1.4293e+06
10	0	MDSINE2	3	9	0	2.60223e+06
10	0	MDSINE2	3	10	0	4.44961e+06
10	0	MDSINE2	3	11	0	7.29034e+06
10	0	MDSINE2	3	12	1.88446e+07	1.32836e+07
10	0	MDSINE2	3	13	0	1.7857e+07
10	0	MDSINE2	3	14	1.77893e+07	2.57003e+07
10	0	MDSINE2	3	15	2.48295e+07	3.33855e+07
10	0	MDSINE2	3	16	6.83524e+06	3.75929e+07
10	0	MDSINE2	3	17	1.89274e+07	3.20443e+07
10	0	MDSINE2	3	18	0	2.66435e+07
10	0	MDSINE2	3	19	0	2.62426e+07
10	0	MDSINE2	3	20	9.97546e+06	2.8631e+07
10	0	MDSINE2	3	21	1.87129e+06	2.91122e+07
10	0	MDSINE2	3	22	6.79509e+08	2.87394e+07
10	0	MDSINE2	3	23	0	2.744e+07
10	0	MDSINE2	3	24	0	2.47498e+07
10	0	MDSINE2	3	25	8.33057e+06	2.11779e+07
10	0	MDSINE2	3	26	4.97207e+07	4.44553e+06
10	0	MDSINE2	3	27	0	3.83459e+06
10	0	MDSINE2	3	28	1.37534e+08	3.19402e+06
10	0	MDSINE2	3	29	3.99714e+08	2.83571e+06
10	0	MDSINE2	3	30	0	2.64682e+06
10	0	MDSINE2	3	31	2.94343e+07	2.58205e+06
10	0	MDSINE2	3	32	3.30491e+08	2.79981e+06
10	0	MDSINE2	3	33	1.4949e+08	3.07477e+06
10	0	MDSINE2	3	34	7.07826e+07	3.00731e+06
10	0	MDSINE2	3	35	2.3624e+08	3.21549e+06
10	0	MDSINE2	3	36	4.57816e+07	3.9807e+06
10	0	MDSINE2	3	37	1.97551e+08	5.21495e+06
10	0	MDSINE2	3	38	1.18416e+08	7.002e+06
10	0	MDSINE2	3	39	1.46547e+09	8.55238e+06
10	0	MDSINE2	3	40	2.59837e+07	1.24617e+07
10	0	MDSINE2	3	41	5.06741e+07	1.74749e+07
10	0	MDSINE2	3	42	1.20509e+07	2.1166e+07
10	0	MDSINE2	3	43	1.11153e+07	1.99148e+07
10	0	MDSINE2	3	44	2.07512e+07	1.72783e+07
10	0	MDSINE2	3	45	3.12169e+07	1.82473e+07
10	0	MDSINE2	3	46	2.39694e+07	1.87428e+07
10	0	MDSINE2	3	47	5.79974e+07	1.90586e+07
10	0	MDSINE2	3	48	2.7898e+07	1.88278e+07
10	0	MDSINE2	3	49	4.17496e+07	2.05087e+07
10	0	MDSINE2	3	50	2.2861e+07	2.14567e+07
10	0	MDSINE2	3	51	3.26961e+07	1.65158e+07
10	0	MDSINE2	3	52	1.80395e+07	1.38135e+07
10	0	MDSINE2	3	53	6.5372e+07	1.38844e+07
10	0	MDSINE2	3	54	8.42357e+07	1.34099e+07
10	0	MDSINE2	3	55	8.81011e+07	1.44244e+07
10	0	MDSINE2	3	56	1.33904e+08	1.4532e+07
10	0	MDSINE2	3	57	1.66741e+08	1.37019e+07
10	0	MDSINE2	3	58	2.30145e+08	1.29072e+07
10	0	MDSINE2	3	59	1.17987e+07	1.12758e+07
10	0	MDSINE2	3	60	3.26105e+07	9.26706e+06
10	0	MDSINE2	3	61	5.13227e+08	9.17307e+06
10	0	MDSINE2	3	62	3.03794e+07	9.12902e+06
10	0	MDSINE2	3	63	1.53074e+07	9.13504e+06
10	0	MDSINE2	3	64	3.90448e+07	9.09964e+06
10	0	MDSINE2	3	65	4.11911e+07	8.99662e+06
10	0	MDSINE2	3	66	4.72528e+07	9.47231e+06
10	0	MDSINE2	3	67	2.81343e+07	8.7082e+06
10	0	MDSINE2	3	68	1.61194e+08	8.0566e+06
10	0	MDSINE2	3	69	1.58843e+08	7.38126e+06
10	0	MDSINE2	3	70	2.1703e+10	7.20368e+06
10	0	MDSINE2	3	71	1.05423e+08	7.21037e+06
10	0	MDSINE2	3	72	7.75696e+07	7.23613e+06
10	0	MDSINE2	4	0	0	100000
10	0	MDSINE2	4	1	4.98922e+07	130440
10	0	MDSINE2	4	2	3.9338e+08	170428
10	0	MDSINE2	4	3	9.87813e+08	222793
10	0	MDSINE2	4	4	3.51552e+08	291598
10	0	MDSINE2	4	5	5.16683e+08	382341
10	0	MDSINE2	4	6	4.81095e+07	499614
10	0	MDSINE2	4	7	1.08518e+08	629413
10	0	MDSINE2	4	8	1.51755e+08	811970
10	0	MDSINE2	4	9	2.0339e+09	1.40519e+06
10	0	MDSINE2	4	10	8.73669e+09	2.35621e+06
10	0	MDSINE2	4	11	7.01943e+09	4.0033e+06
10	0	MDSINE2	4	12	4.35311e+09	6.18609e+06
10	0	MDSINE2	4	13	6.78346e+09	9.57279e+06
10	0	MDSINE2	4	14	8.61766e+09	1.36129e+07
10	0	MDSINE2	4	15	3.74201e+09	4.97079e+07
10	0	MDSINE2	4	16	5.35746e+09	8.28382e+07
10	0	MDSINE2	4	17	3.66624e+09	1.6301e+08
10	0	MDSINE2	4	18	6.9583e+09	2.34897e+08
10	0	MDSINE2	4	19	1.22107e+10	2.69015e+08
10	0	MDSINE2	4	20	2.47059e+09	2.976e+08
10	0	MDSINE2	4	21	1.56814e+09	2.97676e+08
10	0	MDSINE2	4	22	8.99242e+08	3.40046e+08
10	0	MDSINE2	4	23	1.89479e+09	2.70518e+08
10	0	MDSINE2	4	24	2.81348e+09	2.32134e+08
10	0	MDSINE2	4	25	3.24892e+09	1.6882e+08
10	0	MDSINE2	4	26	9.76333e+09	2.05609e+07
10	0	MDSINE2	4	27	1.11189e+10	2.11465e+07
10	0	MDSINE2	4	28	6.49467e+09	1.30414e+07
10	0	MDSINE2	4	29	1.86925e+10	1.16442e+07
10	0	MDSINE2	4	30	1.39577e+10	1.05861e+07
10	0	MDSINE2	4	31	6.56059e+09	1.03892e+07
10	0	MDSINE2	4	32	2.14145e+10	1.05725e+07
10	0	MDSINE2	4	33	1.26298e+10	1.11098e+07
10	0	MDSINE2	4	34	1.45635e+10	8.07973e+06
10	0	MDSINE2	4	35	2.2314e+10	8.00764e+06
10	0	MDSINE2	4	36	6.78855e+09	1.04666e+07
10	0	MDSINE2	4	37	1.13929e+10	1.44921e+07
10	0	MDSINE2	4	38	1.08756e+10	2.1182e+07
10	0	MDSINE2	4	39	1.6226e+11	2.99723e+07
10	0	MDSINE2	4	40	6.02571e+09	4.56329e+07
10	0	MDSINE2	4	41	4.31661e+09	1.40779e+08
10	0	MDSINE2	4	42	1.89715e+09	1.85704e+08
10	0	MDSINE2	4	43	1.55655e+09	1.56085e+08
10	0	MDSINE2	4	44	1.84181e+09	1.38343e+08
10	0	MDSINE2	4	45	1.08788e+09	1.30065e+08
10	0	MDSINE2	4	46	7.95448e+08	1.14793e+08
10	0	MDSINE2	4	47	1.14352e+09	1.0764e+08
10	0	MDSINE2	4	48	9.48534e+08	1.18256e+08
10	0	MDSINE2	4	49	5.55912e+08	1.35954e+08
10	0	MDSINE2	4	50	6.61815e+08	1.45574e+08
10	0	MDSINE2	4	51	7.73647e+08	9.74899e+07
10	0	MDSINE2	4	52	2.50267e+09	1.15037e+08
10	0	MDSINE2	4	53	2.04389e+09	1.19229e+08
10	0	MDSINE2	4	54	2.8707e+09	1.36993e+08
10	0	MDSINE2	4	55	1.2953e+09	1.73991e+08
10	0	MDSINE2	4	56	3.5072e+09	4.09456e+08
10	0	MDSINE2	4	57	4.21806e+09	4.94813e+08
10	0	MDSINE2	4	58	3.94426e+09	5.70918e+08
10	0	MDSINE2	4	59	8.77691e+08	4.99128e+08
10	0	MDSINE2	4	60	5.68728e+09	5.49605e+08
10	0	MDSINE2	4	61	3.0249e+10	5.21204e+08
10	0	MDSINE2	4	62	6.83538e+08	4.74665e+08
10	0	MDSINE2	4	63	7.57208e+08	4.27664e+08
10	0	MDSINE2	4	64	1.48441e+10	3.92831e+08
10	0	MDSINE2	4	65	3.23401e+09	3.70496e+08
10	0	MDSINE2	4	66	7.24636e+09	4.4243e+08
10	0	MDSINE2	4	67	3.86157e+09	4.13176e+08
10	0	MDSINE2	4	68	1.69112e+10	4.14922e+08
10	0	MDSINE2	4	69	2.03427e+10	3.00754e+08
10	0	MDSINE2	4	70	3.86984e+10	2.82856e+08
10	0	MDSINE2	4	71	1.13358e+10	2.46563e+08
10	0	MDSINE2	4	72	1.28817e+10	2.30726e+08
10	0	MDSINE2	5	0	2.41348e+08	2.41348e+08
10	0	MDSINE2	5	1	2.34493e+09	3.30848e+08
10	0	MDSINE2	5	2	3.74657e+09	4.50627e+08
10	0	MDSINE2	5	3	5.76126e+09	6.0617e+08
10	0	MDSINE2	5	4	1.15045e+09	8.04705e+08
10	0	MDSINE2	5	5	3.3035e+09	1.0589e+09
10	0	MDSINE2	5	6	1.70475e+09	1.37175e+09
10	0	MDSINE2	5	7	1.95332e+09	1.74874e+09
10	0	MDSINE2	5	8	6.11077e+08	2.19754e+09
10	0	MDSINE2	5	9	2.29176e+09	3.20048e+09
10	0	MDSINE2	5	10	5.88707e+09	3.99717e+09
10	0	MDSINE2	5	11	7.38797e+09	4.62709e+09
10	0	MDSINE2	5	12	3.55221e+09	5.00843e+09
10	0	MDSINE2	5	13	3.56652e+09	5.20362e+09
10	0	MDSINE2	5	14	7.29617e+09	5.40132e+09
10	0	MDSINE2	5	15	3.28163e+09	5.10435e+09
10	0	MDSINE2	5	16	3.34107e+09	4.01903e+09
10	0	MDSINE2	5	17	2.6205e+09	3.50623e+09
10	0	MDSINE2	5	18	5.97743e+09	2.86886e+09
10	0	MDSINE2	5	19	7.94568e+09	2.69256e+09
10	0	MDSINE2	5	20	8.03024e+08	2.55516e+09
10	0	MDSINE2	5	21	3.68643e+08	2.39456e+09
10	0	MDSINE2	5	22	1.66184e+07	2.27701e+09
10	0	MDSINE2	5	23	2.00963e+08	2.07586e+09
10	0	MDSINE2	5	24	2.86071e+08	1.95139e+09
10	0	MDSINE2	5	25	2.9157e+08	1.44378e+09
10	0	MDSINE2	5	26	3.78329e+09	1.61138e+08
10	0	MDSINE2	5	27	5.7536e+09	1.29971e+08
10	0	MDSINE2	5	28	5.90378e+09	1.13442e+08
10	0	MDSINE2	5	29	9.02882e+09	1.0999e+08
10	0	MDSINE2	5	30	7.84426e+09	1.14733e+08
10	0	MDSINE2	5	31	4.78799e+09	1.22149e+08
10	0	MDSINE2	5	32	1.09197e+10	1.368e+08
10	0	MDSINE2	5	33	6.62455e+09	1.51213e+08
10	0	MDSINE2	5	34	1.00393e+10	2.39251e+08
10	0	MDSINE2	5	35	1.31364e+10	2.60917e+08
10	0	MDSINE2	5	36	4.3607e+09	2.95303e+08
10	0	MDSINE2	5	37	7.0805e+09	3.46889e+08
10	0	MDSINE2	5	38	7.33974e+09	5.07128e+08
10	0	MDSINE2	5	39	1.12923e+11	8.28239e+08
10	0	MDSINE2	5	40	4.81621e+09	9.70038e+08
10	0	MDSINE2	5	41	5.21633e+09	1.48702e+09
10	0	MDSINE2	5	42	1.98151e+09	2.54647e+09
10	0	MDSINE2	5	43	1.92789e+09	2.78775e+09
10	0	MDSINE2	5	44	1.72235e+09	2.6577e+09
10	0	MDSINE2	5	45	2.28237e+09	2.60819e+09
10	0	MDSINE2	5	46	2.37185e+09	2.19028e+09
10	0	MDSINE2	5	47	2.57653e+09	2.00511e+09
10	0	MDSINE2	5	48	2.49397e+09	1.98323e+09
10	0	MDSINE2	5	49	1.45738e+09	1.96005e+09
10	0	MDSINE2	5	50	9.75173e+08	1.90164e+09
10	0	MDSINE2	5	51	1.13475e+09	1.69491e+09
10	0	MDSINE2	5	52	1.25795e+09	1.60011e+09
10	0	MDSINE2	5	53	1.3757e+09	1.48156e+09
10	0	MDSINE2	5	54	1.92405e+09	1.48647e+09
10	0	MDSINE2	5	55	1.45622e+09	1.43463e+09
10	0	MDSINE2	5	56	3.14607e+09	1.30068e+09
10	0	MDSINE2	5	57	2.87447e+09	1.18685e+09
10	0	MDSINE2	5	58	3.18115e+09	1.15174e+09
10	0	MDSINE2	5	59	1.46238e+09	1.10861e+09
10	0	MDSINE2	5	60	4.43503e+08	1.35023e+09
10	0	MDSINE2	5	61	1.45065e+09	1.42441e+09
10	0	MDSINE2	5	62	3.08417e+08	1.44818e+09
10	0	MDSINE2	5	63	2.2655e+08	1.46873e+09
10	0	MDSINE2	5	64	1.0968e+09	1.37608e+09
10	0	MDSINE2	5	65	3.82776e+08	1.25044e+09
10	0	MDSINE2	5	66	3.13166e+08	1.22155e+09
10	0	MDSINE2	5	67	4.16498e+08	1.16787e+09
10	0	MDSINE2	5	68	1.57402e+09	1.05291e+09
10	0	MDSINE2	5	69	1.31767e+09	1.00438e+09
10	0	MDSINE2	5	70	9.37242e+09	1.04241e+09
10	0	MDSINE2	5	71	7.62931e+08	9.76528e+08
10	0	MDSINE2	5	72	7.45961e+08	9.42777e+08
10	0	MDSINE2	6	0	9.9471e+07	9.9471e+07
10	0	MDSINE2	6	1	8.69275e+08	1.16297e+08
10	0	MDSINE2	6	2	4.63357e+08	1.35623e+08
10	0	MDSINE2	6	3	4.75175e+08	1.57295e+08
10	0	MDSINE2	6	4	5.55586e+07	1.81291e+08
10	0	MDSINE2	6	5	2.16769e+08	2.05953e+08
10	0	MDSINE2	6	6	1.2132e+08	2.34158e+08
10	0	MDSINE2	6	7	1.11974e+08	2.64264e+08
10	0	MDSINE2	6	8	6.65718e+07	2.9474e+08
10	0	MDSINE2	6	9	2.81381e+08	3.66159e+08
10	0	MDSINE2	6	10	1.29528e+09	4.41289e+08
10	0	MDSINE2	6	11	1.85419e+09	5.12029e+08
10	0	MDSINE2	6	12	1.07886e+09	5.81302e+08
10	0	MDSINE2	6	13	8.93842e+08	5.97588e+08
10	0	MDSINE2	6	14	2.1398e+09	5.97727e+08
10	0	MDSINE2	6	15	1.05732e+09	5.42581e+08
10	0	MDSINE2	6	16	6.41146e+08	3.89801e+08
10	0	MDSINE2	6	17	3.27444e+08	2.64172e+08
10	0	MDSINE2	6	18	4.34e+08	1.60151e+08
10	0	MDSINE2	6	19	4.54129e+08	1.46951e+08
10	0	MDSINE2	6	20	4.15644e+07	1.28568e+08
10	0	MDSINE2	6	21	1.3099e+07	1.16945e+08
10	0	MDSINE2	6	22	1.35717e+09	9.32798e+07
10	0	MDSINE2	6	23	0	8.23831e+07
10	0	MDSINE2	6	24	4.04818e+06	6.47902e+07
10	0	MDSINE2	6	25	0	4.31844e+07
10	0	MDSINE2	6	26	7.6841e+07	2.55494e+06
10	0	MDSINE2	6	27	3.30071e+08	1.80855e+06
10	0	MDSINE2	6	28	8.30299e+08	1.12765e+06
10	0	MDSINE2	6	29	1.36373e+09	928911
10	0	MDSINE2	6	30	1.46089e+09	788329
10	0	MDSINE2	6	31	1.01385e+09	685713
10	0	MDSINE2	6	32	2.05714e+09	627966
10	0	MDSINE2	6	33	1.16175e+09	539278
10	0	MDSINE2	6	34	1.6103e+09	363212
10	0	MDSINE2	6	35	2.06173e+09	328624
10	0	MDSINE2	6	36	8.44098e+08	341134
10	0	MDSINE2	6	37	1.44549e+09	380690
10	0	MDSINE2	6	38	7.41661e+08	313711
10	0	MDSINE2	6	39	9.36275e+09	334354
10	0	MDSINE2	6	40	2.57323e+08	386959
10	0	MDSINE2	6	41	2.88532e+08	596515
10	0	MDSINE2	6	42	1.13623e+08	642049
10	0	MDSINE2	6	43	1.18151e+08	792899
10	0	MDSINE2	6	44	1.05439e+08	879109
10	0	MDSINE2	6	45	1.22512e+08	892543
10	0	MDSINE2	6	46	1.37127e+08	883753
10	0	MDSINE2	6	47	1.58043e+08	872029
10	0	MDSINE2	6	48	2.10979e+08	857290
10	0	MDSINE2	6	49	1.31672e+08	839740
10	0	MDSINE2	6	50	1.35088e+08	819768
10	0	MDSINE2	6	51	3.31769e+08	774579
10	0	MDSINE2	6	52	4.22123e+08	421583
10	0	MDSINE2	6	53	4.93472e+08	415801
10	0	MDSINE2	6	54	7.26031e+08	597769
10	0	MDSINE2	6	55	5.60643e+08	585140
10	0	MDSINE2	6	56	1.0807e+09	577768
10	0	MDSINE2	6	57	9.96821e+08	577655
10	0	MDSINE2	6	58	1.18252e+09	587585
10	0	MDSINE2	6	59	2.79891e+08	656203
10	0	MDSINE2	6	60	2.08055e+09	549091
10	0	MDSINE2	6	61	8.69343e+09	470958
10	0	MDSINE2	6	62	2.2527e+09	408484
10	0	MDSINE2	6	63	1.34978e+09	379848
10	0	MDSINE2	6	64	4.66763e+09	355871
10	0	MDSINE2	6	65	1.4e+09	325680
10	0	MDSINE2	6	66	1.84749e+09	285315
10	0	MDSINE2	6	67	1.88721e+09	251447
10	0	MDSINE2	6	68	9.02215e+09	222985
10	0	MDSINE2	6	69	7.20206e+09	178750
10	0	MDSINE2	6	70	3.73561e+09	146837
10	0	MDSINE2	6	71	4.8994e+09	123229
10	0	MDSINE2	6	72	4.40337e+09	83246.7
10	0	MDSINE2	7	0	2.63624e+09	2.63624e+09
10	0	MDSINE2	7	1	1.33193e+10	3.27668e+09
10	0	MDSINE2	7	2	8.2156e+09	4.0523e+09
10	0	MDSINE2	7	3	9.37141e+09	4.91816e+09
10	0	MDSINE2	7	4	1.50727e+09	5.88064e+09
10	0	MDSINE2	7	5	5.89731e+09	6.94716e+09
10	0	MDSINE2	7	6	2.11194e+09	8.01302e+09
10	0	MDSINE2	7	7	2.91615e+09	8.9776e+09
10	0	MDSINE2	7	8	6.44482e+08	9.83472e+09
10	0	MDSINE2	7	9	1.90452e+09	1.11511e+10
10	0	MDSINE2	7	10	6.6869e+09	1.26986e+10
10	0	MDSINE2	7	11	7.58951e+09	1.33001e+10
10	0	MDSINE2	7	12	4.02333e+09	1.28642e+10
10	0	MDSINE2	7	13	4.70152e+09	1.27515e+10
10	0	MDSINE2	7	14	8.28729e+09	1.26507e+10
10	0	MDSINE2	7	15	3.93754e+09	8.13205e+09
10	0	MDSINE2	7	16	3.61174e+09	5.54154e+09
10	0	MDSINE2	7	17	2.45867e+09	4.13292e+09
10	0	MDSINE2	7	18	2.66759e+09	2.01582e+09
10	0	MDSINE2	7	19	3.0487e+09	1.84452e+09
10	0	MDSINE2	7	20	6.47241e+09	2.18151e+09
10	0	MDSINE2	7	21	4.87096e+09	2.45692e+09
10	0	MDSINE2	7	22	2.21579e+07	2.55677e+09
10	0	MDSINE2	7	23	8.23505e+09	2.40757e+09
10	0	MDSINE2	7	24	1.49756e+10	2.78807e+09
10	0	MDSINE2	7	25	1.97559e+10	2.48658e+09
10	0	MDSINE2	7	26	1.6453e+10	3.0804e+08
10	0	MDSINE2	7	27	2.33121e+10	2.25791e+08
10	0	MDSINE2	7	28	1.11606e+10	1.61263e+08
10	0	MDSINE2	7	29	1.94802e+10	1.09928e+08
10	0	MDSINE2	7	30	8.02848e+09	9.05924e+07
10	0	MDSINE2	7	31	5.44862e+09	8.87818e+07
10	0	MDSINE2	7	32	9.47632e+09	9.36002e+07
10	0	MDSINE2	7	33	3.28879e+09	9.13644e+07
10	0	MDSINE2	7	34	5.03147e+09	4.70196e+07
10	0	MDSINE2	7	35	7.58832e+09	5.57102e+07
10	0	MDSINE2	7	36	3.63391e+08	3.0116e+07
10	0	MDSINE2	7	37	2.74644e+08	1.62067e+07
10	0	MDSINE2	7	38	5.40145e+07	8.8091e+06
10	0	MDSINE2	7	39	2.71384e+08	5.26776e+06
10	0	MDSINE2	7	40	0	3.24716e+06
10	0	MDSINE2	7	41	3.1025e+06	1.42413e+06
10	0	MDSINE2	7	42	0	218565
10	0	MDSINE2	7	43	1.64671e+06	118579
10	0	MDSINE2	7	44	2.80422e+06	137345
10	0	MDSINE2	7	45	9.42397e+06	143031
10	0	MDSINE2	7	46	0	200540
10	0	MDSINE2	7	47	8.69961e+06	279609
10	0	MDSINE2	7	48	2.32484e+06	382573
10	0	MDSINE2	7	49	7.70762e+06	471209
10	0	MDSINE2	7	50	2.42465e+07	527293
10	0	MDSINE2	7	51	1.48094e+08	307110
10	0	MDSINE2	7	52	3.18096e+08	339224
10	0	MDSINE2	7	53	3.25703e+08	316111
10	0	MDSINE2	7	54	7.70155e+08	282888
10	0	MDSINE2	7	55	4.99482e+08	274610
10	0	MDSINE2	7	56	1.47835e+09	290907
10	0	MDSINE2	7	57	1.86073e+09	311875
10	0	MDSINE2	7	58	4.44088e+09	304508
10	0	MDSINE2	7	59	3.44063e+09	253388
10	0	MDSINE2	7	60	1.1686e+10	94182.3
10	0	MDSINE2	7	61	2.59756e+10	74749
10	0	MDSINE2	7	62	3.23013e+09	70656.2
10	0	MDSINE2	7	63	1.54741e+09	66590.2
10	0	MDSINE2	7	64	5.30299e+09	62732.4
10	0	MDSINE2	7	65	1.41758e+09	59165.2
10	0	MDSINE2	7	66	1.2434e+09	55902.6
10	0	MDSINE2	7	67	9.81943e+08	52925.6
10	0	MDSINE2	7	68	3.38034e+09	48031.9
10	0	MDSINE2	7	69	5.90605e+09	34362.4
10	0	MDSINE2	7	70	3.86924e+09	24660.7
10	0	MDSINE2	7	71	2.88249e+09	17850.4
10	0	MDSINE2	7	72	3.58371e+09	15257.8
10	0	MDSINE2	8	0	7.12788e+08	7.12788e+08
10	0	MDSINE2	8	1	3.37156e+09	8.66213e+08
10	0	MDSINE2	8	2	1.47139e+09	1.04396e+09
10	0	MDSINE2	8	3	1.34272e+09	1.25082e+09
10	0	MDSINE2	8	4	1.52786e+08	1.47213e+09
10	0	MDSINE2	8	5	7.03758e+08	1.70941e+09
10	0	MDSINE2	8	6	3.99518e+08	1.93263e+09
10	0	MDSINE2	8	7	4.47894e+08	2.1979e+09
10	0	MDSINE2	8	8	2.09021e+08	2.47216e+09
10	0	MDSINE2	8	9	1.07576e+09	2.96734e+09
10	0	MDSINE2	8	10	4.57883e+09	3.29841e+09
10	0	MDSINE2	8	11	4.54334e+09	3.45644e+09
10	0	MDSINE2	8	12	2.44509e+09	3.61358e+09
10	0	MDSINE2	8	13	1.88503e+09	3.5743e+09
10	0	MDSINE2	8	14	3.56041e+09	3.57176e+09
10	0	MDSINE2	8	15	1.82911e+09	3.24426e+09
10	0	MDSINE2	8	16	2.17224e+09	2.78577e+09
10	0	MDSINE2	8	17	1.73659e+09	2.29829e+09
10	0	MDSINE2	8	18	4.35113e+09	1.65175e+09
10	0	MDSINE2	8	19	5.76395e+09	1.58287e+09
10	0	MDSINE2	8	20	4.66353e+09	1.4666e+09
10	0	MDSINE2	8	21	3.36738e+09	1.33075e+09
10	0	MDSINE2	8	22	6.04542e+09	1.23584e+09
10	0	MDSINE2	8	23	2.11121e+09	1.09424e+09
10	0	MDSINE2	8	24	2.40462e+09	1.17699e+09
10	0	MDSINE2	8	25	2.44919e+09	6.69551e+08
10	0	MDSINE2	8	26	1.20821e+10	5.81009e+07
10	0	MDSINE2	8	27	2.02314e+10	2.89417e+07
10	0	MDSINE2	8	28	1.15223e+10	2.15501e+07
10	0	MDSINE2	8	29	2.04677e+10	1.68232e+07
10	0	MDSINE2	8	30	1.00506e+10	1.36556e+07
10	0	MDSINE2	8	31	6.73065e+09	1.14391e+07
10	0	MDSINE2	8	32	1.07241e+10	1.00975e+07
10	0	MDSINE2	8	33	6.80394e+09	9.04666e+06
10	0	MDSINE2	8	34	7.98074e+09	6.85147e+06
10	0	MDSINE2	8	35	1.14541e+10	6.17774e+06
10	0	MDSINE2	8	36	4.33494e+09	6.75894e+06
10	0	MDSINE2	8	37	7.04437e+09	7.26737e+06
10	0	MDSINE2	8	38	2.17097e+09	6.9787e+06
10	0	MDSINE2	8	39	2.41803e+10	6.9005e+06
10	0	MDSINE2	8	40	6.11875e+07	6.61314e+06
10	0	MDSINE2	8	41	1.34442e+08	5.10486e+06
10	0	MDSINE2	8	42	5.37125e+08	9.82505e+06
10	0	MDSINE2	8	43	4.85779e+08	1.22039e+07
10	0	MDSINE2	8	44	5.88325e+08	1.38179e+07
10	0	MDSINE2	8	45	8.63471e+08	1.56439e+07
10	0	MDSINE2	8	46	9.1864e+08	1.33014e+07
10	0	MDSINE2	8	47	1.05507e+09	1.17331e+07
10	0	MDSINE2	8	48	1.63494e+09	1.23766e+07
10	0	MDSINE2	8	49	1.16931e+09	1.30922e+07
10	0	MDSINE2	8	50	8.12606e+08	1.38781e+07
10	0	MDSINE2	8	51	1.37131e+09	1.33635e+07
10	0	MDSINE2	8	52	1.60732e+09	1.70177e+07
10	0	MDSINE2	8	53	1.91604e+09	1.71848e+07
10	0	MDSINE2	8	54	2.22088e+09	2.13969e+07
10	0	MDSINE2	8	55	2.0387e+09	2.02478e+07
10	0	MDSINE2	8	56	3.4788e+09	1.93846e+07
10	0	MDSINE2	8	57	2.8648e+09	1.5834e+07
10	0	MDSINE2	8	58	1.88204e+09	1.24616e+07
10	0	MDSINE2	8	59	8.78346e+07	8.91208e+06
10	0	MDSINE2	8	60	3.48444e+09	1.93291e+07
10	0	MDSINE2	8	61	1.26736e+10	1.88528e+07
10	0	MDSINE2	8	62	1.4133e+09	1.82144e+07
10	0	MDSINE2	8	63	8.60958e+08	1.74574e+07
10	0	MDSINE2	8	64	1.79251e+09	1.6624e+07
10	0	MDSINE2	8	65	1.06494e+09	1.57493e+07
10	0	MDSINE2	8	66	3.93773e+08	1.48589e+07
10	0	MDSINE2	8	67	8.02104e+08	1.39703e+07
10	0	MDSINE2	8	68	8.67605e+08	1.30182e+07
10	0	MDSINE2	8	69	6.71471e+08	9.31448e+06
10	0	MDSINE2	8	70	3.98465e+09	5.64162e+06
10	0	MDSINE2	8	71	1.25121e+09	3.57449e+06
10	0	MDSINE2	8	72	1.4234e+09	2.93953e+06
10	0	MDSINE2	9	0	3.65949e+08	3.65949e+08
10	0	MDSINE2	9	1	4.35021e+09	4.5646e+08
10	0	MDSINE2	9	2	5.8156e+09	5.67611e+08
10	0	MDSINE2	9	3	8.42894e+09	7.03233e+08
10	0	MDSINE2	9	4	1.55037e+09	8.73436e+08
10	0	MDSINE2	9	5	5.47713e+09	1.08194e+09
10	0	MDSINE2	9	6	2.52958e+09	1.31654e+09
10	0	MDSINE2	9	7	2.9279e+09	1.55953e+09
10	0	MDSINE2	9	8	6.33983e+08	1.82312e+09
10	0	MDSINE2	9	9	2.91695e+09	2.36698e+09
10	0	MDSINE2	9	10	9.60129e+09	3.03324e+09
10	0	MDSINE2	9	11	8.21141e+09	3.77862e+09
10	0	MDSINE2	9	12	5.60864e+09	4.27432e+09
10	0	MDSINE2	9	13	3.9183e+09	4.68902e+09
10	0	MDSINE2	9	14	9.11576e+09	5.07223e+09
10	0	MDSINE2	9	15	4.91934e+09	4.99719e+09
10	0	MDSINE2	9	16	5.34926e+09	4.51516e+09
10	0	MDSINE2	9	17	3.72491e+09	3.58139e+09
10	0	MDSINE2	9	18	8.30323e+09	2.40531e+09
10	0	MDSINE2	9	19	1.06832e+10	2.24773e+09
10	0	MDSINE2	9	20	3.66432e+09	2.06538e+09
10	0	MDSINE2	9	21	1.94801e+09	1.70169e+09
10	0	MDSINE2	9	22	0	1.34154e+09
10	0	MDSINE2	9	23	8.19309e+08	1.20695e+09
10	0	MDSINE2	9	24	2.18602e+09	9.46131e+08
10	0	MDSINE2	9	25	1.42036e+09	7.27902e+08
10	0	MDSINE2	9	26	9.17572e+09	1.54459e+08
10	0	MDSINE2	9	27	1.4672e+10	9.37584e+07
10	0	MDSINE2	9	28	1.31065e+10	6.85592e+07
10	0	MDSINE2	9	29	2.33715e+10	5.7127e+07
10	0	MDSINE2	9	30	1.56628e+10	5.08779e+07
10	0	MDSINE2	9	31	9.22276e+09	4.64284e+07
10	0	MDSINE2	9	32	2.25746e+10	4.31793e+07
10	0	MDSINE2	9	33	1.19977e+10	3.89198e+07
10	0	MDSINE2	9	34	1.47346e+10	3.47754e+07
10	0	MDSINE2	9	35	1.88563e+10	4.05109e+07
10	0	MDSINE2	9	36	8.20063e+09	4.69471e+07
10	0	MDSINE2	9	37	1.37346e+10	4.82446e+07
10	0	MDSINE2	9	38	7.87989e+09	5.87242e+07
10	0	MDSINE2	9	39	1.10073e+11	5.41633e+07
10	0	MDSINE2	9	40	1.16843e+09	4.81221e+07
10	0	MDSINE2	9	41	9.45227e+08	6.86042e+07
10	0	MDSINE2	9	42	1.26018e+09	1.02039e+08
10	0	MDSINE2	9	43	1.33754e+09	1.00597e+08
10	0	MDSINE2	9	44	1.34378e+09	7.62817e+07
10	0	MDSINE2	9	45	1.51667e+09	6.43689e+07
10	0	MDSINE2	9	46	1.61375e+09	6.19595e+07
10	0	MDSINE2	9	47	1.71769e+09	6.59968e+07
10	0	MDSINE2	9	48	1.48848e+09	6.81052e+07
10	0	MDSINE2	9	49	1.11279e+09	7.17994e+07
10	0	MDSINE2	9	50	9.46077e+08	7.70343e+07
10	0	MDSINE2	9	51	1.12513e+09	2.19861e+07
10	0	MDSINE2	9	52	1.4185e+09	5.1219e+07
10	0	MDSINE2	9	53	2.04794e+09	7.62747e+07
10	0	MDSINE2	9	54	2.80919e+09	1.04857e+08
10	0	MDSINE2	9	55	2.52872e+09	1.05347e+08
10	0	MDSINE2	9	56	5.20467e+09	1.06792e+08
10	0	MDSINE2	9	57	5.84198e+09	1.28698e+08
10	0	MDSINE2	9	58	3.74894e+09	1.54419e+08
10	0	MDSINE2	9	59	6.22708e+07	1.33657e+08
10	0	MDSINE2	9	60	5.54379e+07	8.95885e+07
10	0	MDSINE2	9	61	2.98509e+08	7.88994e+07
10	0	MDSINE2	9	62	4.62296e+07	6.9394e+07
10	0	MDSINE2	9	63	1.73484e+07	6.09541e+07
10	0	MDSINE2	9	64	6.95707e+08	5.34762e+07
10	0	MDSINE2	9	65	3.23501e+08	4.6867e+07
10	0	MDSINE2	9	66	4.03965e+08	4.10412e+07
10	0	MDSINE2	9	67	1.4674e+08	3.60758e+07
10	0	MDSINE2	9	68	7.63303e+08	3.25088e+07
10	0	MDSINE2	9	69	6.1371e+08	2.7999e+07
10	0	MDSINE2	9	70	5.52748e+08	1.91329e+07
10	0	MDSINE2	9	71	1.36773e+09	1.5286e+07
10	0	MDSINE2	9	72	1.71429e+09	1.35753e+07
10	0	MDSINE2	10	0	1.51824e+07	1.51824e+07
10	0	MDSINE2	10	1	7.86761e+07	1.55696e+07
10	0	MDSINE2	10	2	1.70213e+07	1.58258e+07
10	0	MDSINE2	10	3	5.91505e+06	1.59699e+07
10	0	MDSINE2	10	4	4.31058e+06	1.60141e+07
10	0	MDSINE2	10	5	2.52403e+07	1.60247e+07
10	0	MDSINE2	10	6	2.16144e+07	1.61162e+07
10	0	MDSINE2	10	7	3.45597e+06	1.60175e+07
10	0	MDSINE2	10	8	5.72661e+06	1.60797e+07
10	0	MDSINE2	10	9	1.53809e+07	1.58796e+07
10	0	MDSINE2	10	10	1.84578e+08	1.567e+07
10	0	MDSINE2	10	11	0	1.56016e+07
10	0	MDSINE2	10	12	2.8267e+07	1.51247e+07
10	0	MDSINE2	10	13	8.84992e+06	1.4792e+07
10	0	MDSINE2	10	14	1.5248e+07	1.43651e+07
10	0	MDSINE2	10	15	7.24193e+06	1.35648e+07
10	0	MDSINE2	10	16	0	1.27356e+07
10	0	MDSINE2	10	17	3.78548e+06	1.197e+07
10	0	MDSINE2	10	18	0	1.08147e+07
10	0	MDSINE2	10	19	0	1.06445e+07
10	0	MDSINE2	10	20	0	1.21116e+07
10	0	MDSINE2	10	21	0	1.23932e+07
10	0	MDSINE2	10	22	4.19154e+08	1.33409e+07
10	0	MDSINE2	10	23	1.32503e+07	1.33963e+07
10	0	MDSINE2	10	24	0	1.34007e+07
10	0	MDSINE2	10	25	1.66611e+07	1.24169e+07
10	0	MDSINE2	10	26	1.35602e+07	7.73362e+06
10	0	MDSINE2	10	27	2.5888e+07	7.76378e+06
10	0	MDSINE2	10	28	2.03754e+07	8.38006e+06
10	0	MDSINE2	10	29	2.93907e+07	9.21227e+06
10	0	MDSINE2	10	30	0	9.61095e+06
10	0	MDSINE2	10	31	0	1.00685e+07
10	0	MDSINE2	10	32	5.39577e+07	9.86613e+06
10	0	MDSINE2	10	33	0	1.05512e+07
10	0	MDSINE2	10	34	0	9.37656e+06
10	0	MDSINE2	10	35	8.59056e+07	9.107e+06
10	0	MDSINE2	10	36	2.28908e+07	7.82127e+06
10	0	MDSINE2	10	37	4.81831e+06	5.96004e+06
10	0	MDSINE2	10	38	1.45424e+07	4.26816e+06
10	0	MDSINE2	10	39	1.6283e+08	3.25514e+06
10	0	MDSINE2	10	40	1.67637e+07	2.74316e+06
10	0	MDSINE2	10	41	1.241e+07	1.60127e+06
10	0	MDSINE2	10	42	0	337425
10	0	MDSINE2	10	43	823355	253157
10	0	MDSINE2	10	44	0	301144
10	0	MDSINE2	10	45	0	358670
10	0	MDSINE2	10	46	0	456785
10	0	MDSINE2	10	47	2.89987e+06	570018
10	0	MDSINE2	10	48	5.81209e+06	633867
10	0	MDSINE2	10	49	2.56921e+06	656954
10	0	MDSINE2	10	50	923678	726306
10	0	MDSINE2	10	51	0	787328
10	0	MDSINE2	10	52	0	1.87572e+06
10	0	MDSINE2	10	53	0	2.06443e+06
10	0	MDSINE2	10	54	8.02244e+06	2.22281e+06
10	0	MDSINE2	10	55	0	2.31428e+06
10	0	MDSINE2	10	56	4.0577e+06	2.71513e+06
10	0	MDSINE2	10	57	3.6248e+06	3.10343e+06
10	0	MDSINE2	10	58	7.57055e+06	3.36486e+06
10	0	MDSINE2	10	59	0	3.91763e+06
10	0	MDSINE2	10	60	3.26105e+07	4.64669e+06
10	0	MDSINE2	10	61	1.5711e+08	4.80726e+06
10	0	MDSINE2	10	62	2.57565e+07	4.96338e+06
10	0	MDSINE2	10	63	7.14347e+06	5.11405e+06
10	0	MDSINE2	10	64	3.90448e+07	5.25846e+06
10	0	MDSINE2	10	65	8.53963e+06	5.24503e+06
10	0	MDSINE2	10	66	1.7604e+07	5.08075e+06
10	0	MDSINE2	10	67	7.72314e+06	4.92586e+06
10	0	MDSINE2	10	68	7.58562e+07	4.77999e+06
10	0	MDSINE2	10	69	2.88805e+07	4.51418e+06
10	0	MDSINE2	10	70	1.4092e+09	4.65108e+06
10	0	MDSINE2	10	71	1.94201e+07	5.75811e+06
10	0	MDSINE2	10	72	5.42987e+07	6.30257e+06
10	0	MDSINE2	11	0	1.25648e+07	1.25648e+07
10	0	MDSINE2	11	1	4.02975e+07	1.34912e+07
10	0	MDSINE2	11	2	2.2695e+07	1.44335e+07
10	0	MDSINE2	11	3	3.7462e+07	1.53824e+07
10	0	MDSINE2	11	4	1.38897e+07	1.62941e+07
10	0	MDSINE2	11	5	8.46291e+07	1.70991e+07
10	0	MDSINE2	11	6	4.04398e+07	1.77646e+07
10	0	MDSINE2	11	7	1.24415e+07	1.82844e+07
10	0	MDSINE2	11	8	1.12146e+07	1.86906e+07
10	0	MDSINE2	11	9	1.26666e+07	1.98111e+07
10	0	MDSINE2	11	10	6.47642e+07	2.04529e+07
10	0	MDSINE2	11	11	4.03085e+07	2.05288e+07
10	0	MDSINE2	11	12	2.35558e+07	1.94138e+07
10	0	MDSINE2	11	13	2.43373e+07	1.83706e+07
10	0	MDSINE2	11	14	0	1.81929e+07
10	0	MDSINE2	11	15	2.89677e+07	1.55433e+07
10	0	MDSINE2	11	16	4.10115e+07	1.36799e+07
10	0	MDSINE2	11	17	1.70347e+07	1.18665e+07
10	0	MDSINE2	11	18	2.38461e+07	9.19147e+06
10	0	MDSINE2	11	19	9.52719e+06	9.03659e+06
10	0	MDSINE2	11	20	1.1638e+07	8.92232e+06
10	0	MDSINE2	11	21	1.87129e+07	8.25064e+06
10	0	MDSINE2	11	22	6.79509e+08	6.88114e+06
10	0	MDSINE2	11	23	0	6.12697e+06
10	0	MDSINE2	11	24	0	5.32256e+06
10	0	MDSINE2	11	25	1.66611e+07	3.84199e+06
10	0	MDSINE2	11	26	9.04012e+06	304090
10	0	MDSINE2	11	27	0	176717
10	0	MDSINE2	11	28	6.11263e+07	118829
10	0	MDSINE2	11	29	1.17563e+08	98436.8
10	0	MDSINE2	11	30	0	87244.7
10	0	MDSINE2	11	31	9.81145e+06	78947.6
10	0	MDSINE2	11	32	1.34894e+08	72417.9
10	0	MDSINE2	11	33	1.28134e+07	62429.8
10	0	MDSINE2	11	34	2.94928e+07	21967.5
10	0	MDSINE2	11	35	1.43176e+07	19949
10	0	MDSINE2	11	36	1.00147e+07	19499.6
10	0	MDSINE2	11	37	1.20458e+07	20552.8
10	0	MDSINE2	11	38	0	23498.9
10	0	MDSINE2	11	39	2.17107e+08	21921.6
10	0	MDSINE2	11	40	0	20274.6
10	0	MDSINE2	11	41	6.20499e+06	33679.3
10	0	MDSINE2	11	42	4.30388e+06	54705.6
10	0	MDSINE2	11	43	0	44792.1
10	0	MDSINE2	11	44	0	50815.1
10	0	MDSINE2	11	45	0	57891.9
10	0	MDSINE2	11	46	3.90199e+06	66103.5
10	0	MDSINE2	11	47	0	75580.2
10	0	MDSINE2	11	48	1.16242e+06	86530
10	0	MDSINE2	11	49	1.60575e+06	99971.9
10	0	MDSINE2	11	50	0	177895
10	0	MDSINE2	11	51	0	154193
10	0	MDSINE2	11	52	0	135783
10	0	MDSINE2	11	53	2.89257e+06	127082
10	0	MDSINE2	11	54	2.67415e+06	122246
10	0	MDSINE2	11	55	2.18432e+06	119434
10	0	MDSINE2	11	56	2.70513e+06	122742
10	0	MDSINE2	11	57	0	125522
10	0	MDSINE2	11	58	0	125467
10	0	MDSINE2	11	59	0	107902
10	0	MDSINE2	11	60	0	100546
10	0	MDSINE2	11	61	0	86534.1
10	0	MDSINE2	11	62	0	70194.2
10	0	MDSINE2	11	63	0	57583.4
10	0	MDSINE2	11	64	0	52074.5
10	0	MDSINE2	11	65	0	48466.3
10	0	MDSINE2	11	66	0	45285.2
10	0	MDSINE2	11	67	0	42512.9
10	0	MDSINE2	11	68	0	37880.4
10	0	MDSINE2	11	69	7.22011e+06	28317.8
10	0	MDSINE2	11	70	0	20849.6
10	0	MDSINE2	11	71	0	15802.5
10	0	MDSINE2	11	72	0	14121.6
10	0	MDSINE2	12	0	0	100000
10	0	MDSINE2	12	1	8.94221e+08	158864
10	0	MDSINE2	12	2	1.57163e+09	252112
10	0	MDSINE2	12	3	1.76071e+09	399544
10	0	MDSINE2	12	4	0	632147
10	0	MDSINE2	12	5	6.36945e+08	996095
10	0	MDSINE2	12	6	4.98526e+08	1.55898e+06
10	0	MDSINE2	12	7	1.11075e+09	2.42829e+06
10	0	MDSINE2	12	8	2.47914e+08	3.76381e+06
10	0	MDSINE2	12	9	0	8.63036e+06
10	0	MDSINE2	12	10	2.5679e+09	1.90931e+07
10	0	MDSINE2	12	11	1.94632e+09	4.47323e+07
10	0	MDSINE2	12	12	1.2461e+09	9.44142e+07
10	0	MDSINE2	12	13	1.67042e+09	2.04957e+08
10	0	MDSINE2	12	14	6.83618e+08	3.29947e+08
10	0	MDSINE2	12	15	3.35198e+08	6.81679e+08
10	0	MDSINE2	12	16	0	8.62344e+08
10	0	MDSINE2	12	17	1.05804e+09	8.61069e+08
10	0	MDSINE2	12	18	2.03169e+09	7.70835e+08
10	0	MDSINE2	12	19	0	7.43043e+08
10	0	MDSINE2	12	20	9.24392e+08	7.27744e+08
10	0	MDSINE2	12	21	4.52851e+08	7.25212e+08
10	0	MDSINE2	12	22	1.48273e+09	6.7646e+08
10	0	MDSINE2	12	23	0	6.42614e+08
10	0	MDSINE2	12	24	6.32865e+08	5.85083e+08
10	0	MDSINE2	12	25	0	4.93598e+08
10	0	MDSINE2	12	26	0	6.853e+07
10	0	MDSINE2	12	27	0	7.77482e+07
10	0	MDSINE2	12	28	2.08848e+09	8.20283e+07
10	0	MDSINE2	12	29	3.61506e+09	7.65467e+07
10	0	MDSINE2	12	30	2.81468e+09	7.1764e+07
10	0	MDSINE2	12	31	0	7.04511e+07
10	0	MDSINE2	12	32	5.84092e+09	7.06581e+07
10	0	MDSINE2	12	33	0	8.62871e+07
10	0	MDSINE2	12	34	2.21196e+09	1.21074e+08
10	0	MDSINE2	12	35	3.27157e+09	1.3088e+08
10	0	MDSINE2	12	36	1.30478e+09	1.75958e+08
10	0	MDSINE2	12	37	2.14415e+09	2.4626e+08
10	0	MDSINE2	12	38	1.43969e+09	3.51894e+08
10	0	MDSINE2	12	39	2.66228e+10	5.02457e+08
10	0	MDSINE2	12	40	1.43749e+09	7.01356e+08
10	0	MDSINE2	12	41	7.17711e+08	9.63438e+08
10	0	MDSINE2	12	42	1.65269e+08	7.33135e+08
10	0	MDSINE2	12	43	4.30203e+08	8.73244e+08
10	0	MDSINE2	12	44	2.56306e+08	8.19035e+08
10	0	MDSINE2	12	45	1.79644e+08	6.99026e+08
10	0	MDSINE2	12	46	2.1015e+08	6.57269e+08
10	0	MDSINE2	12	47	2.81287e+08	5.97222e+08
10	0	MDSINE2	12	48	4.34163e+08	5.42608e+08
10	0	MDSINE2	12	49	3.73177e+08	5.29383e+08
10	0	MDSINE2	12	50	2.7364e+08	5.18639e+08
10	0	MDSINE2	12	51	5.26984e+08	5.79997e+08
10	0	MDSINE2	12	52	8.95358e+08	4.95572e+08
10	0	MDSINE2	12	53	6.48514e+08	4.73869e+08
10	0	MDSINE2	12	54	1.49217e+09	4.69727e+08
10	0	MDSINE2	12	55	6.64035e+08	4.42141e+08
10	0	MDSINE2	12	56	1.46077e+09	4.02014e+08
10	0	MDSINE2	12	57	2.02989e+09	4.28009e+08
10	0	MDSINE2	12	58	2.75417e+09	4.62546e+08
10	0	MDSINE2	12	59	1.46435e+09	4.40966e+08
10	0	MDSINE2	12	60	6.32155e+09	4.90648e+08
10	0	MDSINE2	12	61	1.4716e+10	4.85632e+08
10	0	MDSINE2	12	62	2.62386e+09	4.79619e+08
10	0	MDSINE2	12	63	9.54844e+08	4.75329e+08
10	0	MDSINE2	12	64	1.11597e+10	4.72339e+08
10	0	MDSINE2	12	65	1.03681e+09	4.63186e+08
10	0	MDSINE2	12	66	3.41795e+09	4.35793e+08
10	0	MDSINE2	12	67	1.72336e+09	4.24e+08
10	0	MDSINE2	12	68	1.02833e+10	4.23391e+08
10	0	MDSINE2	12	69	6.87716e+09	4.52716e+08
10	0	MDSINE2	12	70	5.78867e+09	4.26272e+08
10	0	MDSINE2	12	71	1.64793e+09	4.23507e+08
10	0	MDSINE2	12	72	2.03879e+09	4.22374e+08
10	0	MDSINE2	13	0	0	100000
10	0	MDSINE2	13	1	0	120518
10	0	MDSINE2	13	2	0	144926
10	0	MDSINE2	13	3	0	174185
10	0	MDSINE2	13	4	0	209558
10	0	MDSINE2	13	5	0	252043
10	0	MDSINE2	13	6	0	303013
10	0	MDSINE2	13	7	0	360226
10	0	MDSINE2	13	8	715826	435765
10	0	MDSINE2	13	9	0	621978
10	0	MDSINE2	13	10	0	809090
10	0	MDSINE2	13	11	0	1.05253e+06
10	0	MDSINE2	13	12	0	1.34462e+06
10	0	MDSINE2	13	13	0	1.58637e+06
10	0	MDSINE2	13	14	0	1.8966e+06
10	0	MDSINE2	13	15	0	2.73913e+06
10	0	MDSINE2	13	16	0	2.71651e+06
10	0	MDSINE2	13	17	0	2.97567e+06
10	0	MDSINE2	13	18	0	2.92371e+06
10	0	MDSINE2	13	19	0	2.936e+06
10	0	MDSINE2	13	20	0	3.30531e+06
10	0	MDSINE2	13	21	0	4.31248e+06
10	0	MDSINE2	13	22	2.11608e+09	3.94012e+06
10	0	MDSINE2	13	23	0	2.93951e+06
10	0	MDSINE2	13	24	0	2.92412e+06
10	0	MDSINE2	13	25	0	2.71578e+06
10	0	MDSINE2	13	26	0	848079
10	0	MDSINE2	13	27	0	825956
10	0	MDSINE2	13	28	0	772208
10	0	MDSINE2	13	29	1.46953e+08	686823
10	0	MDSINE2	13	30	0	577156
10	0	MDSINE2	13	31	0	532115
10	0	MDSINE2	13	32	5.39577e+07	530137
10	0	MDSINE2	13	33	4.69826e+07	532910
10	0	MDSINE2	13	34	0	553014
10	0	MDSINE2	13	35	0	559639
10	0	MDSINE2	13	36	1.28761e+07	331196
10	0	MDSINE2	13	37	4.09556e+07	256699
10	0	MDSINE2	13	38	1.66199e+07	195144
10	0	MDSINE2	13	39	5.69906e+08	166609
10	0	MDSINE2	13	40	1.25728e+07	110883
10	0	MDSINE2	13	41	9.72116e+07	47139.3
10	0	MDSINE2	13	42	1.72155e+06	6168.34
10	0	MDSINE2	13	43	5.76348e+06	4991.35
10	0	MDSINE2	13	44	2.01904e+07	5665.99
10	0	MDSINE2	13	45	5.88998e+06	5618.47
10	0	MDSINE2	13	46	1.28208e+07	5780.83
10	0	MDSINE2	13	47	1.20828e+07	7189.01
10	0	MDSINE2	13	48	1.22054e+07	8997.09
10	0	MDSINE2	13	49	1.25249e+07	10073.5
10	0	MDSINE2	13	50	9.23678e+06	10624
10	0	MDSINE2	13	51	7.6932e+06	9162.98
10	0	MDSINE2	13	52	4.81052e+06	19460.6
10	0	MDSINE2	13	53	9.83473e+06	22482.1
10	0	MDSINE2	13	54	1.20337e+07	25461.3
10	0	MDSINE2	13	55	1.38341e+07	27349.3
10	0	MDSINE2	13	56	3.38141e+07	28229.6
10	0	MDSINE2	13	57	7.00795e+07	28332.8
10	0	MDSINE2	13	58	6.51067e+07	27902.2
10	0	MDSINE2	13	59	7.2103e+06	28964.6
10	0	MDSINE2	13	60	3.26105e+06	48165
10	0	MDSINE2	13	61	0	45915
10	0	MDSINE2	13	62	0	47032.7
10	0	MDSINE2	13	63	680330	50710.3
10	0	MDSINE2	13	64	1.41981e+07	54817.8
10	0	MDSINE2	13	65	1.50699e+06	56253
10	0	MDSINE2	13	66	0	54648.7
10	0	MDSINE2	13	67	1.65496e+06	53068.1
10	0	MDSINE2	13	68	0	51579
10	0	MDSINE2	13	69	0	49030.3
10	0	MDSINE2	13	70	1.34846e+09	47150.2
10	0	MDSINE2	13	71	8.32288e+06	45913.3
10	0	MDSINE2	13	72	0	46889.2
10	0	MDSINE2	14	0	0	100000
10	0	MDSINE2	14	1	0	136171
10	0	MDSINE2	14	2	8.69976e+07	185225
10	0	MDSINE2	14	3	1.12386e+08	252110
10	0	MDSINE2	14	4	4.21479e+07	339218
10	0	MDSINE2	14	5	5.21137e+08	455821
10	0	MDSINE2	14	6	2.38456e+08	612167
10	0	MDSINE2	14	7	2.36389e+08	818904
10	0	MDSINE2	14	8	7.96953e+07	1.07324e+06
10	0	MDSINE2	14	9	6.7857e+08	1.83847e+06
10	0	MDSINE2	14	10	2.16312e+09	3.01477e+06
10	0	MDSINE2	14	11	3.36864e+09	4.88563e+06
10	0	MDSINE2	14	12	1.96926e+09	7.68553e+06
10	0	MDSINE2	14	13	2.10849e+09	1.1024e+07
10	0	MDSINE2	14	14	4.16524e+09	1.53248e+07
10	0	MDSINE2	14	15	1.33769e+09	3.25104e+07
10	0	MDSINE2	14	16	2.20642e+09	5.25806e+07
10	0	MDSINE2	14	17	1.23028e+09	5.28491e+07
10	0	MDSINE2	14	18	3.83764e+09	3.63489e+07
10	0	MDSINE2	14	19	3.24242e+09	3.72474e+07
10	0	MDSINE2	14	20	1.09231e+09	4.66259e+07
10	0	MDSINE2	14	21	9.41257e+08	5.15711e+07
10	0	MDSINE2	14	22	1.40333e+08	5.90871e+07
10	0	MDSINE2	14	23	1.78437e+09	5.45706e+07
10	0	MDSINE2	14	24	5.08721e+08	6.63251e+07
10	0	MDSINE2	14	25	3.58631e+09	5.85666e+07
10	0	MDSINE2	14	26	3.63865e+09	4.56345e+07
10	0	MDSINE2	14	27	6.53671e+09	4.0974e+07
10	0	MDSINE2	14	28	8.10433e+09	3.54874e+07
10	0	MDSINE2	14	29	7.56517e+09	2.54151e+07
10	0	MDSINE2	14	30	8.7525e+09	1.84325e+07
10	0	MDSINE2	14	31	2.93362e+09	1.59421e+07
10	0	MDSINE2	14	32	9.34818e+09	1.38594e+07
10	0	MDSINE2	14	33	7.10292e+09	1.16391e+07
10	0	MDSINE2	14	34	1.00452e+10	8.52982e+06
10	0	MDSINE2	14	35	1.14183e+10	7.92433e+06
10	0	MDSINE2	14	36	9.55691e+08	3.52263e+06
10	0	MDSINE2	14	37	7.66111e+08	1.7721e+06
10	0	MDSINE2	14	38	9.97191e+07	1.03122e+06
10	0	MDSINE2	14	39	4.88491e+08	652304
10	0	MDSINE2	14	40	1.00582e+07	415834
10	0	MDSINE2	14	41	9.30749e+06	154064
10	0	MDSINE2	14	42	0	5426.15
10	0	MDSINE2	14	43	823355	3372.55
10	0	MDSINE2	14	44	2.80422e+06	4131.69
10	0	MDSINE2	14	45	0	4450.16
10	0	MDSINE2	14	46	0	5365.92
10	0	MDSINE2	14	47	966623	6670.17
10	0	MDSINE2	14	48	0	8190.59
10	0	MDSINE2	14	49	0	9921.33
10	0	MDSINE2	14	50	6.92758e+07	11852.3
10	0	MDSINE2	14	51	7.24122e+08	15637.9
10	0	MDSINE2	14	52	1.39505e+09	40246.8
10	0	MDSINE2	14	53	7.78679e+08	49785.9
10	0	MDSINE2	14	54	1.14855e+09	55267.6
10	0	MDSINE2	14	55	5.30791e+08	60383.5
10	0	MDSINE2	14	56	5.99187e+08	57082.4
10	0	MDSINE2	14	57	3.6248e+08	51248.1
10	0	MDSINE2	14	58	1.42326e+08	46858.4
10	0	MDSINE2	14	59	1.24935e+09	41968.5
10	0	MDSINE2	14	60	3.50563e+08	30850.8
10	0	MDSINE2	14	61	9.2695e+08	22155.3
10	0	MDSINE2	14	62	1.94825e+08	20813.5
10	0	MDSINE2	14	63	8.94635e+07	19734
10	0	MDSINE2	14	64	6.46723e+09	18552.7
10	0	MDSINE2	14	65	7.15319e+08	15660.8
10	0	MDSINE2	14	66	1.652e+09	13306.4
10	0	MDSINE2	14	67	1.31128e+09	11388.6
10	0	MDSINE2	14	68	3.87815e+09	9822.32
10	0	MDSINE2	14	69	3.52342e+09	7478.96
10	0	MDSINE2	14	70	5.57e+09	6519.63
10	0	MDSINE2	14	71	1.53696e+09	5942.67
10	0	MDSINE2	14	72	2.07111e+09	5693.02
10	0	MDSINE2	15	0	0	100000
10	0	MDSINE2	15	1	1.15136e+07	145661
10	0	MDSINE2	15	2	1.13475e+07	211699
10	0	MDSINE2	15	3	9.85841e+06	306485
10	0	MDSINE2	15	4	9.10012e+06	442254
10	0	MDSINE2	15	5	1.21747e+08	636907
10	0	MDSINE2	15	6	1.17136e+08	903069
10	0	MDSINE2	15	7	6.98107e+07	1.27971e+06
10	0	MDSINE2	15	8	3.36438e+07	1.79092e+06
10	0	MDSINE2	15	9	4.42428e+08	3.46426e+06
10	0	MDSINE2	15	10	6.67071e+08	6.25291e+06
10	0	MDSINE2	15	11	8.69511e+08	1.04802e+07
10	0	MDSINE2	15	12	4.33427e+08	1.68918e+07
10	0	MDSINE2	15	13	1.06199e+08	2.74816e+07
10	0	MDSINE2	15	14	2.31261e+08	4.23389e+07
10	0	MDSINE2	15	15	5.27626e+07	9.90329e+07
10	0	MDSINE2	15	16	4.14216e+08	1.144e+08
10	0	MDSINE2	15	17	1.94952e+08	1.38126e+08
10	0	MDSINE2	15	18	1.71692e+08	1.60288e+08
10	0	MDSINE2	15	19	6.98661e+07	1.74074e+08
10	0	MDSINE2	15	20	1.59607e+08	3.94333e+08
10	0	MDSINE2	15	21	1.11342e+08	7.09797e+08
10	0	MDSINE2	15	22	3.93303e+08	1.33341e+09
10	0	MDSINE2	15	23	8.01642e+08	1.90672e+09
10	0	MDSINE2	15	24	1.3359e+08	1.95095e+09
10	0	MDSINE2	15	25	1.08714e+09	2.64876e+09
10	0	MDSINE2	15	26	2.44083e+08	5.27599e+08
10	0	MDSINE2	15	27	1.52739e+09	3.36981e+08
10	0	MDSINE2	15	28	1.52816e+08	2.43166e+08
10	0	MDSINE2	15	29	2.99785e+08	1.78808e+08
10	0	MDSINE2	15	30	6.212e+08	1.49497e+08
10	0	MDSINE2	15	31	3.07425e+08	1.33978e+08
10	0	MDSINE2	15	32	3.42632e+09	1.26212e+08
10	0	MDSINE2	15	33	5.55249e+07	1.1809e+08
10	0	MDSINE2	15	34	1.56902e+09	9.72246e+07
10	0	MDSINE2	15	35	7.1588e+08	9.92934e+07
10	0	MDSINE2	15	36	1.06871e+09	8.5665e+07
10	0	MDSINE2	15	37	8.98615e+08	7.85388e+07
10	0	MDSINE2	15	38	4.36271e+07	6.48596e+07
10	0	MDSINE2	15	39	2.98522e+08	4.40807e+07
10	0	MDSINE2	15	40	5.02911e+06	3.59231e+07
10	0	MDSINE2	15	41	0	1.70127e+07
10	0	MDSINE2	15	42	0	1.97466e+06
10	0	MDSINE2	15	43	0	1.24674e+06
10	0	MDSINE2	15	44	0	1.66937e+06
10	0	MDSINE2	15	45	0	2.63006e+06
10	0	MDSINE2	15	46	0	3.94759e+06
10	0	MDSINE2	15	47	0	5.15823e+06
10	0	MDSINE2	15	48	4.06847e+06	6.67628e+06
10	0	MDSINE2	15	49	1.31672e+07	5.7767e+06
10	0	MDSINE2	15	50	2.30919e+06	6.54765e+06
10	0	MDSINE2	15	51	4.03893e+07	5.34257e+06
10	0	MDSINE2	15	52	2.40526e+07	1.48117e+07
10	0	MDSINE2	15	53	2.11736e+08	1.66176e+07
10	0	MDSINE2	15	54	1.24482e+09	1.83828e+07
10	0	MDSINE2	15	55	4.32496e+08	2.01005e+07
10	0	MDSINE2	15	56	1.12939e+09	2.1802e+07
10	0	MDSINE2	15	57	2.01539e+09	2.35492e+07
10	0	MDSINE2	15	58	3.14178e+09	2.54188e+07
10	0	MDSINE2	15	59	2.19062e+09	3.70891e+07
10	0	MDSINE2	15	60	1.55389e+09	2.38994e+07
10	0	MDSINE2	15	61	2.0351e+10	2.36322e+07
10	0	MDSINE2	15	62	1.20659e+09	2.38294e+07
10	0	MDSINE2	15	63	2.09542e+08	2.44311e+07
10	0	MDSINE2	15	64	6.81864e+09	2.54009e+07
10	0	MDSINE2	15	65	2.76282e+08	2.4982e+07
10	0	MDSINE2	15	66	2.44603e+09	2.36759e+07
10	0	MDSINE2	15	67	2.57622e+08	2.28648e+07
10	0	MDSINE2	15	68	1.09992e+10	2.25293e+07
10	0	MDSINE2	15	69	8.08292e+09	2.50768e+07
10	0	MDSINE2	15	70	1.47723e+10	2.41372e+07
10	0	MDSINE2	15	71	5.83434e+09	2.35112e+07
10	0	MDSINE2	15	72	4.20298e+09	2.43515e+07
10	0	MDSINE2	16	0	2.98937e+08	2.98937e+08
10	0	MDSINE2	16	1	1.6426e+09	3.7271e+08
10	0	MDSINE2	16	2	8.85106e+08	4.59599e+08
10	0	MDSINE2	16	3	1.08048e+09	5.60777e+08
10	0	MDSINE2	16	4	1.94934e+08	6.76193e+08
10	0	MDSINE2	16	5	6.54762e+08	7.97213e+08
10	0	MDSINE2	16	6	2.48217e+08	9.19083e+08
10	0	MDSINE2	16	7	2.68184e+08	1.03675e+09
10	0	MDSINE2	16	8	5.9175e+07	1.15864e+09
10	0	MDSINE2	16	9	2.61476e+08	1.33964e+09
10	0	MDSINE2	16	10	8.74317e+08	1.57873e+09
10	0	MDSINE2	16	11	7.94653e+08	1.65578e+09
10	0	MDSINE2	16	12	6.12451e+08	1.69154e+09
10	0	MDSINE2	16	13	6.83656e+08	1.61916e+09
10	0	MDSINE2	16	14	1.31895e+09	1.60442e+09
10	0	MDSINE2	16	15	9.12483e+08	1.28744e+09
10	0	MDSINE2	16	16	9.15923e+08	1.09093e+09
10	0	MDSINE2	16	17	8.99052e+08	9.92848e+08
10	0	MDSINE2	16	18	2.1239e+09	7.07957e+08
10	0	MDSINE2	16	19	2.29923e+09	7.06059e+08
10	0	MDSINE2	16	20	1.32175e+09	6.78483e+08
10	0	MDSINE2	16	21	8.94475e+08	6.1757e+08
10	0	MDSINE2	16	22	1.4458e+09	6.21188e+08
10	0	MDSINE2	16	23	9.03227e+08	6.99361e+08
10	0	MDSINE2	16	24	8.47419e+08	6.06572e+08
10	0	MDSINE2	16	25	1.65778e+09	5.12078e+08
10	0	MDSINE2	16	26	2.83408e+09	5.73799e+07
10	0	MDSINE2	16	27	3.68256e+09	3.84445e+07
10	0	MDSINE2	16	28	3.07669e+09	3.05305e+07
10	0	MDSINE2	16	29	5.40789e+09	2.50581e+07
10	0	MDSINE2	16	30	3.46587e+09	2.14272e+07
10	0	MDSINE2	16	31	2.47576e+09	1.89289e+07
10	0	MDSINE2	16	32	6.54912e+09	1.71678e+07
10	0	MDSINE2	16	33	3.59204e+09	1.50183e+07
10	0	MDSINE2	16	34	3.54503e+09	2.01126e+07
10	0	MDSINE2	16	35	3.62951e+09	1.84035e+07
10	0	MDSINE2	16	36	3.73406e+08	1.58992e+07
10	0	MDSINE2	16	37	3.92692e+08	1.87627e+07
10	0	MDSINE2	16	38	9.76416e+07	2.33643e+07
10	0	MDSINE2	16	39	1.35692e+09	3.02274e+07
10	0	MDSINE2	16	40	1.71828e+08	3.71801e+07
10	0	MDSINE2	16	41	3.8988e+08	5.85096e+07
10	0	MDSINE2	16	42	1.36863e+08	1.71812e+08
10	0	MDSINE2	16	43	1.43675e+08	2.23193e+08
10	0	MDSINE2	16	44	1.9966e+08	2.99277e+08
10	0	MDSINE2	16	45	1.62563e+08	2.94206e+08
10	0	MDSINE2	16	46	2.21856e+08	2.69998e+08
10	0	MDSINE2	16	47	1.89942e+08	2.70549e+08
10	0	MDSINE2	16	48	3.24896e+08	2.96325e+08
10	0	MDSINE2	16	49	2.49534e+08	3.30038e+08
10	0	MDSINE2	16	50	2.24223e+08	3.26444e+08
10	0	MDSINE2	16	51	3.41866e+08	1.86419e+08
10	0	MDSINE2	16	52	4.27535e+08	2.18872e+08
10	0	MDSINE2	16	53	3.48265e+08	1.92738e+08
10	0	MDSINE2	16	54	7.50098e+08	2.20999e+08
10	0	MDSINE2	16	55	3.81529e+08	2.11804e+08
10	0	MDSINE2	16	56	7.18212e+08	2.03794e+08
10	0	MDSINE2	16	57	6.88713e+08	1.93133e+08
10	0	MDSINE2	16	58	4.98142e+08	1.92031e+08
10	0	MDSINE2	16	59	1.8288e+08	1.63963e+08
10	0	MDSINE2	16	60	1.50008e+08	9.27533e+07
10	0	MDSINE2	16	61	5.23701e+08	8.71427e+07
10	0	MDSINE2	16	62	1.61143e+08	8.11019e+07
10	0	MDSINE2	16	63	6.83732e+07	7.26393e+07
10	0	MDSINE2	16	64	2.34269e+09	6.55037e+07
10	0	MDSINE2	16	65	3.13455e+08	5.94499e+07
10	0	MDSINE2	16	66	1.40925e+09	5.54964e+07
10	0	MDSINE2	16	67	6.32195e+08	5.22743e+07
10	0	MDSINE2	16	68	4.09149e+09	4.92543e+07
10	0	MDSINE2	16	69	3.03967e+09	4.14918e+07
10	0	MDSINE2	16	70	2.3507e+09	3.2562e+07
10	0	MDSINE2	16	71	6.99122e+08	2.85377e+07
10	0	MDSINE2	16	72	1.08727e+09	2.67415e+07
10	0	MDSINE2	17	0	1.08633e+08	1.08633e+08
10	0	MDSINE2	17	1	2.7172e+09	1.19339e+08
10	0	MDSINE2	17	2	2.93144e+09	1.30867e+08
10	0	MDSINE2	17	3	2.62234e+09	1.43202e+08
10	0	MDSINE2	17	4	1.13225e+09	1.56298e+08
10	0	MDSINE2	17	5	7.39391e+08	1.70058e+08
10	0	MDSINE2	17	6	1.15184e+09	1.84351e+08
10	0	MDSINE2	17	7	1.56486e+09	1.99947e+08
10	0	MDSINE2	17	8	8.70683e+08	2.16058e+08
10	0	MDSINE2	17	9	2.1099e+09	2.51556e+08
10	0	MDSINE2	17	10	4.13843e+09	2.87055e+08
10	0	MDSINE2	17	11	1.66416e+09	2.92081e+08
10	0	MDSINE2	17	12	6.80763e+08	3.22056e+08
10	0	MDSINE2	17	13	6.41619e+08	3.14019e+08
10	0	MDSINE2	17	14	4.47275e+08	2.9902e+08
10	0	MDSINE2	17	15	2.29673e+08	2.35853e+08
10	0	MDSINE2	17	16	9.22758e+08	2.02478e+08
10	0	MDSINE2	17	17	6.10409e+08	1.75471e+08
10	0	MDSINE2	17	18	1.40533e+09	1.43918e+08
10	0	MDSINE2	17	19	2.1722e+09	1.32492e+08
10	0	MDSINE2	17	20	2.27773e+08	1.41221e+08
10	0	MDSINE2	17	21	8.51435e+07	1.15936e+08
10	0	MDSINE2	17	22	0	1.21203e+08
10	0	MDSINE2	17	23	9.71687e+07	1.36925e+08
10	0	MDSINE2	17	24	6.81443e+08	1.23633e+08
10	0	MDSINE2	17	25	1.79107e+08	1.09e+08
10	0	MDSINE2	17	26	1.28822e+09	6.21269e+07
10	0	MDSINE2	17	27	2.25225e+09	5.86981e+07
10	0	MDSINE2	17	28	7.48797e+08	5.59672e+07
10	0	MDSINE2	17	29	2.13964e+09	5.37295e+07
10	0	MDSINE2	17	30	1.79505e+09	5.1834e+07
10	0	MDSINE2	17	31	1.08907e+09	5.01787e+07
10	0	MDSINE2	17	32	3.15653e+09	4.86952e+07
10	0	MDSINE2	17	33	5.25351e+08	4.6069e+07
10	0	MDSINE2	17	34	2.71333e+08	4.33649e+07
10	0	MDSINE2	17	35	4.08051e+08	4.338e+07
10	0	MDSINE2	17	36	3.14748e+08	4.13615e+07
10	0	MDSINE2	17	37	4.07147e+08	5.02717e+07
10	0	MDSINE2	17	38	8.89162e+08	5.89294e+07
10	0	MDSINE2	17	39	1.4519e+10	7.55665e+07
10	0	MDSINE2	17	40	1.21704e+09	8.50557e+07
10	0	MDSINE2	17	41	1.38268e+09	1.08219e+08
10	0	MDSINE2	17	42	2.65636e+09	2.1419e+08
10	0	MDSINE2	17	43	2.08226e+09	2.49068e+08
10	0	MDSINE2	17	44	2.23328e+09	2.29816e+08
10	0	MDSINE2	17	45	1.66451e+09	2.20046e+08
10	0	MDSINE2	17	46	1.15555e+09	2.29156e+08
10	0	MDSINE2	17	47	1.34554e+09	2.38207e+08
10	0	MDSINE2	17	48	1.55415e+09	2.37358e+08
10	0	MDSINE2	17	49	1.41082e+09	2.31069e+08
10	0	MDSINE2	17	50	2.90497e+08	2.41384e+08
10	0	MDSINE2	17	51	6.14013e+08	2.02824e+08
10	0	MDSINE2	17	52	4.95484e+08	1.28841e+08
10	0	MDSINE2	17	53	6.60084e+08	1.21614e+08
10	0	MDSINE2	17	54	5.70931e+08	1.18146e+08
10	0	MDSINE2	17	55	3.26192e+08	1.17555e+08
10	0	MDSINE2	17	56	2.33994e+08	1.16977e+08
10	0	MDSINE2	17	57	1.70366e+08	1.16413e+08
10	0	MDSINE2	17	58	3.33104e+08	1.15862e+08
10	0	MDSINE2	17	59	4.85712e+08	1.14795e+08
10	0	MDSINE2	17	60	1.95663e+07	1.08316e+08
10	0	MDSINE2	17	61	5.23701e+07	1.03853e+08
10	0	MDSINE2	17	62	3.23607e+07	1.06149e+08
10	0	MDSINE2	17	63	5.54469e+07	1.04869e+08
10	0	MDSINE2	17	64	2.52016e+08	1.03636e+08
10	0	MDSINE2	17	65	9.64476e+07	1.02448e+08
10	0	MDSINE2	17	66	1.00991e+08	1.01302e+08
10	0	MDSINE2	17	67	2.04112e+07	9.87011e+07
10	0	MDSINE2	17	68	4.26691e+07	9.51726e+07
10	0	MDSINE2	17	69	3.24905e+07	8.81238e+07
10	0	MDSINE2	17	70	4.25191e+07	8.18266e+07
10	0	MDSINE2	17	71	5.27116e+07	7.61803e+07
10	0	MDSINE2	17	72	2.71494e+07	7.35738e+07
10	0	MDSINE2	18	0	4.24061e+07	4.24061e+07
10	0	MDSINE2	18	1	6.25571e+08	5.52151e+07
10	0	MDSINE2	18	2	1.13853e+09	7.16499e+07
10	0	MDSINE2	18	3	1.45707e+09	9.26284e+07
10	0	MDSINE2	18	4	1.70986e+08	1.19226e+08
10	0	MDSINE2	18	5	4.85504e+08	1.48626e+08
10	0	MDSINE2	18	6	3.78601e+08	1.84882e+08
10	0	MDSINE2	18	7	6.8843e+08	2.32921e+08
10	0	MDSINE2	18	8	1.99477e+08	2.96038e+08
10	0	MDSINE2	18	9	3.18476e+08	4.5941e+08
10	0	MDSINE2	18	10	2.07245e+09	6.28462e+08
10	0	MDSINE2	18	11	1.63537e+09	7.54274e+08
10	0	MDSINE2	18	12	9.35165e+08	8.69658e+08
10	0	MDSINE2	18	13	1.1881e+09	9.72007e+08
10	0	MDSINE2	18	14	5.718e+08	1.01329e+09
10	0	MDSINE2	18	15	3.10369e+08	8.94682e+08
10	0	MDSINE2	18	16	2.62473e+08	8.35991e+08
10	0	MDSINE2	18	17	7.84541e+08	7.76788e+08
10	0	MDSINE2	18	18	1.54682e+09	6.08792e+08
10	0	MDSINE2	18	19	7.59e+08	5.90262e+08
10	0	MDSINE2	18	20	7.18233e+08	6.28071e+08
10	0	MDSINE2	18	21	3.75193e+08	5.98159e+08
10	0	MDSINE2	18	22	0	5.46964e+08
10	0	MDSINE2	18	23	2.12004e+08	4.72612e+08
10	0	MDSINE2	18	24	4.83083e+08	4.23905e+08
10	0	MDSINE2	18	25	0	3.52011e+08
10	0	MDSINE2	18	26	1.02153e+09	6.11435e+07
10	0	MDSINE2	18	27	1.36559e+09	6.63654e+07
10	0	MDSINE2	18	28	1.64532e+09	8.56975e+07
10	0	MDSINE2	18	29	2.59814e+09	8.69223e+07
10	0	MDSINE2	18	30	2.06496e+09	9.18929e+07
10	0	MDSINE2	18	31	1.26568e+09	9.89647e+07
10	0	MDSINE2	18	32	4.3436e+09	1.02641e+08
10	0	MDSINE2	18	33	1.67856e+09	1.1039e+08
10	0	MDSINE2	18	34	2.18246e+09	9.64052e+07
10	0	MDSINE2	18	35	2.34093e+09	9.45464e+07
10	0	MDSINE2	18	36	1.12165e+09	1.01407e+08
10	0	MDSINE2	18	37	1.68882e+09	1.00438e+08
10	0	MDSINE2	18	38	1.08029e+09	1.28532e+08
10	0	MDSINE2	18	39	2.61071e+10	1.75774e+08
10	0	MDSINE2	18	40	1.15921e+09	2.30733e+08
10	0	MDSINE2	18	41	5.40869e+08	1.25305e+08
10	0	MDSINE2	18	42	0	1.41684e+08
10	0	MDSINE2	18	43	2.92703e+08	1.28518e+08
10	0	MDSINE2	18	44	1.80031e+08	8.76241e+07
10	0	MDSINE2	18	45	1.44305e+08	8.58624e+07
10	0	MDSINE2	18	46	1.50505e+08	9.34629e+07
10	0	MDSINE2	18	47	2.22807e+08	1.11772e+08
10	0	MDSINE2	18	48	3.39426e+08	1.30754e+08
10	0	MDSINE2	18	49	3.05415e+08	1.18984e+08
10	0	MDSINE2	18	50	2.21221e+08	9.85785e+07
10	0	MDSINE2	18	51	4.06778e+08	6.57967e+07
10	0	MDSINE2	18	52	6.78885e+08	6.55556e+07
10	0	MDSINE2	18	53	4.25786e+08	7.51754e+07
10	0	MDSINE2	18	54	1.05763e+09	2.21368e+08
10	0	MDSINE2	18	55	5.32975e+08	3.08331e+08
10	0	MDSINE2	18	56	1.22407e+09	2.99564e+08
10	0	MDSINE2	18	57	1.68312e+09	2.74892e+08
10	0	MDSINE2	18	58	2.10158e+09	2.54378e+08
10	0	MDSINE2	18	59	1.14316e+09	2.23962e+08
10	0	MDSINE2	18	60	4.13665e+09	2.12776e+08
10	0	MDSINE2	18	61	1.31973e+10	2.11829e+08
10	0	MDSINE2	18	62	1.82409e+09	2.1086e+08
10	0	MDSINE2	18	63	6.69785e+08	2.07199e+08
10	0	MDSINE2	18	64	7.61373e+09	1.99195e+08
10	0	MDSINE2	18	65	7.08287e+08	1.97563e+08
10	0	MDSINE2	18	66	3.15111e+09	1.97117e+08
10	0	MDSINE2	18	67	1.27928e+09	1.96271e+08
10	0	MDSINE2	18	68	7.47184e+09	1.9425e+08
10	0	MDSINE2	18	69	4.63892e+09	1.92977e+08
10	0	MDSINE2	18	70	2.36285e+09	1.75832e+08
10	0	MDSINE2	18	71	1.03204e+09	1.52811e+08
10	0	MDSINE2	18	72	1.14286e+09	1.43188e+08
10	0	MDSINE2	19	0	0	100000
10	0	MDSINE2	19	1	3.83786e+06	129952
10	0	MDSINE2	19	2	6.052e+07	168213
10	0	MDSINE2	19	3	1.06471e+08	217693
10	0	MDSINE2	19	4	3.92742e+07	279451
10	0	MDSINE2	19	5	2.68734e+08	354699
10	0	MDSINE2	19	6	1.48512e+08	449331
10	0	MDSINE2	19	7	1.93535e+08	582370
10	0	MDSINE2	19	8	5.67889e+07	750900
10	0	MDSINE2	19	9	4.22523e+08	1.13972e+06
10	0	MDSINE2	19	10	1.11394e+09	1.70599e+06
10	0	MDSINE2	19	11	1.68144e+09	2.37546e+06
10	0	MDSINE2	19	12	5.37072e+08	3.1739e+06
10	0	MDSINE2	19	13	9.18179e+08	4.48764e+06
10	0	MDSINE2	19	14	1.31133e+09	5.8609e+06
10	0	MDSINE2	19	15	7.57299e+08	7.6518e+06
10	0	MDSINE2	19	16	1.35748e+09	7.81324e+06
10	0	MDSINE2	19	17	5.36592e+08	7.79817e+06
10	0	MDSINE2	19	18	1.48164e+09	5.57293e+06
10	0	MDSINE2	19	19	1.2036e+09	5.37326e+06
10	0	MDSINE2	19	20	6.31779e+08	6.82685e+06
10	0	MDSINE2	19	21	6.05361e+08	7.75611e+06
10	0	MDSINE2	19	22	6.81356e+08	7.46632e+06
10	0	MDSINE2	19	23	6.36013e+08	5.36e+06
10	0	MDSINE2	19	24	2.82023e+08	5.65433e+06
10	0	MDSINE2	19	25	1.81606e+09	6.22639e+06
10	0	MDSINE2	19	26	5.75404e+09	183553
10	0	MDSINE2	19	27	6.27136e+09	119629
10	0	MDSINE2	19	28	9.96868e+09	71934.4
10	0	MDSINE2	19	29	1.02338e+10	55297.1
10	0	MDSINE2	19	30	1.11088e+10	44391.5
10	0	MDSINE2	19	31	4.22546e+09	44421.1
10	0	MDSINE2	19	32	1.37727e+10	38387.3
10	0	MDSINE2	19	33	8.96087e+09	31251.8
10	0	MDSINE2	19	34	1.13193e+10	32570.4
10	0	MDSINE2	19	35	1.31937e+10	29803.6
10	0	MDSINE2	19	36	6.16621e+08	14109.3
10	0	MDSINE2	19	37	5.32423e+08	8593.79
10	0	MDSINE2	19	38	1.24649e+08	6008.51
10	0	MDSINE2	19	39	8.68429e+08	4021.63
10	0	MDSINE2	19	40	1.92782e+07	4261.71
10	0	MDSINE2	19	41	1.34442e+07	2174.89
10	0	MDSINE2	19	42	1.03293e+07	93.8544
10	0	MDSINE2	19	43	411677	50.5846
10	0	MDSINE2	19	44	0	54.0597
10	0	MDSINE2	19	45	0	61.3125
10	0	MDSINE2	19	46	0	69.0327
10	0	MDSINE2	19	47	0	77.007
10	0	MDSINE2	19	48	0	85.1561
10	0	MDSINE2	19	49	321151	112.618
10	0	MDSINE2	19	50	692758	124.377
10	0	MDSINE2	19	51	0	103.95
10	0	MDSINE2	19	52	0	87.5631
10	0	MDSINE2	19	53	1.15703e+06	98.9157
10	0	MDSINE2	19	54	0	114.121
10	0	MDSINE2	19	55	0	103.986
10	0	MDSINE2	19	56	1.35257e+06	76.9975
10	0	MDSINE2	19	57	0	57.6173
10	0	MDSINE2	19	58	7.57055e+06	43.8187
10	0	MDSINE2	19	59	2.62193e+06	27.1586
10	0	MDSINE2	19	60	3.26105e+06	13.2067
10	0	MDSINE2	19	61	5.23701e+07	12.0495
10	0	MDSINE2	19	62	1.38689e+07	3.46938
10	0	MDSINE2	19	63	4.08198e+06	3.07841
10	0	MDSINE2	19	64	1.56179e+08	2.73064
10	0	MDSINE2	19	65	9.04196e+06	2.42095
10	0	MDSINE2	19	66	1.20448e+07	2.14531
10	0	MDSINE2	19	67	8.2748e+06	1.90028
10	0	MDSINE2	19	68	1.89641e+07	1.68286
10	0	MDSINE2	19	69	5.05408e+07	1.31994
10	0	MDSINE2	19	70	3.38938e+09	0.959055
10	0	MDSINE2	19	71	4.7163e+07	0.629033
10	0	MDSINE2	19	72	4.13704e+07	0.512881
10	0	MDSINE2	20	0	0	100000
10	0	MDSINE2	20	1	3.83786e+06	133967
10	0	MDSINE2	20	2	6.24113e+07	179205
10	0	MDSINE2	20	3	1.81395e+08	239332
10	0	MDSINE2	20	4	7.08851e+07	317077
10	0	MDSINE2	20	5	9.20527e+07	417420
10	0	MDSINE2	20	6	7.66962e+06	550886
10	0	MDSINE2	20	7	2.62654e+07	742058
10	0	MDSINE2	20	8	2.91103e+07	961057
10	0	MDSINE2	20	9	3.98999e+08	1.64378e+06
10	0	MDSINE2	20	10	1.29528e+09	2.81215e+06
10	0	MDSINE2	20	11	1.14591e+09	4.49367e+06
10	0	MDSINE2	20	12	7.04318e+08	7.58996e+06
10	0	MDSINE2	20	13	1.02659e+09	1.35684e+07
10	0	MDSINE2	20	14	1.28591e+09	2.31223e+07
10	0	MDSINE2	20	15	6.35221e+08	7.65653e+07
10	0	MDSINE2	20	16	8.63975e+08	1.51875e+08
10	0	MDSINE2	20	17	5.81072e+08	2.19668e+08
10	0	MDSINE2	20	18	1.22251e+09	2.72546e+08
10	0	MDSINE2	20	19	2.06105e+09	2.96174e+08
10	0	MDSINE2	20	20	3.77405e+08	2.73352e+08
10	0	MDSINE2	20	21	2.36718e+08	2.75476e+08
10	0	MDSINE2	20	22	0	2.58145e+08
10	0	MDSINE2	20	23	3.20215e+08	2.29572e+08
10	0	MDSINE2	20	24	4.30456e+08	1.4459e+08
10	0	MDSINE2	20	25	4.4152e+08	1.85026e+08
10	0	MDSINE2	20	26	1.5775e+09	2.33665e+07
10	0	MDSINE2	20	27	1.85746e+09	1.5122e+07
10	0	MDSINE2	20	28	8.15018e+08	1.43507e+07
10	0	MDSINE2	20	29	3.21534e+09	1.6933e+07
10	0	MDSINE2	20	30	2.25774e+09	1.91026e+07
10	0	MDSINE2	20	31	1.07272e+09	1.71756e+07
10	0	MDSINE2	20	32	3.17002e+09	1.57056e+07
10	0	MDSINE2	20	33	1.87931e+09	1.37891e+07
10	0	MDSINE2	20	34	2.50689e+09	1.51578e+07
10	0	MDSINE2	20	35	3.55076e+09	1.40224e+07
10	0	MDSINE2	20	36	1.14168e+09	1.69293e+07
10	0	MDSINE2	20	37	1.9466e+09	2.35931e+07
10	0	MDSINE2	20	38	1.78456e+09	2.93291e+07
10	0	MDSINE2	20	39	2.48045e+10	3.84924e+07
10	0	MDSINE2	20	40	1.03013e+09	5.61048e+07
10	0	MDSINE2	20	41	7.64248e+08	1.1417e+08
10	0	MDSINE2	20	42	3.91653e+08	1.37435e+08
10	0	MDSINE2	20	43	2.95173e+08	1.15264e+08
10	0	MDSINE2	20	44	3.81935e+08	1.00975e+08
10	0	MDSINE2	20	45	1.81411e+08	9.39886e+07
10	0	MDSINE2	20	46	1.3211e+08	9.06323e+07
10	0	MDSINE2	20	47	2.50839e+08	8.9361e+07
10	0	MDSINE2	20	48	1.87149e+08	8.38396e+07
10	0	MDSINE2	20	49	1.10797e+08	7.58668e+07
10	0	MDSINE2	20	50	1.14536e+08	7.1049e+07
10	0	MDSINE2	20	51	1.40401e+08	5.91255e+07
10	0	MDSINE2	20	52	4.30542e+08	7.53007e+07
10	0	MDSINE2	20	53	3.32067e+08	7.06038e+07
10	0	MDSINE2	20	54	5.74942e+08	6.64823e+07
10	0	MDSINE2	20	55	2.22801e+08	6.3171e+07
10	0	MDSINE2	20	56	4.80161e+08	9.60067e+07
10	0	MDSINE2	20	57	6.16217e+08	9.56425e+07
10	0	MDSINE2	20	58	5.48108e+08	9.78105e+07
10	0	MDSINE2	20	59	1.30441e+08	1.17458e+08
10	0	MDSINE2	20	60	8.25047e+08	1.27856e+08
10	0	MDSINE2	20	61	4.52478e+09	1.30006e+08
10	0	MDSINE2	20	62	9.04779e+07	1.25585e+08
10	0	MDSINE2	20	63	1.14636e+08	1.11563e+08
10	0	MDSINE2	20	64	2.20425e+09	1.0646e+08
10	0	MDSINE2	20	65	4.81233e+08	1.0219e+08
10	0	MDSINE2	20	66	9.98795e+08	9.86498e+07
10	0	MDSINE2	20	67	5.75374e+08	9.57627e+07
10	0	MDSINE2	20	68	2.95365e+09	7.79079e+07
10	0	MDSINE2	20	69	3.19129e+09	2.77191e+07
10	0	MDSINE2	20	70	3.40153e+09	1.57649e+07
10	0	MDSINE2	20	71	1.80329e+09	9.38562e+06
10	0	MDSINE2	20	72	2.06335e+09	8.19189e+06
10	0	MDSINE2	21	0	0	100000
10	0	MDSINE2	21	1	0	131111
10	0	MDSINE2	21	2	0	171896
10	0	MDSINE2	21	3	0	224393
10	0	MDSINE2	21	4	0	290834
10	0	MDSINE2	21	5	1.48472e+06	377051
10	0	MDSINE2	21	6	3.69536e+07	483744
10	0	MDSINE2	21	7	5.04572e+07	620782
10	0	MDSINE2	21	8	1.47937e+08	799295
10	0	MDSINE2	21	9	1.558e+09	1.31711e+06
10	0	MDSINE2	21	10	2.82372e+09	2.10167e+06
10	0	MDSINE2	21	11	1.4108e+10	3.19433e+06
10	0	MDSINE2	21	12	4.22355e+09	4.45527e+06
10	0	MDSINE2	21	13	2.71693e+09	6.5961e+06
10	0	MDSINE2	21	14	6.44228e+09	9.08986e+06
10	0	MDSINE2	21	15	3.10369e+09	1.76766e+07
10	0	MDSINE2	21	16	3.18112e+09	2.05038e+07
10	0	MDSINE2	21	17	2.10567e+09	1.4815e+07
10	0	MDSINE2	21	18	8.09974e+09	1.51552e+07
10	0	MDSINE2	21	19	6.17044e+09	1.43956e+07
10	0	MDSINE2	21	20	1.01417e+09	1.98047e+07
10	0	MDSINE2	21	21	3.1999e+08	1.89837e+07
10	0	MDSINE2	21	22	5.53948e+06	2.19426e+07
10	0	MDSINE2	21	23	1.81087e+08	2.0635e+07
10	0	MDSINE2	21	24	4.04818e+07	1.85633e+07
10	0	MDSINE2	21	25	1.99934e+08	2.16467e+07
10	0	MDSINE2	21	26	1.80802e+07	1.66464e+07
10	0	MDSINE2	21	27	7.76639e+07	1.63285e+07
10	0	MDSINE2	21	28	3.00538e+08	1.38155e+07
10	0	MDSINE2	21	29	3.58567e+08	9.46257e+06
10	0	MDSINE2	21	30	8.56828e+08	6.8482e+06
10	0	MDSINE2	21	31	6.99883e+08	5.34922e+06
10	0	MDSINE2	21	32	2.04365e+09	4.31037e+06
10	0	MDSINE2	21	33	1.40521e+09	3.01082e+06
10	0	MDSINE2	21	34	4.50649e+09	1.80789e+06
10	0	MDSINE2	21	35	4.3096e+09	1.64434e+06
10	0	MDSINE2	21	36	1.7025e+08	1.02569e+06
10	0	MDSINE2	21	37	1.01184e+08	658115
10	0	MDSINE2	21	38	1.66199e+07	295729
10	0	MDSINE2	21	39	1.08554e+08	209869
10	0	MDSINE2	21	40	0	97737.2
10	0	MDSINE2	21	41	0	16330.3
10	0	MDSINE2	21	42	0	134.877
10	0	MDSINE2	21	43	0	70.6459
10	0	MDSINE2	21	44	0	82.5468
10	0	MDSINE2	21	45	0	96.9072
10	0	MDSINE2	21	46	0	113.987
10	0	MDSINE2	21	47	0	134.297
10	0	MDSINE2	21	48	0	158.436
10	0	MDSINE2	21	49	0	187.114
10	0	MDSINE2	21	50	0	221.176
10	0	MDSINE2	21	51	0	222.879
10	0	MDSINE2	21	52	0	293.896
10	0	MDSINE2	21	53	0	239.12
10	0	MDSINE2	21	54	0	193.456
10	0	MDSINE2	21	55	0	161.215
10	0	MDSINE2	21	56	0	140.118
10	0	MDSINE2	21	57	0	124.893
10	0	MDSINE2	21	58	0	115.033
10	0	MDSINE2	21	59	4.58837e+06	124.523
10	0	MDSINE2	21	60	1.30442e+07	180.401
10	0	MDSINE2	21	61	6.28441e+07	183.206
10	0	MDSINE2	21	62	4.62296e+06	178.238
10	0	MDSINE2	21	63	4.42215e+06	170.059
10	0	MDSINE2	21	64	2.83962e+07	149.445
10	0	MDSINE2	21	65	7.53497e+06	130.723
10	0	MDSINE2	21	66	3.7061e+06	113.872
10	0	MDSINE2	21	67	6.06818e+06	98.8474
10	0	MDSINE2	21	68	4.74101e+06	85.5712
10	0	MDSINE2	21	69	3.61006e+06	63.7985
10	0	MDSINE2	21	70	1.4578e+08	47.4578
10	0	MDSINE2	21	71	1.38715e+07	35.3821
10	0	MDSINE2	21	72	3.49063e+07	30.6089
10	0	MDSINE2	22	0	261766	261766
10	0	MDSINE2	22	1	0	293935
10	0	MDSINE2	22	2	0	329647
10	0	MDSINE2	22	3	0	369123
10	0	MDSINE2	22	4	0	414257
10	0	MDSINE2	22	5	0	463681
10	0	MDSINE2	22	6	0	513933
10	0	MDSINE2	22	7	0	570318
10	0	MDSINE2	22	8	0	633071
10	0	MDSINE2	22	9	0	769151
10	0	MDSINE2	22	10	0	902780
10	0	MDSINE2	22	11	0	1.05442e+06
10	0	MDSINE2	22	12	2.8267e+07	1.1697e+06
10	0	MDSINE2	22	13	7.96493e+07	1.30143e+06
10	0	MDSINE2	22	14	1.19443e+08	1.47179e+06
10	0	MDSINE2	22	15	1.75875e+07	1.52223e+06
10	0	MDSINE2	22	16	2.46069e+07	1.44164e+06
10	0	MDSINE2	22	17	1.41956e+07	1.22704e+06
10	0	MDSINE2	22	18	2.06667e+07	815397
10	0	MDSINE2	22	19	0	797637
10	0	MDSINE2	22	20	0	942389
10	0	MDSINE2	22	21	1.59059e+07	1.10763e+06
10	0	MDSINE2	22	22	4.40758e+09	962785
10	0	MDSINE2	22	23	1.10419e+07	798289
10	0	MDSINE2	22	24	0	833083
10	0	MDSINE2	22	25	6.66446e+07	915496
10	0	MDSINE2	22	26	0	197721
10	0	MDSINE2	22	27	0	111330
10	0	MDSINE2	22	28	0	85373.1
10	0	MDSINE2	22	29	2.35126e+07	68732.5
10	0	MDSINE2	22	30	0	60493.5
10	0	MDSINE2	22	31	0	54775.6
10	0	MDSINE2	22	32	0	50030.9
10	0	MDSINE2	22	33	1.28134e+07	42495.2
10	0	MDSINE2	22	34	1.76957e+07	27404.8
10	0	MDSINE2	22	35	0	23986.3
10	0	MDSINE2	22	36	2.86135e+06	23279.4
10	0	MDSINE2	22	37	1.68641e+07	22650.4
10	0	MDSINE2	22	38	0	26433.6
10	0	MDSINE2	22	39	0	31617.2
10	0	MDSINE2	22	40	5.86729e+06	38461.3
10	0	MDSINE2	22	41	0	51939.7
10	0	MDSINE2	22	42	0	140920
10	0	MDSINE2	22	43	0	124829
10	0	MDSINE2	22	44	0	117472
10	0	MDSINE2	22	45	0	114823
10	0	MDSINE2	22	46	0	120342
10	0	MDSINE2	22	47	0	120794
10	0	MDSINE2	22	48	0	121751
10	0	MDSINE2	22	49	0	157672
10	0	MDSINE2	22	50	0	172669
10	0	MDSINE2	22	51	0	141217
10	0	MDSINE2	22	52	0	193462
10	0	MDSINE2	22	53	0	195599
10	0	MDSINE2	22	54	0	192202
10	0	MDSINE2	22	55	0	189845
10	0	MDSINE2	22	56	0	188446
10	0	MDSINE2	22	57	0	174302
10	0	MDSINE2	22	58	0	160868
10	0	MDSINE2	22	59	0	136408
10	0	MDSINE2	22	60	0	75957.2
10	0	MDSINE2	22	61	0	62215.4
10	0	MDSINE2	22	62	0	51212.8
10	0	MDSINE2	22	63	0	42364.3
10	0	MDSINE2	22	64	0	35212.1
10	0	MDSINE2	22	65	0	29400.6
10	0	MDSINE2	22	66	0	24653.3
10	0	MDSINE2	22	67	0	20755.3
10	0	MDSINE2	22	68	0	17538.4
10	0	MDSINE2	22	69	0	12647.2
10	0	MDSINE2	22	70	0	9220.97
10	0	MDSINE2	22	71	0	6779.41
10	0	MDSINE2	22	72	0	5826.64
10	0	MDSINE2	23	0	5.44473e+07	5.44473e+07
10	0	MDSINE2	23	1	1.42193e+09	6.90285e+07
10	0	MDSINE2	23	2	1.85343e+09	8.67489e+07
10	0	MDSINE2	23	3	2.72092e+09	1.07848e+08
10	0	MDSINE2	23	4	4.18605e+08	1.32552e+08
10	0	MDSINE2	23	5	2.2256e+09	1.62279e+08
10	0	MDSINE2	23	6	4.18343e+08	1.96434e+08
10	0	MDSINE2	23	7	2.58507e+08	2.3451e+08
10	0	MDSINE2	23	8	5.98908e+07	2.70142e+08
10	0	MDSINE2	23	9	2.78666e+08	3.45746e+08
10	0	MDSINE2	23	10	5.56972e+08	4.06396e+08
10	0	MDSINE2	23	11	9.4437e+08	4.44737e+08
10	0	MDSINE2	23	12	3.74537e+08	4.5365e+08
10	0	MDSINE2	23	13	1.88061e+08	4.30544e+08
10	0	MDSINE2	23	14	4.21861e+08	3.78386e+08
10	0	MDSINE2	23	15	2.1312e+08	2.79147e+08
10	0	MDSINE2	23	16	9.97946e+07	2.27633e+08
10	0	MDSINE2	23	17	5.96213e+07	1.71451e+08
10	0	MDSINE2	23	18	1.06513e+08	9.71345e+07
10	0	MDSINE2	23	19	1.71489e+08	8.75323e+07
10	0	MDSINE2	23	20	1.19705e+08	9.72895e+07
10	0	MDSINE2	23	21	7.20445e+07	1.14087e+08
10	0	MDSINE2	23	22	1.3664e+08	1.20099e+08
10	0	MDSINE2	23	23	2.65006e+08	9.66372e+07
10	0	MDSINE2	23	24	1.1065e+08	8.68836e+07
10	0	MDSINE2	23	25	7.03933e+08	7.97317e+07
10	0	MDSINE2	23	26	3.61605e+08	4.07545e+07
10	0	MDSINE2	23	27	3.55959e+08	3.40948e+07
10	0	MDSINE2	23	28	4.78823e+08	2.6284e+07
10	0	MDSINE2	23	29	2.88029e+08	1.71844e+07
10	0	MDSINE2	23	30	3.2131e+08	1.1495e+07
10	0	MDSINE2	23	31	1.24278e+08	1.03424e+07
10	0	MDSINE2	23	32	1.82107e+08	9.45773e+06
10	0	MDSINE2	23	33	5.12538e+07	8.25761e+06
10	0	MDSINE2	23	34	1.2387e+08	8.01453e+06
10	0	MDSINE2	23	35	1.7897e+08	7.51254e+06
10	0	MDSINE2	23	36	0	3.68338e+06
10	0	MDSINE2	23	37	0	1.62013e+06
10	0	MDSINE2	23	38	0	774858
10	0	MDSINE2	23	39	0	441787
10	0	MDSINE2	23	40	0	249211
10	0	MDSINE2	23	41	0	79274.2
10	0	MDSINE2	23	42	860777	2321.2
10	0	MDSINE2	23	43	0	1257.85
10	0	MDSINE2	23	44	0	1718.73
10	0	MDSINE2	23	45	0	2283.58
10	0	MDSINE2	23	46	0	2845.77
10	0	MDSINE2	23	47	0	4105.29
10	0	MDSINE2	23	48	0	5634.05
10	0	MDSINE2	23	49	0	7771.17
10	0	MDSINE2	23	50	0	10384
10	0	MDSINE2	23	51	0	8356.81
10	0	MDSINE2	23	52	0	20212.2
10	0	MDSINE2	23	53	0	26481.2
10	0	MDSINE2	23	54	0	31173.7
10	0	MDSINE2	23	55	0	41957.1
10	0	MDSINE2	23	56	0	55781.2
10	0	MDSINE2	23	57	0	56846.8
10	0	MDSINE2	23	58	0	57459.7
10	0	MDSINE2	23	59	0	49217.6
10	0	MDSINE2	23	60	0	27936.8
10	0	MDSINE2	23	61	0	27309.4
10	0	MDSINE2	23	62	0	27117.7
10	0	MDSINE2	23	63	0	27502.4
10	0	MDSINE2	23	64	0	28607.1
10	0	MDSINE2	23	65	0	30583.4
10	0	MDSINE2	23	66	0	28361.2
10	0	MDSINE2	23	67	0	24029.7
10	0	MDSINE2	23	68	0	20313.3
10	0	MDSINE2	23	69	0	14940.4
10	0	MDSINE2	23	70	0	13485.2
10	0	MDSINE2	23	71	0	13047.2
10	0	MDSINE2	23	72	0	13143.9
10	0	MDSINE2	24	0	2.9056e+07	2.9056e+07
10	0	MDSINE2	24	1	4.18327e+08	4.07668e+07
10	0	MDSINE2	24	2	7.35697e+08	5.69263e+07
10	0	MDSINE2	24	3	8.02475e+08	7.84193e+07
10	0	MDSINE2	24	4	8.81275e+07	1.06341e+08
10	0	MDSINE2	24	5	2.43494e+08	1.40124e+08
10	0	MDSINE2	24	6	2.13355e+08	1.8173e+08
10	0	MDSINE2	24	7	4.52733e+08	2.36134e+08
10	0	MDSINE2	24	8	1.09999e+08	2.92976e+08
10	0	MDSINE2	24	9	0	3.80937e+08
10	0	MDSINE2	24	10	1.1269e+09	4.38554e+08
10	0	MDSINE2	24	11	9.67403e+08	4.53365e+08
10	0	MDSINE2	24	12	4.64049e+08	4.53193e+08
10	0	MDSINE2	24	13	5.99582e+08	4.53859e+08
10	0	MDSINE2	24	14	0	4.52173e+08
10	0	MDSINE2	24	15	0	4.13469e+08
10	0	MDSINE2	24	16	0	3.77341e+08
10	0	MDSINE2	24	17	4.05047e+08	3.5512e+08
10	0	MDSINE2	24	18	7.58307e+08	2.86053e+08
10	0	MDSINE2	24	19	0	2.89524e+08
10	0	MDSINE2	24	20	4.05669e+08	2.83345e+08
10	0	MDSINE2	24	21	1.91807e+08	2.49915e+08
10	0	MDSINE2	24	22	0	2.18978e+08
10	0	MDSINE2	24	23	0	1.95584e+08
10	0	MDSINE2	24	24	2.28047e+08	1.72221e+08
10	0	MDSINE2	24	25	3.83206e+08	1.73372e+08
10	0	MDSINE2	24	26	6.78009e+08	3.49892e+07
10	0	MDSINE2	24	27	6.73087e+08	2.96514e+07
10	0	MDSINE2	24	28	7.48797e+08	2.66678e+07
10	0	MDSINE2	24	29	1.42251e+09	2.51589e+07
10	0	MDSINE2	24	30	1.10959e+09	2.58346e+07
10	0	MDSINE2	24	31	0	2.69502e+07
10	0	MDSINE2	24	32	2.41461e+09	2.63228e+07
10	0	MDSINE2	24	33	9.14026e+08	2.64393e+07
10	0	MDSINE2	24	34	1.09713e+09	4.28121e+07
10	0	MDSINE2	24	35	1.15257e+09	5.09479e+07
10	0	MDSINE2	24	36	5.83715e+08	7.40302e+07
10	0	MDSINE2	24	37	7.20337e+08	1.01848e+08
10	0	MDSINE2	24	38	5.62998e+08	1.06996e+08
10	0	MDSINE2	24	39	1.17238e+10	1.13124e+08
10	0	MDSINE2	24	40	5.817e+08	1.23163e+08
10	0	MDSINE2	24	41	2.69917e+08	1.40636e+08
10	0	MDSINE2	24	42	6.11151e+07	2.54626e+08
10	0	MDSINE2	24	43	1.56849e+08	2.64099e+08
10	0	MDSINE2	24	44	0	2.50266e+08
10	0	MDSINE2	24	45	6.47898e+07	2.66171e+08
10	0	MDSINE2	24	46	7.85972e+07	2.67103e+08
10	0	MDSINE2	24	47	9.32792e+07	2.6708e+08
10	0	MDSINE2	24	48	1.86568e+08	2.55788e+08
10	0	MDSINE2	24	49	1.46445e+08	2.47444e+08
10	0	MDSINE2	24	50	1.01143e+08	2.47043e+08
10	0	MDSINE2	24	51	2.07235e+08	2.65835e+08
10	0	MDSINE2	24	52	3.32527e+08	1.98204e+08
10	0	MDSINE2	24	53	2.15207e+08	1.86449e+08
10	0	MDSINE2	24	54	6.05695e+08	2.08674e+08
10	0	MDSINE2	24	55	2.94156e+08	2.08254e+08
10	0	MDSINE2	24	56	6.50584e+08	1.8962e+08
10	0	MDSINE2	24	57	9.01368e+08	1.73519e+08
10	0	MDSINE2	24	58	1.0841e+09	1.72535e+08
10	0	MDSINE2	24	59	6.35818e+08	1.67441e+08
10	0	MDSINE2	24	60	1.99087e+09	1.37731e+08
10	0	MDSINE2	24	61	5.95972e+09	1.35108e+08
10	0	MDSINE2	24	62	7.40334e+08	1.3678e+08
10	0	MDSINE2	24	63	2.66349e+08	1.38672e+08
10	0	MDSINE2	24	64	3.64536e+09	1.46859e+08
10	0	MDSINE2	24	65	3.99353e+08	1.31331e+08
10	0	MDSINE2	24	66	1.44909e+09	1.16186e+08
10	0	MDSINE2	24	67	5.2407e+08	1.15214e+08
10	0	MDSINE2	24	68	3.98719e+09	9.84682e+07
10	0	MDSINE2	24	69	2.55231e+09	1.06543e+08
10	0	MDSINE2	24	70	1.14802e+09	1.02946e+08
10	0	MDSINE2	24	71	6.15893e+08	9.9568e+07
10	0	MDSINE2	24	72	6.65806e+08	9.81626e+07
10	0	MDSINE2	25	0	0	100000
10	0	MDSINE2	25	1	1.15136e+07	116205
10	0	MDSINE2	25	2	4.34988e+07	134960
10	0	MDSINE2	25	3	6.50655e+07	156615
10	0	MDSINE2	25	4	1.38897e+07	181035
10	0	MDSINE2	25	5	4.00875e+07	208548
10	0	MDSINE2	25	6	5.8568e+07	238417
10	0	MDSINE2	25	7	4.90748e+07	271148
10	0	MDSINE2	25	8	1.93273e+07	309572
10	0	MDSINE2	25	9	1.00428e+08	406279
10	0	MDSINE2	25	10	1.03623e+08	505379
10	0	MDSINE2	25	11	1.26684e+08	599075
10	0	MDSINE2	25	12	1.29557e+08	665383
10	0	MDSINE2	25	13	4.86746e+07	717117
10	0	MDSINE2	25	14	6.8616e+07	772979
10	0	MDSINE2	25	15	1.34493e+07	536159
10	0	MDSINE2	25	16	0	518979
10	0	MDSINE2	25	17	2.08202e+07	429866
10	0	MDSINE2	25	18	6.67692e+07	256445
10	0	MDSINE2	25	19	9.52719e+07	250234
10	0	MDSINE2	25	20	1.99509e+07	347273
10	0	MDSINE2	25	21	1.68416e+07	442088
10	0	MDSINE2	25	22	9.71255e+08	447943
10	0	MDSINE2	25	23	7.50849e+07	421936
10	0	MDSINE2	25	24	4.18312e+07	371117
10	0	MDSINE2	25	25	9.70511e+08	307288
10	0	MDSINE2	25	26	2.07923e+08	121459
10	0	MDSINE2	25	27	2.20048e+08	72044.1
10	0	MDSINE2	25	28	1.78285e+08	37851.3
10	0	MDSINE2	25	29	2.70394e+08	26347.4
10	0	MDSINE2	25	30	2.27059e+08	22223.4
10	0	MDSINE2	25	31	7.84916e+07	18853.7
10	0	MDSINE2	25	32	2.15831e+08	16064.6
10	0	MDSINE2	25	33	2.64811e+08	11773.7
10	0	MDSINE2	25	34	2.24145e+08	7140.36
10	0	MDSINE2	25	35	2.29081e+08	6122.38
10	0	MDSINE2	25	36	6.76709e+08	6088.79
10	0	MDSINE2	25	37	2.48143e+08	7329.11
10	0	MDSINE2	25	38	3.84334e+08	9185.83
10	0	MDSINE2	25	39	2.0001e+10	10242.9
10	0	MDSINE2	25	40	1.03181e+09	10770.7
10	0	MDSINE2	25	41	8.48016e+08	7440.9
10	0	MDSINE2	25	42	1.56747e+09	1238.89
10	0	MDSINE2	25	43	8.79343e+08	926.235
10	0	MDSINE2	25	44	6.81986e+08	1114.13
10	0	MDSINE2	25	45	1.64919e+08	1092.62
10	0	MDSINE2	25	46	1.32668e+08	777.156
10	0	MDSINE2	25	47	2.32956e+08	614.289
10	0	MDSINE2	25	48	4.05684e+08	665.43
10	0	MDSINE2	25	49	1.60897e+08	734.857
10	0	MDSINE2	25	50	1.10841e+08	819.074
10	0	MDSINE2	25	51	8.12594e+07	741.956
10	0	MDSINE2	25	52	1.12446e+08	672.536
10	0	MDSINE2	25	53	3.99174e+07	633.423
10	0	MDSINE2	25	54	8.02244e+07	597.351
10	0	MDSINE2	25	55	3.13087e+07	564.03
10	0	MDSINE2	25	56	6.62757e+07	533.224
10	0	MDSINE2	25	57	1.49825e+08	504.726
10	0	MDSINE2	25	58	1.96834e+08	478.357
10	0	MDSINE2	25	59	4.85057e+07	431.355
10	0	MDSINE2	25	60	1.09245e+08	326.68
10	0	MDSINE2	25	61	3.5088e+08	313.382
10	0	MDSINE2	25	62	3.4342e+07	301.03
10	0	MDSINE2	25	63	9.18446e+06	171.329
10	0	MDSINE2	25	64	1.38431e+08	112.544
10	0	MDSINE2	25	65	6.02797e+06	86.5293
10	0	MDSINE2	25	66	5.65181e+07	71.5397
10	0	MDSINE2	25	67	2.15145e+07	61.3735
10	0	MDSINE2	25	68	7.11152e+07	54.0169
10	0	MDSINE2	25	69	3.61006e+07	44.1764
10	0	MDSINE2	25	70	4.85932e+07	36.2061
10	0	MDSINE2	25	71	2.77429e+07	29.7157
10	0	MDSINE2	25	72	6.59341e+07	26.9272
10	0	MDSINE2	26	0	3.53384e+07	3.53384e+07
10	0	MDSINE2	26	1	4.24083e+08	4.64822e+07
10	0	MDSINE2	26	2	9.39952e+08	6.09466e+07
10	0	MDSINE2	26	3	1.25005e+09	7.93502e+07
10	0	MDSINE2	26	4	1.16865e+08	1.03491e+08
10	0	MDSINE2	26	5	3.37032e+08	1.34515e+08
10	0	MDSINE2	26	6	2.16841e+08	1.72362e+08
10	0	MDSINE2	26	7	1.7349e+08	2.13055e+08
10	0	MDSINE2	26	8	1.20975e+08	2.60075e+08
10	0	MDSINE2	26	9	3.86333e+08	3.63307e+08
10	0	MDSINE2	26	10	1.61587e+09	4.97096e+08
10	0	MDSINE2	26	11	1.3417e+09	6.06271e+08
10	0	MDSINE2	26	12	8.50364e+08	6.7754e+08
10	0	MDSINE2	26	13	6.0622e+08	6.92428e+08
10	0	MDSINE2	26	14	1.15631e+09	6.88391e+08
10	0	MDSINE2	26	15	8.42133e+08	5.82591e+08
10	0	MDSINE2	26	16	5.2358e+08	4.64414e+08
10	0	MDSINE2	26	17	3.76656e+08	4.14133e+08
10	0	MDSINE2	26	18	1.03333e+09	3.1847e+08
10	0	MDSINE2	26	19	1.06705e+09	3.09157e+08
10	0	MDSINE2	26	20	2.09485e+08	3.06532e+08
10	0	MDSINE2	26	21	7.95297e+07	2.64835e+08
10	0	MDSINE2	26	22	7.38597e+06	2.33788e+08
10	0	MDSINE2	26	23	6.84598e+07	2.23877e+08
10	0	MDSINE2	26	24	1.25494e+08	2.15912e+08
10	0	MDSINE2	26	25	1.95768e+08	1.84978e+08
10	0	MDSINE2	26	26	8.76892e+08	2.73671e+07
10	0	MDSINE2	26	27	1.21026e+09	2.17956e+07
10	0	MDSINE2	26	28	1.01877e+09	1.83389e+07
10	0	MDSINE2	26	29	1.38136e+09	1.61575e+07
10	0	MDSINE2	26	30	9.51079e+08	1.47534e+07
10	0	MDSINE2	26	31	6.01769e+08	1.33137e+07
10	0	MDSINE2	26	32	1.31522e+09	1.13979e+07
10	0	MDSINE2	26	33	8.5423e+08	9.46649e+06
10	0	MDSINE2	26	34	1.2387e+09	9.93769e+06
10	0	MDSINE2	26	35	1.18836e+09	1.01567e+07
10	0	MDSINE2	26	36	7.71134e+08	1.3276e+07
10	0	MDSINE2	26	37	1.23349e+09	1.6453e+07
10	0	MDSINE2	26	38	6.64794e+08	2.1047e+07
10	0	MDSINE2	26	39	6.94743e+09	2.21276e+07
10	0	MDSINE2	26	40	7.79512e+07	2.40117e+07
10	0	MDSINE2	26	41	1.44783e+07	2.6812e+07
10	0	MDSINE2	26	42	2.65119e+08	8.24364e+07
10	0	MDSINE2	26	43	2.35479e+08	9.94815e+07
10	0	MDSINE2	26	44	3.81374e+08	8.43089e+07
10	0	MDSINE2	26	45	3.53988e+08	7.59174e+07
10	0	MDSINE2	26	46	3.23865e+08	7.18226e+07
10	0	MDSINE2	26	47	3.18019e+08	7.06364e+07
10	0	MDSINE2	26	48	3.00485e+08	7.71958e+07
10	0	MDSINE2	26	49	1.54474e+08	7.30765e+07
10	0	MDSINE2	26	50	9.53697e+07	7.1212e+07
10	0	MDSINE2	26	51	9.61649e+07	5.54456e+07
10	0	MDSINE2	26	52	7.8171e+07	1.35699e+08
10	0	MDSINE2	26	53	8.4463e+07	1.37899e+08
10	0	MDSINE2	26	54	9.35952e+07	1.24115e+08
10	0	MDSINE2	26	55	8.37324e+07	1.13064e+08
10	0	MDSINE2	26	56	2.28584e+08	1.04011e+08
10	0	MDSINE2	26	57	1.72782e+08	9.64397e+07
10	0	MDSINE2	26	58	1.04474e+08	9.58187e+07
10	0	MDSINE2	26	59	3.34296e+07	1.00323e+08
10	0	MDSINE2	26	60	1.95663e+07	8.58685e+07
10	0	MDSINE2	26	61	1.20451e+08	8.75434e+07
10	0	MDSINE2	26	62	1.10291e+08	8.87337e+07
10	0	MDSINE2	26	63	1.27902e+08	8.75563e+07
10	0	MDSINE2	26	64	2.09422e+08	8.71568e+07
10	0	MDSINE2	26	65	8.0373e+07	8.76283e+07
10	0	MDSINE2	26	66	1.48244e+07	7.73459e+07
10	0	MDSINE2	26	67	1.15847e+07	6.56845e+07
10	0	MDSINE2	26	68	1.4223e+07	6.71549e+07
10	0	MDSINE2	26	69	5.77609e+07	4.9296e+07
10	0	MDSINE2	26	70	8.50382e+07	5.3656e+07
10	0	MDSINE2	26	71	3.66207e+08	5.88696e+07
10	0	MDSINE2	26	72	2.13316e+08	5.93311e+07
10	0	MDSINE2	27	0	1.30883e+06	1.30883e+06
10	0	MDSINE2	27	1	4.79732e+07	1.59733e+06
10	0	MDSINE2	27	2	4.91725e+07	1.9537e+06
10	0	MDSINE2	27	3	2.56319e+07	2.38448e+06
10	0	MDSINE2	27	4	0	2.90881e+06
10	0	MDSINE2	27	5	0	3.50905e+06
10	0	MDSINE2	27	6	0	4.27326e+06
10	0	MDSINE2	27	7	0	5.08997e+06
10	0	MDSINE2	27	8	0	6.01562e+06
10	0	MDSINE2	27	9	0	8.56463e+06
10	0	MDSINE2	27	10	0	1.19203e+07
10	0	MDSINE2	27	11	0	1.63028e+07
10	0	MDSINE2	27	12	0	2.16749e+07
10	0	MDSINE2	27	13	0	2.35447e+07
10	0	MDSINE2	27	14	0	2.67367e+07
10	0	MDSINE2	27	15	0	3.72026e+07
10	0	MDSINE2	27	16	0	3.24637e+07
10	0	MDSINE2	27	17	0	2.49263e+07
10	0	MDSINE2	27	18	0	1.82391e+07
10	0	MDSINE2	27	19	3.17573e+06	1.82393e+07
10	0	MDSINE2	27	20	0	2.52957e+07
10	0	MDSINE2	27	21	1.87129e+06	3.2429e+07
10	0	MDSINE2	27	22	9.97106e+07	4.53471e+07
10	0	MDSINE2	27	23	0	4.08952e+07
10	0	MDSINE2	27	24	8.09636e+06	4.77512e+07
10	0	MDSINE2	27	25	2.9157e+07	4.52211e+07
[truncated: 493,135+ more rows]

## Sheet: UC_relative
Cross-Validation time-series predictions
Dysbiotic cohort, relative abundance
HeldoutSubjectId	HeldoutSubjectIdx	Method	TaxonIdx	TimePoint	Truth	Pred
10	0	MDSINE2	0	0	0.414257	0.413956
10	0	MDSINE2	0	1	0.382767	0.410245
10	0	MDSINE2	0	2	0.246054	0.404475
10	0	MDSINE2	0	3	0.226426	0.397462
10	0	MDSINE2	0	4	0.247432	0.387711
10	0	MDSINE2	0	5	0.249788	0.377029
10	0	MDSINE2	0	6	0.215418	0.36955
10	0	MDSINE2	0	7	0.223878	0.361447
10	0	MDSINE2	0	8	0.247015	0.351219
10	0	MDSINE2	0	9	0.215147	0.333811
10	0	MDSINE2	0	10	0.212286	0.328969
10	0	MDSINE2	0	11	0.207413	0.312523
10	0	MDSINE2	0	12	0.200796	0.287683
10	0	MDSINE2	0	13	0.226319	0.27215
10	0	MDSINE2	0	14	0.265081	0.260661
10	0	MDSINE2	0	15	0.270121	0.206078
10	0	MDSINE2	0	16	0.276685	0.19388
10	0	MDSINE2	0	17	0.259026	0.187183
10	0	MDSINE2	0	18	0.247056	0.19106
10	0	MDSINE2	0	19	0.21159	0.189587
10	0	MDSINE2	0	20	0.171066	0.181584
10	0	MDSINE2	0	21	0.159604	0.15731
10	0	MDSINE2	0	22	0.176873	0.134294
10	0	MDSINE2	0	23	0.133622	0.141579
10	0	MDSINE2	0	24	0.160684	0.13811
10	0	MDSINE2	0	25	0.111637	0.118911
10	0	MDSINE2	0	26	0.241776	0.0764113
10	0	MDSINE2	0	27	0.220434	0.0692505
10	0	MDSINE2	0	28	0.240371	0.0592882
10	0	MDSINE2	0	29	0.233814	0.064609
10	0	MDSINE2	0	30	0.213426	0.0591461
10	0	MDSINE2	0	31	0.252345	0.0537044
10	0	MDSINE2	0	32	0.275081	0.0506906
10	0	MDSINE2	0	33	0.237673	0.0443369
10	0	MDSINE2	0	34	0.190595	0.0313758
10	0	MDSINE2	0	35	0.188105	0.0310127
10	0	MDSINE2	0	36	0.254766	0.0344404
10	0	MDSINE2	0	37	0.206035	0.0332911
10	0	MDSINE2	0	38	0.0802213	0.027429
10	0	MDSINE2	0	39	0.0624632	0.0204597
10	0	MDSINE2	0	40	0.0198464	0.0113776
10	0	MDSINE2	0	41	0.0456005	0.0105757
10	0	MDSINE2	0	42	0.225726	0.0147177
10	0	MDSINE2	0	43	0.28764	0.0164709
10	0	MDSINE2	0	44	0.2532	0.0158188
10	0	MDSINE2	0	45	0.199847	0.0123173
10	0	MDSINE2	0	46	0.210665	0.0092896
10	0	MDSINE2	0	47	0.182337	0.00751798
10	0	MDSINE2	0	48	0.193924	0.00539513
10	0	MDSINE2	0	49	0.224579	0.0040215
10	0	MDSINE2	0	50	0.217794	0.0038395
10	0	MDSINE2	0	51	0.286756	0.00256437
10	0	MDSINE2	0	52	0.275277	0.00267938
10	0	MDSINE2	0	53	0.239991	0.00214925
10	0	MDSINE2	0	54	0.263352	0.00173909
10	0	MDSINE2	0	55	0.236437	0.0014238
10	0	MDSINE2	0	56	0.22924	0.00117351
10	0	MDSINE2	0	57	0.220717	0.000936332
10	0	MDSINE2	0	58	0.145991	0.000804413
10	0	MDSINE2	0	59	0.104627	0.000739904
10	0	MDSINE2	0	60	0.16535	0.000682695
10	0	MDSINE2	0	61	0.140492	0.000638203
10	0	MDSINE2	0	62	0.116301	0.000613711
10	0	MDSINE2	0	63	0.150982	0.000620823
10	0	MDSINE2	0	64	0.26058	0.000591982
10	0	MDSINE2	0	65	0.175467	0.00046397
10	0	MDSINE2	0	66	0.311229	0.000349118
10	0	MDSINE2	0	67	0.233938	0.000279254
10	0	MDSINE2	0	68	0.289091	0.000221228
10	0	MDSINE2	0	69	0.243933	0.00013333
10	0	MDSINE2	0	70	0.350689	7.21404e-05
10	0	MDSINE2	0	71	0.320595	5.82871e-05
10	0	MDSINE2	0	72	0.328592	5.35744e-05
10	0	MDSINE2	1	0	0.15403	0.153918
10	0	MDSINE2	1	1	0.174164	0.151231
10	0	MDSINE2	1	2	0.190366	0.149344
10	0	MDSINE2	1	3	0.204829	0.148906
10	0	MDSINE2	1	4	0.204568	0.150191
10	0	MDSINE2	1	5	0.175701	0.153105
10	0	MDSINE2	1	6	0.185679	0.157891
10	0	MDSINE2	1	7	0.214257	0.163179
10	0	MDSINE2	1	8	0.235457	0.169075
10	0	MDSINE2	1	9	0.203179	0.184351
10	0	MDSINE2	1	10	0.155093	0.189155
10	0	MDSINE2	1	11	0.200066	0.209715
10	0	MDSINE2	1	12	0.174138	0.230018
10	0	MDSINE2	1	13	0.200806	0.212007
10	0	MDSINE2	1	14	0.213702	0.184813
10	0	MDSINE2	1	15	0.20982	0.183368
10	0	MDSINE2	1	16	0.192032	0.159929
10	0	MDSINE2	1	17	0.180367	0.158041
10	0	MDSINE2	1	18	0.18724	0.162302
10	0	MDSINE2	1	19	0.181946	0.159209
10	0	MDSINE2	1	20	0.0418244	0.147805
10	0	MDSINE2	1	21	0.0246875	0.150176
10	0	MDSINE2	1	22	0.000922059	0.136573
10	0	MDSINE2	1	23	0.00977669	0.106632
10	0	MDSINE2	1	24	0.0170963	0.0825859
10	0	MDSINE2	1	25	0.00643847	0.0777147
10	0	MDSINE2	1	26	0.0902364	0.0531738
10	0	MDSINE2	1	27	0.0943873	0.0764422
10	0	MDSINE2	1	28	0.139486	0.0652105
10	0	MDSINE2	1	29	0.114888	0.0539153
10	0	MDSINE2	1	30	0.149496	0.0438856
10	0	MDSINE2	1	31	0.160916	0.0359734
10	0	MDSINE2	1	32	0.160363	0.0293912
10	0	MDSINE2	1	33	0.158324	0.0194801
10	0	MDSINE2	1	34	0.165873	0.00853507
10	0	MDSINE2	1	35	0.173445	0.00689143
10	0	MDSINE2	1	36	0.211612	0.0069021
10	0	MDSINE2	1	37	0.245125	0.00665262
10	0	MDSINE2	1	38	0.368475	0.00597135
10	0	MDSINE2	1	39	0.349827	0.00525993
10	0	MDSINE2	1	40	0.36867	0.00416649
10	0	MDSINE2	1	41	0.411614	0.00202016
10	0	MDSINE2	1	42	0.215297	0.00733501
10	0	MDSINE2	1	43	0.263517	0.00628373
10	0	MDSINE2	1	44	0.222362	0.00472693
10	0	MDSINE2	1	45	0.299372	0.00513834
10	0	MDSINE2	1	46	0.344402	0.00541276
10	0	MDSINE2	1	47	0.303161	0.00431462
10	0	MDSINE2	1	48	0.295099	0.003286
10	0	MDSINE2	1	49	0.27649	0.00262795
10	0	MDSINE2	1	50	0.262639	0.00250182
10	0	MDSINE2	1	51	0.219392	0.00227832
10	0	MDSINE2	1	52	0.195427	0.00284965
10	0	MDSINE2	1	53	0.210126	0.00275959
10	0	MDSINE2	1	54	0.182366	0.00474256
10	0	MDSINE2	1	55	0.221623	0.00584268
10	0	MDSINE2	1	56	0.247917	0.00978338
10	0	MDSINE2	1	57	0.217704	0.00983235
10	0	MDSINE2	1	58	0.267952	0.00978327
10	0	MDSINE2	1	59	0.29758	0.0107644
10	0	MDSINE2	1	60	0.141649	0.0101635
10	0	MDSINE2	1	61	0.166582	0.00926366
10	0	MDSINE2	1	62	0.288275	0.00849661
10	0	MDSINE2	1	63	0.342127	0.00791008
10	0	MDSINE2	1	64	0.15984	0.00743416
10	0	MDSINE2	1	65	0.290676	0.00723626
10	0	MDSINE2	1	66	0.148222	0.00669012
10	0	MDSINE2	1	67	0.244536	0.00622712
10	0	MDSINE2	1	68	0.181213	0.00565312
10	0	MDSINE2	1	69	0.186111	0.00477027
10	0	MDSINE2	1	70	0.0791613	0.00153115
10	0	MDSINE2	1	71	0.168999	0.00124171
10	0	MDSINE2	1	72	0.149883	0.00123278
10	0	MDSINE2	2	0	0.00104593	0.00104517
10	0	MDSINE2	2	1	0.0243925	0.00124807
10	0	MDSINE2	2	2	0.221358	0.00149703
10	0	MDSINE2	2	3	0.266042	0.00181355
10	0	MDSINE2	2	4	0.24839	0.00222188
10	0	MDSINE2	2	5	0.301298	0.00273943
10	0	MDSINE2	2	6	0.305855	0.00340351
10	0	MDSINE2	2	7	0.232479	0.00428771
10	0	MDSINE2	2	8	0.174232	0.00549231
10	0	MDSINE2	2	9	0.291226	0.00943196
10	0	MDSINE2	2	10	0.327564	0.0160218
10	0	MDSINE2	2	11	0.244018	0.0268996
10	0	MDSINE2	2	12	0.322705	0.0476089
10	0	MDSINE2	2	13	0.20212	0.0866209
10	0	MDSINE2	2	14	0.216545	0.137301
10	0	MDSINE2	2	15	0.217209	0.281444
10	0	MDSINE2	2	16	0.19556	0.335065
10	0	MDSINE2	2	17	0.209385	0.356271
10	0	MDSINE2	2	18	0.203776	0.371388
10	0	MDSINE2	2	19	0.291617	0.380706
10	0	MDSINE2	2	20	0.459037	0.375273
10	0	MDSINE2	2	21	0.496119	0.36552
10	0	MDSINE2	2	22	0	0.364631
10	0	MDSINE2	2	23	0.54982	0.368915
10	0	MDSINE2	2	24	0.467687	0.364966
10	0	MDSINE2	2	25	0.562402	0.361541
10	0	MDSINE2	2	26	0.259049	0.225564
10	0	MDSINE2	2	27	0.321218	0.21725
10	0	MDSINE2	2	28	0.236389	0.241332
10	0	MDSINE2	2	29	0.287248	0.272004
10	0	MDSINE2	2	30	0.265512	0.310266
10	0	MDSINE2	2	31	0.248566	0.344099
10	0	MDSINE2	2	32	0.184828	0.349624
10	0	MDSINE2	2	33	0.272988	0.375379
10	0	MDSINE2	2	34	0.290955	0.459495
10	0	MDSINE2	2	35	0.286649	0.485727
10	0	MDSINE2	2	36	0.207974	0.601616
10	0	MDSINE2	2	37	0.242698	0.665655
10	0	MDSINE2	2	38	0.235541	0.70969
10	0	MDSINE2	2	39	0.248751	0.735032
10	0	MDSINE2	2	40	0.310683	0.820116
10	0	MDSINE2	2	41	0.282281	0.808127
10	0	MDSINE2	2	42	0.2994	0.796133
10	0	MDSINE2	2	43	0.158515	0.786325
10	0	MDSINE2	2	44	0.266868	0.776441
10	0	MDSINE2	2	45	0.261469	0.774898
10	0	MDSINE2	2	46	0.215687	0.800549
10	0	MDSINE2	2	47	0.258456	0.80596
10	0	MDSINE2	2	48	0.252211	0.805494
10	0	MDSINE2	2	49	0.213559	0.803981
10	0	MDSINE2	2	50	0.239348	0.805187
10	0	MDSINE2	2	51	0.211185	0.821811
10	0	MDSINE2	2	52	0.205144	0.839512
10	0	MDSINE2	2	53	0.231807	0.843557
10	0	MDSINE2	2	54	0.232752	0.822005
10	0	MDSINE2	2	55	0.243877	0.807779
10	0	MDSINE2	2	56	0.196848	0.788858
10	0	MDSINE2	2	57	0.183068	0.795425
10	0	MDSINE2	2	58	0.148497	0.784229
10	0	MDSINE2	2	59	0.00639909	0.775384
10	0	MDSINE2	2	60	0.000488216	0.727598
10	0	MDSINE2	2	61	0.000551947	0.725773
10	0	MDSINE2	2	62	0.00167907	0.727665
10	0	MDSINE2	2	63	0.000271376	0.728244
10	0	MDSINE2	2	64	0.000579403	0.733339
10	0	MDSINE2	2	65	0.000400794	0.734084
10	0	MDSINE2	2	66	0.00354328	0.737318
10	0	MDSINE2	2	67	0.0341735	0.735413
10	0	MDSINE2	2	68	0.141952	0.743935
10	0	MDSINE2	2	69	0.154493	0.752242
10	0	MDSINE2	2	70	0.0617505	0.754811
10	0	MDSINE2	2	71	0.215029	0.763521
10	0	MDSINE2	2	72	0.191248	0.767664
10	0	MDSINE2	3	0	0	8.87279e-06
10	0	MDSINE2	3	1	0	1.0197e-05
10	0	MDSINE2	3	2	5.09182e-05	1.17602e-05
10	0	MDSINE2	3	3	0	1.36642e-05
10	0	MDSINE2	3	4	0	1.60588e-05
10	0	MDSINE2	3	5	0.000212359	1.89489e-05
10	0	MDSINE2	3	6	8.71257e-05	2.21772e-05
10	0	MDSINE2	3	7	0	2.70823e-05
10	0	MDSINE2	3	8	0	3.4013e-05
10	0	MDSINE2	3	9	0	5.05693e-05
10	0	MDSINE2	3	10	0	7.19597e-05
10	0	MDSINE2	3	11	0	0.000102991
10	0	MDSINE2	3	12	0.000140307	0.000172315
10	0	MDSINE2	3	13	0	0.000221132
10	0	MDSINE2	3	14	8.54075e-05	0.000299328
10	0	MDSINE2	3	15	0.000249439	0.000356242
10	0	MDSINE2	3	16	6.41305e-05	0.000455553
10	0	MDSINE2	3	17	0.000242624	0.000437032
10	0	MDSINE2	3	18	0	0.000467472
10	0	MDSINE2	3	19	0	0.00047318
10	0	MDSINE2	3	20	0.000101392	0.000511304
10	0	MDSINE2	3	21	2.72339e-05	0.000542498
10	0	MDSINE2	3	22	0.0199599	0.000568647
10	0	MDSINE2	3	23	0	0.000563099
10	0	MDSINE2	3	24	0	0.000551376
10	0	MDSINE2	3	25	3.63755e-05	0.000550938
10	0	MDSINE2	3	26	0.000251993	0.000662382
10	0	MDSINE2	3	27	0	0.000747988
10	0	MDSINE2	3	28	0.0005689	0.000753513
10	0	MDSINE2	3	29	0.000956695	0.000748936
10	0	MDSINE2	3	30	0	0.000736875
10	0	MDSINE2	3	31	0.000174446	0.000731882
10	0	MDSINE2	3	32	0.0008051	0.000823918
10	0	MDSINE2	3	33	0.000593673	0.000916766
10	0	MDSINE2	3	34	0.000218134	0.00079115
10	0	MDSINE2	3	35	0.000562526	0.000784533
10	0	MDSINE2	3	36	0.00040425	0.000852911
10	0	MDSINE2	3	37	0.00109964	0.000896294
10	0	MDSINE2	3	38	0.000973311	0.000893286
10	0	MDSINE2	3	39	0.000815131	0.000803277
10	0	MDSINE2	3	40	0.000359158	0.000687511
10	0	MDSINE2	3	41	0.000731879	0.00080668
10	0	MDSINE2	3	42	0.000230282	0.000743149
10	0	MDSINE2	3	43	0.000293788	0.000678379
10	0	MDSINE2	3	44	0.000478419	0.000666447
10	0	MDSINE2	3	45	0.000767027	0.000749773
10	0	MDSINE2	3	46	0.000635155	0.000764243
10	0	MDSINE2	3	47	0.00141137	0.000807653
10	0	MDSINE2	3	48	0.000628009	0.00082005
10	0	MDSINE2	3	49	0.00150166	0.000911291
10	0	MDSINE2	3	50	0.00109595	0.000963304
10	0	MDSINE2	3	51	0.00103731	0.0007744
10	0	MDSINE2	3	52	0.000434443	0.000594605
10	0	MDSINE2	3	53	0.00161394	0.000607478
10	0	MDSINE2	3	54	0.00132317	0.00062024
10	0	MDSINE2	3	55	0.00206502	0.00071379
10	0	MDSINE2	3	56	0.00159541	0.000766202
10	0	MDSINE2	3	57	0.00201849	0.000706118
10	0	MDSINE2	3	58	0.0028424	0.000687822
10	0	MDSINE2	3	59	0.000391781	0.000651816
10	0	MDSINE2	3	60	0.000443833	0.00061627
10	0	MDSINE2	3	61	0.00208041	0.000612616
10	0	MDSINE2	3	62	0.000930571	0.000613701
10	0	MDSINE2	3	63	0.000872279	0.000625141
10	0	MDSINE2	3	64	0.000277106	0.000637713
10	0	MDSINE2	3	65	0.00164325	0.000666453
10	0	MDSINE2	3	66	0.000778911	0.000702104
10	0	MDSINE2	3	67	0.00076879	0.000675939
10	0	MDSINE2	3	68	0.000722728	0.000637684
10	0	MDSINE2	3	69	0.000878822	0.000610217
10	0	MDSINE2	3	70	0.0841795	0.000609489
10	0	MDSINE2	3	71	0.00077532	0.000622606
10	0	MDSINE2	3	72	0.000591488	0.00063042
10	0	MDSINE2	4	0	0	8.87279e-06
10	0	MDSINE2	4	1	0.000588315	9.46929e-06
10	0	MDSINE2	4	2	0.00353033	1.01905e-05
10	0	MDSINE2	4	3	0.00640649	1.10956e-05
10	0	MDSINE2	4	4	0.0115289	1.22544e-05
10	0	MDSINE2	4	5	0.00461882	1.36697e-05
10	0	MDSINE2	4	6	0.00100195	1.53173e-05
10	0	MDSINE2	4	7	0.00222462	1.68507e-05
10	0	MDSINE2	4	8	0.0101114	1.93225e-05
10	0	MDSINE2	4	9	0.0277641	2.73071e-05
10	0	MDSINE2	4	10	0.0382418	3.8105e-05
10	0	MDSINE2	4	11	0.0310954	5.65548e-05
10	0	MDSINE2	4	12	0.0324108	8.0246e-05
10	0	MDSINE2	4	13	0.0660662	0.000118544
10	0	MDSINE2	4	14	0.0413738	0.000158547
10	0	MDSINE2	4	15	0.0375925	0.000530411
10	0	MDSINE2	4	16	0.0502655	0.00100384
10	0	MDSINE2	4	17	0.0469963	0.0022232
10	0	MDSINE2	4	18	0.0405477	0.00412137
10	0	MDSINE2	4	19	0.0546934	0.0048506
10	0	MDSINE2	4	20	0.0251115	0.00531467
10	0	MDSINE2	4	21	0.022822	0.0055471
10	0	MDSINE2	4	22	0.0264143	0.00672825
10	0	MDSINE2	4	23	0.0193728	0.00555133
10	0	MDSINE2	4	24	0.0311045	0.00517148
10	0	MDSINE2	4	25	0.0141865	0.0043918
10	0	MDSINE2	4	26	0.0494823	0.00306356
10	0	MDSINE2	4	27	0.0350005	0.00412491
10	0	MDSINE2	4	28	0.0268647	0.00307664
10	0	MDSINE2	4	29	0.0447396	0.00307534
10	0	MDSINE2	4	30	0.0467741	0.00294717
10	0	MDSINE2	4	31	0.038882	0.00294482
10	0	MDSINE2	4	32	0.0521672	0.00311122
10	0	MDSINE2	4	33	0.0501569	0.00331247
10	0	MDSINE2	4	34	0.0448811	0.00212558
10	0	MDSINE2	4	35	0.0531331	0.00195375
10	0	MDSINE2	4	36	0.0599426	0.0022426
10	0	MDSINE2	4	37	0.0634169	0.00249076
10	0	MDSINE2	4	38	0.0893909	0.00270231
10	0	MDSINE2	4	39	0.0902531	0.00281513
10	0	MDSINE2	4	40	0.0832899	0.00251755
10	0	MDSINE2	4	41	0.0623441	0.00649868
10	0	MDSINE2	4	42	0.036253	0.00652018
10	0	MDSINE2	4	43	0.0411412	0.0053169
10	0	MDSINE2	4	44	0.042463	0.00533607
10	0	MDSINE2	4	45	0.0267302	0.0053443
10	0	MDSINE2	4	46	0.0210783	0.00468072
10	0	MDSINE2	4	47	0.0278274	0.0045615
10	0	MDSINE2	4	48	0.0213523	0.00515069
10	0	MDSINE2	4	49	0.0199951	0.00604102
10	0	MDSINE2	4	50	0.0317271	0.00653558
10	0	MDSINE2	4	51	0.0245447	0.00457116
10	0	MDSINE2	4	52	0.0602717	0.00495182
10	0	MDSINE2	4	53	0.0504606	0.00521657
10	0	MDSINE2	4	54	0.0450927	0.00633626
10	0	MDSINE2	4	55	0.030361	0.00860992
10	0	MDSINE2	4	56	0.0417869	0.0215886
10	0	MDSINE2	4	57	0.0510619	0.0254998
10	0	MDSINE2	4	58	0.0487134	0.0304241
10	0	MDSINE2	4	59	0.0291442	0.0288529
10	0	MDSINE2	4	60	0.0774045	0.0365494
10	0	MDSINE2	4	61	0.122617	0.0348082
10	0	MDSINE2	4	62	0.0209379	0.0319095
10	0	MDSINE2	4	63	0.0431487	0.0292665
10	0	MDSINE2	4	64	0.105351	0.02753
10	0	MDSINE2	4	65	0.129015	0.0274457
10	0	MDSINE2	4	66	0.119448	0.0327937
10	0	MDSINE2	4	67	0.10552	0.0320711
10	0	MDSINE2	4	68	0.0758226	0.0328413
10	0	MDSINE2	4	69	0.112549	0.0248637
10	0	MDSINE2	4	70	0.1501	0.0239319
10	0	MDSINE2	4	71	0.0833673	0.0212904
10	0	MDSINE2	4	72	0.0982265	0.0201011
10	0	MDSINE2	5	0	0.0214299	0.0214143
10	0	MDSINE2	5	1	0.0276508	0.024018
10	0	MDSINE2	5	2	0.033623	0.0269445
10	0	MDSINE2	5	3	0.0373648	0.0301888
10	0	MDSINE2	5	4	0.0377281	0.0338179
10	0	MDSINE2	5	5	0.0295312	0.0378586
10	0	MDSINE2	5	6	0.0355037	0.0420555
10	0	MDSINE2	5	7	0.0400431	0.0468174
10	0	MDSINE2	5	8	0.0407161	0.0522948
10	0	MDSINE2	5	9	0.031284	0.0621951
10	0	MDSINE2	5	10	0.0257686	0.0646429
10	0	MDSINE2	5	11	0.0327279	0.065367
10	0	MDSINE2	5	12	0.0264478	0.0649695
10	0	MDSINE2	5	13	0.0347354	0.0644388
10	0	MDSINE2	5	14	0.0350293	0.0629086
10	0	MDSINE2	5	15	0.0329675	0.0544662
10	0	MDSINE2	5	16	0.031347	0.0487028
10	0	MDSINE2	5	17	0.0335913	0.0478194
10	0	MDSINE2	5	18	0.0348319	0.0503354
10	0	MDSINE2	5	19	0.0355898	0.0485495
10	0	MDSINE2	5	20	0.00816209	0.0456311
10	0	MDSINE2	5	21	0.00536507	0.044622
10	0	MDSINE2	5	22	0.000488149	0.0450535
10	0	MDSINE2	5	23	0.00205469	0.042599
10	0	MDSINE2	5	24	0.00316267	0.0434731
10	0	MDSINE2	5	25	0.00127314	0.0375594
10	0	MDSINE2	5	26	0.0191744	0.0240094
10	0	MDSINE2	5	27	0.0181114	0.0253525
10	0	MDSINE2	5	28	0.0244206	0.0267625
10	0	MDSINE2	5	29	0.0216101	0.0290493
10	0	MDSINE2	5	30	0.0262871	0.0319417
10	0	MDSINE2	5	31	0.0283765	0.034623
10	0	MDSINE2	5	32	0.0266012	0.0402569
10	0	MDSINE2	5	33	0.0263082	0.0450854
10	0	MDSINE2	5	34	0.0309387	0.0629411
10	0	MDSINE2	5	35	0.0312798	0.06366
10	0	MDSINE2	5	36	0.0385048	0.0632722
10	0	MDSINE2	5	37	0.0394126	0.0596198
10	0	MDSINE2	5	38	0.0603282	0.0646972
10	0	MDSINE2	5	39	0.0628104	0.0777918
10	0	MDSINE2	5	40	0.0665717	0.0535167
10	0	MDSINE2	5	41	0.0753387	0.0686442
10	0	MDSINE2	5	42	0.037865	0.089408
10	0	MDSINE2	5	43	0.0509559	0.0949624
10	0	MDSINE2	5	44	0.0397088	0.102511
10	0	MDSINE2	5	45	0.0560798	0.107169
10	0	MDSINE2	5	46	0.0628508	0.0893093
10	0	MDSINE2	5	47	0.0626999	0.0849715
10	0	MDSINE2	5	48	0.0561414	0.0863801
10	0	MDSINE2	5	49	0.0524194	0.0870936
10	0	MDSINE2	5	50	0.0467492	0.0853744
10	0	MDSINE2	5	51	0.0360009	0.0794717
10	0	MDSINE2	5	52	0.0302951	0.0688772
10	0	MDSINE2	5	53	0.0339642	0.0648221
10	0	MDSINE2	5	54	0.0302228	0.0687527
10	0	MDSINE2	5	55	0.0341326	0.0709926
10	0	MDSINE2	5	56	0.0374841	0.0685787
10	0	MDSINE2	5	57	0.034797	0.0611631
10	0	MDSINE2	5	58	0.0392887	0.061376
10	0	MDSINE2	5	59	0.0485591	0.0640853
10	0	MDSINE2	5	60	0.00603613	0.0897918
10	0	MDSINE2	5	61	0.00588035	0.0951282
10	0	MDSINE2	5	62	0.00944732	0.0973542
10	0	MDSINE2	5	63	0.0129097	0.10051
10	0	MDSINE2	5	64	0.00778416	0.0964369
10	0	MDSINE2	5	65	0.0152702	0.0926305
10	0	MDSINE2	5	66	0.0051622	0.0905436
10	0	MDSINE2	5	67	0.0113811	0.0906515
10	0	MDSINE2	5	68	0.00705722	0.083338
10	0	MDSINE2	5	69	0.00729023	0.0830336
10	0	MDSINE2	5	70	0.0363529	0.0881963
10	0	MDSINE2	5	71	0.00561087	0.0843219
10	0	MDSINE2	5	72	0.00568815	0.0821357
10	0	MDSINE2	6	0	0.00883228	0.00882585
10	0	MDSINE2	6	1	0.0102503	0.00844259
10	0	MDSINE2	6	2	0.00415832	0.00810935
10	0	MDSINE2	6	3	0.00308176	0.00783368
10	0	MDSINE2	6	4	0.00182201	0.00761879
10	0	MDSINE2	6	5	0.00193778	0.00736339
10	0	MDSINE2	6	6	0.00252665	0.00717887
10	0	MDSINE2	6	7	0.00229546	0.00707489
10	0	MDSINE2	6	8	0.00443568	0.00701394
10	0	MDSINE2	6	9	0.00384102	0.00711559
10	0	MDSINE2	6	10	0.00566966	0.0071366
10	0	MDSINE2	6	11	0.00821387	0.00723345
10	0	MDSINE2	6	12	0.00803255	0.00754065
10	0	MDSINE2	6	13	0.0087054	0.00740021
10	0	MDSINE2	6	14	0.0102733	0.00696166
10	0	MDSINE2	6	15	0.0106219	0.00578965
10	0	MDSINE2	6	16	0.00601544	0.00472363
10	0	MDSINE2	6	17	0.0041974	0.00360289
10	0	MDSINE2	6	18	0.00252902	0.00280992
10	0	MDSINE2	6	19	0.00203411	0.00264966
10	0	MDSINE2	6	20	0.000422469	0.00229602
10	0	MDSINE2	6	21	0.000190637	0.00217924
10	0	MDSINE2	6	22	0.0398655	0.00184566
10	0	MDSINE2	6	23	0	0.00169059
10	0	MDSINE2	6	24	4.47547e-05	0.0014434
10	0	MDSINE2	6	25	0	0.00112343
10	0	MDSINE2	6	26	0.000389444	0.000380685
10	0	MDSINE2	6	27	0.00103901	0.000352782
10	0	MDSINE2	6	28	0.00343447	0.000266029
10	0	MDSINE2	6	29	0.00326402	0.000245334
10	0	MDSINE2	6	30	0.00489563	0.000219471
10	0	MDSINE2	6	31	0.00600868	0.000194365
10	0	MDSINE2	6	32	0.00501134	0.000184795
10	0	MDSINE2	6	33	0.00461369	0.00016079
10	0	MDSINE2	6	34	0.00496255	9.55522e-05
10	0	MDSINE2	6	35	0.00490931	8.01795e-05
10	0	MDSINE2	6	36	0.00745335	7.3092e-05
10	0	MDSINE2	6	37	0.00804613	6.54291e-05
10	0	MDSINE2	6	38	0.006096	4.00219e-05
10	0	MDSINE2	6	39	0.00520778	3.14039e-05
10	0	MDSINE2	6	40	0.00355682	2.13484e-05
10	0	MDSINE2	6	41	0.00416723	2.75365e-05
10	0	MDSINE2	6	42	0.00217123	2.25427e-05
10	0	MDSINE2	6	43	0.00312286	2.70094e-05
10	0	MDSINE2	6	44	0.00243089	3.39085e-05
10	0	MDSINE2	6	45	0.00301022	3.66741e-05
10	0	MDSINE2	6	46	0.00363368	3.60353e-05
10	0	MDSINE2	6	47	0.00384597	3.69543e-05
10	0	MDSINE2	6	48	0.00474932	3.73395e-05
10	0	MDSINE2	6	49	0.004736	3.73134e-05
10	0	MDSINE2	6	50	0.00647604	3.68036e-05
10	0	MDSINE2	6	51	0.0105257	3.63189e-05
10	0	MDSINE2	6	52	0.010166	1.81472e-05
10	0	MDSINE2	6	53	0.0121831	1.81924e-05
10	0	MDSINE2	6	54	0.0114044	2.76483e-05
10	0	MDSINE2	6	55	0.0131411	2.89556e-05
10	0	MDSINE2	6	56	0.0128761	3.04629e-05
10	0	MDSINE2	6	57	0.012067	2.9769e-05
10	0	MDSINE2	6	58	0.0146047	3.13123e-05
10	0	MDSINE2	6	59	0.00929392	3.79329e-05
10	0	MDSINE2	6	60	0.0283165	3.65152e-05
10	0	MDSINE2	6	61	0.0352397	3.14526e-05
10	0	MDSINE2	6	62	0.0690039	2.74605e-05
10	0	MDSINE2	6	63	0.0769156	2.59942e-05
10	0	MDSINE2	6	64	0.0331268	2.49399e-05
10	0	MDSINE2	6	65	0.0558506	2.41258e-05
10	0	MDSINE2	6	66	0.0304539	2.11481e-05
10	0	MDSINE2	6	67	0.0515692	1.95175e-05
10	0	MDSINE2	6	68	0.0404515	1.76494e-05
10	0	MDSINE2	6	69	0.0398466	1.47774e-05
10	0	MDSINE2	6	70	0.0144893	1.24236e-05
10	0	MDSINE2	6	71	0.036032	1.06407e-05
10	0	MDSINE2	6	72	0.0335768	7.25254e-06
10	0	MDSINE2	7	0	0.234079	0.233908
10	0	MDSINE2	7	1	0.157058	0.237871
10	0	MDSINE2	7	2	0.0737296	0.242301
10	0	MDSINE2	7	3	0.0607785	0.244937
10	0	MDSINE2	7	4	0.0494298	0.247135
10	0	MDSINE2	7	5	0.0527182	0.24838
10	0	MDSINE2	7	6	0.043984	0.245665
10	0	MDSINE2	7	7	0.0597812	0.240348
10	0	MDSINE2	7	8	0.0429419	0.234037
10	0	MDSINE2	7	9	0.0259979	0.2167
10	0	MDSINE2	7	10	0.0292696	0.205363
10	0	MDSINE2	7	11	0.0336207	0.187891
10	0	MDSINE2	7	12	0.0299555	0.166875
10	0	MDSINE2	7	13	0.0457895	0.157908
10	0	MDSINE2	7	14	0.0397877	0.147341
10	0	MDSINE2	7	15	0.0395568	0.0867736
10	0	MDSINE2	7	16	0.0338866	0.0671527
10	0	MDSINE2	7	17	0.0315169	0.0563663
10	0	MDSINE2	7	18	0.0155447	0.0353684
10	0	MDSINE2	7	19	0.0136556	0.0332586
10	0	MDSINE2	7	20	0.0657868	0.0389583
10	0	MDSINE2	7	21	0.0708897	0.045784
10	0	MDSINE2	7	22	0.000650865	0.0505889
10	0	MDSINE2	7	23	0.084197	0.049406
10	0	MDSINE2	7	24	0.165563	0.0621126
10	0	MDSINE2	7	25	0.0862646	0.0646878
10	0	MDSINE2	7	26	0.0833868	0.0458977
10	0	MDSINE2	7	27	0.0733829	0.0440435
10	0	MDSINE2	7	28	0.0461652	0.0380442
10	0	MDSINE2	7	29	0.0466248	0.029033
10	0	MDSINE2	7	30	0.0269044	0.025221
10	0	MDSINE2	7	31	0.0322918	0.0251652
10	0	MDSINE2	7	32	0.023085	0.0275443
10	0	MDSINE2	7	33	0.0130608	0.027241
10	0	MDSINE2	7	34	0.0155057	0.0123697
10	0	MDSINE2	7	35	0.018069	0.0135925
10	0	MDSINE2	7	36	0.00320873	0.00645271
10	0	MDSINE2	7	37	0.00152876	0.00278544
10	0	MDSINE2	7	38	0.000443966	0.00112383
10	0	MDSINE2	7	39	0.00015095	0.000494771
10	0	MDSINE2	7	40	0	0.000179145
10	0	MDSINE2	7	41	4.48089e-05	6.57411e-05
10	0	MDSINE2	7	42	0	7.67393e-06
10	0	MDSINE2	7	43	4.35242e-05	4.03928e-06
10	0	MDSINE2	7	44	6.46513e-05	5.29757e-06
10	0	MDSINE2	7	45	0.000231555	5.87707e-06
10	0	MDSINE2	7	46	0	8.17708e-06
10	0	MDSINE2	7	47	0.000211705	1.18491e-05
10	0	MDSINE2	7	48	5.23341e-05	1.66631e-05
10	0	MDSINE2	7	49	0.000277229	2.09379e-05
10	0	MDSINE2	7	50	0.00116237	2.36729e-05
10	0	MDSINE2	7	51	0.00469842	1.43999e-05
10	0	MDSINE2	7	52	0.00766067	1.4602e-05
10	0	MDSINE2	7	53	0.00804113	1.38307e-05
10	0	MDSINE2	7	54	0.0120975	1.30842e-05
10	0	MDSINE2	7	55	0.0117075	1.3589e-05
10	0	MDSINE2	7	56	0.017614	1.53381e-05
10	0	MDSINE2	7	57	0.0225252	1.60722e-05
10	0	MDSINE2	7	58	0.054847	1.62272e-05
10	0	MDSINE2	7	59	0.114248	1.46475e-05
10	0	MDSINE2	7	60	0.159048	6.26323e-06
10	0	MDSINE2	7	61	0.105294	4.99205e-06
10	0	MDSINE2	7	62	0.098944	4.74989e-06
10	0	MDSINE2	7	63	0.0881777	4.55699e-06
10	0	MDSINE2	7	64	0.037636	4.39635e-06
10	0	MDSINE2	7	65	0.056552	4.38285e-06
10	0	MDSINE2	7	66	0.0204961	4.1436e-06
10	0	MDSINE2	7	67	0.0268323	4.10813e-06
10	0	MDSINE2	7	68	0.015156	3.80175e-06
10	0	MDSINE2	7	69	0.0326762	2.84078e-06
10	0	MDSINE2	7	70	0.0150077	2.08649e-06
10	0	MDSINE2	7	71	0.0211989	1.54136e-06
10	0	MDSINE2	7	72	0.0273268	1.32927e-06
10	0	MDSINE2	8	0	0.0632903	0.0632442
10	0	MDSINE2	8	1	0.0397565	0.0628829
10	0	MDSINE2	8	2	0.0132048	0.0624218
10	0	MDSINE2	8	3	0.00870822	0.0622941
10	0	MDSINE2	8	4	0.00501052	0.0618663
10	0	MDSINE2	8	5	0.00629114	0.0611161
10	0	MDSINE2	8	6	0.00832051	0.0592511
10	0	MDSINE2	8	7	0.00918185	0.0588423
10	0	MDSINE2	8	8	0.0139271	0.0588301
10	0	MDSINE2	8	9	0.0146848	0.0576645
10	0	MDSINE2	8	10	0.0200422	0.0533423
10	0	MDSINE2	8	11	0.0201265	0.0488293
10	0	MDSINE2	8	12	0.0182048	0.0468754
10	0	MDSINE2	8	13	0.0183589	0.0442623
10	0	MDSINE2	8	14	0.0170937	0.0415999
10	0	MDSINE2	8	15	0.0183753	0.0346181
10	0	MDSINE2	8	16	0.0203807	0.0337581
10	0	MDSINE2	8	17	0.0222608	0.031345
10	0	MDSINE2	8	18	0.025355	0.0289808
10	0	MDSINE2	8	19	0.0258176	0.0285408
10	0	MDSINE2	8	20	0.047401	0.0261911
10	0	MDSINE2	8	21	0.0490073	0.0247981
10	0	MDSINE2	8	22	0.177578	0.0244527
10	0	MDSINE2	8	23	0.0215855	0.0224551
10	0	MDSINE2	8	24	0.0265843	0.026221
10	0	MDSINE2	8	25	0.0106944	0.0174182
10	0	MDSINE2	8	26	0.0612343	0.00865701
10	0	MDSINE2	8	27	0.0636854	0.00564546
10	0	MDSINE2	8	28	0.0476612	0.00508397
10	0	MDSINE2	8	29	0.0489884	0.00444316
10	0	MDSINE2	8	30	0.0336808	0.00380174
10	0	MDSINE2	8	31	0.0398899	0.00324241
10	0	MDSINE2	8	32	0.0261247	0.00297145
10	0	MDSINE2	8	33	0.0270206	0.00269733
10	0	MDSINE2	8	34	0.0245946	0.00180245
10	0	MDSINE2	8	35	0.027274	0.00150728
10	0	MDSINE2	8	36	0.0382774	0.00144818
10	0	MDSINE2	8	37	0.0392115	0.00124904
10	0	MDSINE2	8	38	0.017844	0.000890314
10	0	MDSINE2	8	39	0.0134497	0.000648124
10	0	MDSINE2	8	40	0.000845759	0.000364845
10	0	MDSINE2	8	41	0.00194172	0.000235652
10	0	MDSINE2	8	42	0.010264	0.000344963
10	0	MDSINE2	8	43	0.0128396	0.000415716
10	0	MDSINE2	8	44	0.0135638	0.000532978
10	0	MDSINE2	8	45	0.0212162	0.0006428
10	0	MDSINE2	8	46	0.0243427	0.00054237
10	0	MDSINE2	8	47	0.0256751	0.000497219
10	0	MDSINE2	8	48	0.036804	0.000539068
10	0	MDSINE2	8	49	0.042058	0.000581746
10	0	MDSINE2	8	50	0.0389559	0.000623061
10	0	MDSINE2	8	51	0.0435061	0.000626596
10	0	MDSINE2	8	52	0.0387088	0.000732534
10	0	MDSINE2	8	53	0.0473041	0.000751881
10	0	MDSINE2	8	54	0.0348854	0.000989656
10	0	MDSINE2	8	55	0.0477856	0.00100196
10	0	MDSINE2	8	56	0.0414484	0.00102206
10	0	MDSINE2	8	57	0.03468	0.000815995
10	0	MDSINE2	8	58	0.0232441	0.000664074
10	0	MDSINE2	8	59	0.00291659	0.000515178
10	0	MDSINE2	8	60	0.0474235	0.0012854
10	0	MDSINE2	8	61	0.0513735	0.00125907
10	0	MDSINE2	8	62	0.0432918	0.00122447
10	0	MDSINE2	8	63	0.0490608	0.00119467
10	0	MDSINE2	8	64	0.0127217	0.00116503
10	0	MDSINE2	8	65	0.0424841	0.00116668
10	0	MDSINE2	8	66	0.00649093	0.00110137
10	0	MDSINE2	8	67	0.0219181	0.00108438
10	0	MDSINE2	8	68	0.00388998	0.0010304
10	0	MDSINE2	8	69	0.00371502	0.000770039
10	0	MDSINE2	8	70	0.0154553	0.000477326
10	0	MDSINE2	8	71	0.00920183	0.000308653
10	0	MDSINE2	8	72	0.0108538	0.000256095
10	0	MDSINE2	9	0	0.0324935	0.0324699
10	0	MDSINE2	9	1	0.0512966	0.0331368
10	0	MDSINE2	9	2	0.0521912	0.0339394
10	0	MDSINE2	9	3	0.0546661	0.0350228
10	0	MDSINE2	9	4	0.0508435	0.0367063
10	0	MDSINE2	9	5	0.0489621	0.0386824
10	0	MDSINE2	9	6	0.052682	0.0403628
10	0	MDSINE2	9	7	0.0600221	0.0417517
10	0	MDSINE2	9	8	0.0422423	0.0433848
10	0	MDSINE2	9	9	0.0398182	0.0459977
10	0	MDSINE2	9	10	0.0420263	0.049054
10	0	MDSINE2	9	11	0.0363757	0.0533807
10	0	MDSINE2	9	12	0.0417587	0.0554465
10	0	MDSINE2	9	13	0.0381615	0.0580663
10	0	MDSINE2	9	14	0.0437653	0.0590757
10	0	MDSINE2	9	15	0.0494201	0.0533228
10	0	MDSINE2	9	16	0.0501885	0.054715
10	0	MDSINE2	9	17	0.0477484	0.0488444
10	0	MDSINE2	9	18	0.0483849	0.0422023
10	0	MDSINE2	9	19	0.0478514	0.0405288
10	0	MDSINE2	9	20	0.0372448	0.0368843
10	0	MDSINE2	9	21	0.0283504	0.0317106
10	0	MDSINE2	9	22	0	0.0265441
10	0	MDSINE2	9	23	0.0083768	0.024768
10	0	MDSINE2	9	24	0.0241676	0.0210779
10	0	MDSINE2	9	25	0.00620203	0.0189362
10	0	MDSINE2	9	26	0.0465042	0.0230143
10	0	MDSINE2	9	27	0.0461852	0.0182888
10	0	MDSINE2	9	28	0.0542141	0.0161741
10	0	MDSINE2	9	29	0.0559385	0.0150878
10	0	MDSINE2	9	30	0.052488	0.0141645
10	0	MDSINE2	9	31	0.0546596	0.0131601
10	0	MDSINE2	9	32	0.0549933	0.0127066
10	0	MDSINE2	9	33	0.0476465	0.0116042
10	0	MDSINE2	9	34	0.0454083	0.00914857
10	0	MDSINE2	9	35	0.0448998	0.00988408
10	0	MDSINE2	9	36	0.0724112	0.010059
10	0	MDSINE2	9	37	0.0764517	0.00829181
10	0	MDSINE2	9	38	0.0647679	0.00749179
10	0	MDSINE2	9	39	0.0612254	0.00508725
10	0	MDSINE2	9	40	0.0161505	0.00265488
10	0	MDSINE2	9	41	0.0136518	0.00316693
10	0	MDSINE2	9	42	0.0240809	0.00358265
10	0	MDSINE2	9	43	0.0353525	0.00342676
10	0	MDSINE2	9	44	0.0309809	0.00294229
10	0	MDSINE2	9	45	0.0372659	0.00264489
10	0	MDSINE2	9	46	0.0427622	0.00252642
10	0	MDSINE2	9	47	0.0418	0.00279677
10	0	MDSINE2	9	48	0.0335069	0.00296634
10	0	MDSINE2	9	49	0.040025	0.00319037
10	0	MDSINE2	9	50	0.0453544	0.00345847
10	0	MDSINE2	9	51	0.0356958	0.0010309
10	0	MDSINE2	9	52	0.0341617	0.00220474
10	0	MDSINE2	9	53	0.0505606	0.00333721
10	0	MDSINE2	9	54	0.0441266	0.00484989
10	0	MDSINE2	9	55	0.0592713	0.00521309
10	0	MDSINE2	9	56	0.0620115	0.00563064
10	0	MDSINE2	9	57	0.0707202	0.00663235
10	0	MDSINE2	9	58	0.0463011	0.00822895
10	0	MDSINE2	9	59	0.00206773	0.00772627
10	0	MDSINE2	9	60	0.000754516	0.00595774
10	0	MDSINE2	9	61	0.00121004	0.00526923
10	0	MDSINE2	9	62	0.00141609	0.00466503
10	0	MDSINE2	9	63	0.000988583	0.00417129
10	0	MDSINE2	9	64	0.00493753	0.00374767
10	0	MDSINE2	9	65	0.0129056	0.00347183
10	0	MDSINE2	9	66	0.00665893	0.00304205
10	0	MDSINE2	9	67	0.00400977	0.00280024
10	0	MDSINE2	9	68	0.00342233	0.00257309
10	0	MDSINE2	9	69	0.00339545	0.00231471
10	0	MDSINE2	9	70	0.00214395	0.00161879
10	0	MDSINE2	9	71	0.0100588	0.00131993
10	0	MDSINE2	9	72	0.0130719	0.00118269
10	0	MDSINE2	10	0	0.00134808	0.0013471
10	0	MDSINE2	10	1	0.000927728	0.00113028
10	0	MDSINE2	10	2	0.000152755	0.000946276
10	0	MDSINE2	10	3	3.83622e-05	0.00079534
10	0	MDSINE2	10	4	0.000141363	0.000672995
10	0	MDSINE2	10	5	0.000225632	0.000572926
10	0	MDSINE2	10	6	0.00045015	0.000494094
10	0	MDSINE2	10	7	7.08476e-05	0.00042882
10	0	MDSINE2	10	8	0.000381564	0.000382651
10	0	MDSINE2	10	9	0.000209959	0.000308589
10	0	MDSINE2	10	10	0.000807926	0.000253418
10	0	MDSINE2	10	11	0	0.000220405
10	0	MDSINE2	10	12	0.00021046	0.000196198
10	0	MDSINE2	10	13	8.6192e-05	0.000183176
10	0	MDSINE2	10	14	7.32064e-05	0.000167309
10	0	MDSINE2	10	15	7.2753e-05	0.000144744
10	0	MDSINE2	10	16	0	0.00015433
10	0	MDSINE2	10	17	4.85248e-05	0.000163251
10	0	MDSINE2	10	18	0	0.000189748
10	0	MDSINE2	10	19	0	0.000191931
10	0	MDSINE2	10	20	0	0.000216295
10	0	MDSINE2	10	21	0	0.000230943
10	0	MDSINE2	10	22	0.0123122	0.000263968
10	0	MDSINE2	10	23	0.000135474	0.000274908
10	0	MDSINE2	10	24	0	0.000298542
10	0	MDSINE2	10	25	7.27511e-05	0.000323023
10	0	MDSINE2	10	26	6.87254e-05	0.00115231
10	0	MDSINE2	10	27	8.14913e-05	0.00151443
10	0	MDSINE2	10	28	8.42815e-05	0.00197697
10	0	MDSINE2	10	29	7.03453e-05	0.00243305
10	0	MDSINE2	10	30	0	0.0026757
10	0	MDSINE2	10	31	0	0.00285392
10	0	MDSINE2	10	32	0.000131445	0.00290336
10	0	MDSINE2	10	33	0	0.00314592
10	0	MDSINE2	10	34	0	0.00246674
10	0	MDSINE2	10	35	0.000204555	0.00222197
10	0	MDSINE2	10	36	0.000202125	0.0016758
10	0	MDSINE2	10	37	2.68204e-05	0.00102435
10	0	MDSINE2	10	38	0.000119529	0.000544514
10	0	MDSINE2	10	39	9.05701e-05	0.000305737
10	0	MDSINE2	10	40	0.000231715	0.000151339
10	0	MDSINE2	10	41	0.000179236	7.3918e-05
10	0	MDSINE2	10	42	0	1.18472e-05
10	0	MDSINE2	10	43	2.17621e-05	8.62358e-06
10	0	MDSINE2	10	44	0	1.16156e-05
10	0	MDSINE2	10	45	0	1.47376e-05
10	0	MDSINE2	10	46	0	1.86256e-05
10	0	MDSINE2	10	47	7.05683e-05	2.41559e-05
10	0	MDSINE2	10	48	0.000130835	2.76083e-05
10	0	MDSINE2	10	49	9.24097e-05	2.91914e-05
10	0	MDSINE2	10	50	4.42806e-05	3.26077e-05
10	0	MDSINE2	10	51	0	3.69166e-05
10	0	MDSINE2	10	52	0	8.0741e-05
10	0	MDSINE2	10	53	0	9.03242e-05
10	0	MDSINE2	10	54	0.000126016	0.00010281
10	0	MDSINE2	10	55	0	0.000114522
10	0	MDSINE2	10	56	4.83458e-05	0.000143156
10	0	MDSINE2	10	57	4.38802e-05	0.000159933
10	0	MDSINE2	10	58	9.34999e-05	0.000179313
10	0	MDSINE2	10	59	0	0.000226465
10	0	MDSINE2	10	60	0.000443833	0.00030901
10	0	MDSINE2	10	61	0.000636862	0.000321049
10	0	MDSINE2	10	62	0.000788963	0.000333664
10	0	MDSINE2	10	63	0.000407064	0.000349971
10	0	MDSINE2	10	64	0.000277106	0.000368519
10	0	MDSINE2	10	65	0.000340675	0.000388543
10	0	MDSINE2	10	66	0.000290183	0.000376595
10	0	MDSINE2	10	67	0.00021104	0.00038235
10	0	MDSINE2	10	68	0.000340107	0.000378339
10	0	MDSINE2	10	69	0.000159786	0.000373193
10	0	MDSINE2	10	70	0.0054659	0.000393518
10	0	MDSINE2	10	71	0.000142822	0.000497205
10	0	MDSINE2	10	72	0.000414042	0.000549087
10	0	MDSINE2	11	0	0.00111566	0.00111484
10	0	MDSINE2	11	1	0.000475178	0.000979394
10	0	MDSINE2	11	2	0.000203673	0.000863026
10	0	MDSINE2	11	3	0.000242961	0.000766083
10	0	MDSINE2	11	4	0.000455502	0.000684764
10	0	MDSINE2	11	5	0.00075653	0.000611338
10	0	MDSINE2	11	6	0.000842215	0.000544631
10	0	MDSINE2	11	7	0.000255051	0.00048951
10	0	MDSINE2	11	8	0.00074723	0.000444782
10	0	MDSINE2	11	9	0.000172908	0.000384991
10	0	MDSINE2	11	10	0.000283483	0.000330768
10	0	MDSINE2	11	11	0.000178562	0.000290012
10	0	MDSINE2	11	12	0.000175383	0.000251836
10	0	MDSINE2	11	13	0.000237028	0.000227491
10	0	MDSINE2	11	14	0	0.000211891
10	0	MDSINE2	11	15	0.000291012	0.000165856
10	0	MDSINE2	11	16	0.000384783	0.000165774
10	0	MDSINE2	11	17	0.000218362	0.00016184
10	0	MDSINE2	11	18	0.000138957	0.000161269
10	0	MDSINE2	11	19	4.26736e-05	0.000162939
10	0	MDSINE2	11	20	0.000118291	0.000159339
10	0	MDSINE2	11	21	0.000272339	0.000153748
10	0	MDSINE2	11	22	0.0199599	0.000136152
10	0	MDSINE2	11	23	0	0.000125732
10	0	MDSINE2	11	24	0	0.000118576
10	0	MDSINE2	11	25	7.27511e-05	9.99482e-05
10	0	MDSINE2	11	26	4.58169e-05	4.53093e-05
10	0	MDSINE2	11	27	0	3.44711e-05
10	0	MDSINE2	11	28	0.000252845	2.80333e-05
10	0	MDSINE2	11	29	0.000281381	2.59981e-05
10	0	MDSINE2	11	30	0	2.4289e-05
10	0	MDSINE2	11	31	5.81486e-05	2.23777e-05
10	0	MDSINE2	11	32	0.000328612	2.13109e-05
10	0	MDSINE2	11	33	5.08863e-05	1.86139e-05
10	0	MDSINE2	11	34	9.08893e-05	5.77912e-06
10	0	MDSINE2	11	35	3.40925e-05	4.86727e-06
10	0	MDSINE2	11	36	8.84296e-05	4.17802e-06
10	0	MDSINE2	11	37	6.70511e-05	3.53242e-06
10	0	MDSINE2	11	38	0	2.99789e-06
10	0	MDSINE2	11	39	0.00012076	2.05897e-06
10	0	MDSINE2	11	40	0	1.11855e-06
10	0	MDSINE2	11	41	8.96178e-05	1.55471e-06
10	0	MDSINE2	11	42	8.22436e-05	1.92074e-06
10	0	MDSINE2	11	43	0	1.52581e-06
10	0	MDSINE2	11	44	0	1.96001e-06
10	0	MDSINE2	11	45	0	2.37875e-06
10	0	MDSINE2	11	46	0.000103397	2.69539e-06
10	0	MDSINE2	11	47	0	3.20289e-06
10	0	MDSINE2	11	48	2.61671e-05	3.76884e-06
10	0	MDSINE2	11	49	5.77561e-05	4.4422e-06
10	0	MDSINE2	11	50	0	7.98663e-06
10	0	MDSINE2	11	51	0	7.2299e-06
10	0	MDSINE2	11	52	0	5.84483e-06
10	0	MDSINE2	11	53	7.14133e-05	5.56018e-06
10	0	MDSINE2	11	54	4.20053e-05	5.65415e-06
10	0	MDSINE2	11	55	5.11989e-05	5.91016e-06
10	0	MDSINE2	11	56	3.22305e-05	6.4716e-06
10	0	MDSINE2	11	57	0	6.46867e-06
10	0	MDSINE2	11	58	0	6.68611e-06
10	0	MDSINE2	11	59	0	6.23747e-06
10	0	MDSINE2	11	60	0	6.68644e-06
10	0	MDSINE2	11	61	0	5.77911e-06
10	0	MDSINE2	11	62	0	4.71883e-06
10	0	MDSINE2	11	63	0	3.94063e-06
10	0	MDSINE2	11	64	0	3.64944e-06
10	0	MDSINE2	11	65	0	3.5903e-06
10	0	MDSINE2	11	66	0	3.35662e-06
10	0	MDSINE2	11	67	0	3.29989e-06
10	0	MDSINE2	11	68	0	2.99825e-06
10	0	MDSINE2	11	69	3.99465e-05	2.34106e-06
10	0	MDSINE2	11	70	0	1.76404e-06
10	0	MDSINE2	11	71	0	1.36453e-06
10	0	MDSINE2	11	72	0	1.23029e-06
10	0	MDSINE2	12	0	0	8.87279e-06
10	0	MDSINE2	12	1	0.0105444	1.15328e-05
10	0	MDSINE2	12	2	0.0141043	1.50746e-05
10	0	MDSINE2	12	3	0.0114191	1.98983e-05
10	0	MDSINE2	12	4	0	2.65661e-05
10	0	MDSINE2	12	5	0.00569388	3.56131e-05
10	0	MDSINE2	12	6	0.0103825	4.77957e-05
10	0	MDSINE2	12	7	0.0227704	6.50101e-05
10	0	MDSINE2	12	8	0.0165185	8.95676e-05
10	0	MDSINE2	12	9	0	0.000167714
10	0	MDSINE2	12	10	0.0112401	0.000308776
10	0	MDSINE2	12	11	0.00862201	0.000631935
10	0	MDSINE2	12	12	0.00927777	0.00122474
10	0	MDSINE2	12	13	0.0162687	0.00253808
10	0	MDSINE2	12	14	0.00328209	0.00384285
10	0	MDSINE2	12	15	0.00336742	0.0072739
10	0	MDSINE2	12	16	0	0.0104499
10	0	MDSINE2	12	17	0.0135627	0.0117436
10	0	MDSINE2	12	18	0.0118391	0.0135247
10	0	MDSINE2	12	19	0	0.0133978
10	0	MDSINE2	12	20	0.0093957	0.0129964
10	0	MDSINE2	12	21	0.00659059	0.0135141
10	0	MDSINE2	12	22	0.0435537	0.0133846
10	0	MDSINE2	12	23	0	0.0131872
10	0	MDSINE2	12	24	0.00699666	0.0130345
10	0	MDSINE2	12	25	0	0.0128408
10	0	MDSINE2	12	26	0	0.0102109
10	0	MDSINE2	12	27	0	0.0151658
10	0	MDSINE2	12	28	0.00863885	0.0193516
10	0	MDSINE2	12	29	0.00865247	0.0202167
10	0	MDSINE2	12	30	0.00943234	0.0199792
10	0	MDSINE2	12	31	0	0.0199694
10	0	MDSINE2	12	32	0.0142289	0.020793
10	0	MDSINE2	12	33	0	0.0257271
10	0	MDSINE2	12	34	0.00681669	0.0318517
10	0	MDSINE2	12	35	0.00779013	0.0319329
10	0	MDSINE2	12	36	0.0115211	0.0377012
10	0	MDSINE2	12	37	0.0119351	0.0423247
10	0	MDSINE2	12	38	0.0118334	0.0448931
10	0	MDSINE2	12	39	0.0148082	0.0471929
10	0	MDSINE2	12	40	0.0198695	0.0386936
10	0	MDSINE2	12	41	0.0103658	0.0444745
10	0	MDSINE2	12	42	0.00315815	0.0257407
10	0	MDSINE2	12	43	0.0113707	0.0297463
10	0	MDSINE2	12	44	0.00590913	0.0315914
10	0	MDSINE2	12	45	0.00441402	0.0287226
10	0	MDSINE2	12	46	0.00556869	0.0268004
10	0	MDSINE2	12	47	0.00684513	0.0253087
10	0	MDSINE2	12	48	0.00977339	0.0236335
10	0	MDSINE2	12	49	0.0134225	0.0235228
10	0	MDSINE2	12	50	0.0131181	0.0232844
10	0	MDSINE2	12	51	0.016719	0.0271952
10	0	MDSINE2	12	52	0.0215628	0.0213321
10	0	MDSINE2	12	53	0.0160109	0.020733
10	0	MDSINE2	12	54	0.023439	0.021726
10	0	MDSINE2	12	55	0.0155645	0.0218793
10	0	MDSINE2	12	56	0.0174045	0.0211963
10	0	MDSINE2	12	57	0.0245729	0.0220571
10	0	MDSINE2	12	58	0.0340153	0.024649
10	0	MDSINE2	12	59	0.0486244	0.0254908
10	0	MDSINE2	12	60	0.086037	0.0326287
10	0	MDSINE2	12	61	0.0596527	0.0324326
10	0	MDSINE2	12	62	0.080373	0.0322425
10	0	MDSINE2	12	63	0.0544108	0.0325284
10	0	MDSINE2	12	64	0.0792019	0.0331021
10	0	MDSINE2	12	65	0.0413619	0.034312
10	0	MDSINE2	12	66	0.0563413	0.0323018
10	0	MDSINE2	12	67	0.0470922	0.0329113
10	0	MDSINE2	12	68	0.0461058	0.0335116
10	0	MDSINE2	12	69	0.038049	0.0374265
10	0	MDSINE2	12	70	0.0224526	0.036066
10	0	MDSINE2	12	71	0.0121195	0.0365693
10	0	MDSINE2	12	72	0.0155463	0.0367977
10	0	MDSINE2	13	0	0	8.87279e-06
10	0	MDSINE2	13	1	0	8.74903e-06
10	0	MDSINE2	13	2	0	8.66562e-06
10	0	MDSINE2	13	3	0	8.67488e-06
10	0	MDSINE2	13	4	0	8.80671e-06
10	0	MDSINE2	13	5	0	9.01121e-06
10	0	MDSINE2	13	6	0	9.28984e-06
10	0	MDSINE2	13	7	0	9.64398e-06
10	0	MDSINE2	13	8	4.76955e-05	1.03699e-05
10	0	MDSINE2	13	9	0	1.20869e-05
10	0	MDSINE2	13	10	0	1.30847e-05
10	0	MDSINE2	13	11	0	1.48692e-05
10	0	MDSINE2	13	12	0	1.74424e-05
10	0	MDSINE2	13	13	0	1.96447e-05
10	0	MDSINE2	13	14	0	2.20894e-05
10	0	MDSINE2	13	15	0	2.9228e-05
10	0	MDSINE2	13	16	0	3.29189e-05
10	0	MDSINE2	13	17	0	4.05834e-05
10	0	MDSINE2	13	18	0	5.12978e-05
10	0	MDSINE2	13	19	0	5.2939e-05
10	0	MDSINE2	13	20	0	5.90277e-05
10	0	MDSINE2	13	21	0	8.03618e-05
10	0	MDSINE2	13	22	0.0621576	7.79603e-05
10	0	MDSINE2	13	23	0	6.0322e-05
10	0	MDSINE2	13	24	0	6.51435e-05
10	0	MDSINE2	13	25	0	7.06502e-05
10	0	MDSINE2	13	26	0	0.000126363
10	0	MDSINE2	13	27	0	0.000161114
10	0	MDSINE2	13	28	0	0.000182175
10	0	MDSINE2	13	29	0.000351726	0.000181396
10	0	MDSINE2	13	30	0	0.000160681
10	0	MDSINE2	13	31	0	0.000150828
10	0	MDSINE2	13	32	0.000131445	0.000156007
10	0	MDSINE2	13	33	0.000186583	0.000158891
10	0	MDSINE2	13	34	0	0.000145484
10	0	MDSINE2	13	35	0	0.000136544
10	0	MDSINE2	13	36	0.000113695	7.09626e-05
10	0	MDSINE2	13	37	0.000227974	4.41189e-05
10	0	MDSINE2	13	38	0.000136605	2.48957e-05
10	0	MDSINE2	13	39	0.000316995	1.56486e-05
10	0	MDSINE2	13	40	0.000173786	6.11736e-06
10	0	MDSINE2	13	41	0.00140401	2.17606e-06
10	0	MDSINE2	13	42	3.28974e-05	2.16574e-07
10	0	MDSINE2	13	43	0.000152335	1.70026e-07
10	0	MDSINE2	13	44	0.000465489	2.18545e-07
10	0	MDSINE2	13	45	0.000144722	2.3086e-07
10	0	MDSINE2	13	46	0.000339734	2.35715e-07
10	0	MDSINE2	13	47	0.000294035	3.04651e-07
10	0	MDSINE2	13	48	0.000274754	3.91871e-07
10	0	MDSINE2	13	49	0.000450497	4.47612e-07
10	0	MDSINE2	13	50	0.000442806	4.76965e-07
10	0	MDSINE2	13	51	0.000244074	4.29639e-07
10	0	MDSINE2	13	52	0.000115851	8.3769e-07
10	0	MDSINE2	13	53	0.000242805	9.83648e-07
10	0	MDSINE2	13	54	0.000189024	1.17765e-06
10	0	MDSINE2	13	55	0.00032426	1.35338e-06
10	0	MDSINE2	13	56	0.000402881	1.48841e-06
10	0	MDSINE2	13	57	0.00084835	1.46011e-06
10	0	MDSINE2	13	58	0.000804099	1.48691e-06
10	0	MDSINE2	13	59	0.000239422	1.67435e-06
10	0	MDSINE2	13	60	4.43833e-05	3.20303e-06
10	0	MDSINE2	13	61	0	3.06639e-06
10	0	MDSINE2	13	62	0	3.16179e-06
10	0	MDSINE2	13	63	3.8768e-05	3.47028e-06
10	0	MDSINE2	13	64	0.000100766	3.84169e-06
10	0	MDSINE2	13	65	6.0119e-05	4.16712e-06
10	0	MDSINE2	13	66	0	4.05066e-06
10	0	MDSINE2	13	67	4.52229e-05	4.11919e-06
10	0	MDSINE2	13	68	0	4.08251e-06
10	0	MDSINE2	13	69	0	4.05339e-06
10	0	MDSINE2	13	70	0.0052303	3.98928e-06
10	0	MDSINE2	13	71	6.12095e-05	3.96455e-06
10	0	MDSINE2	13	72	0	4.08504e-06
10	0	MDSINE2	14	0	0	8.87279e-06
10	0	MDSINE2	14	1	0	9.88533e-06
10	0	MDSINE2	14	2	0.000780746	1.10753e-05
10	0	MDSINE2	14	3	0.000728882	1.25557e-05
10	0	MDSINE2	14	4	0.00138221	1.42557e-05
10	0	MDSINE2	14	5	0.00465863	1.62968e-05
10	0	MDSINE2	14	6	0.00496617	1.8768e-05
10	0	MDSINE2	14	7	0.00484598	2.19237e-05
10	0	MDSINE2	14	8	0.0053101	2.55399e-05
10	0	MDSINE2	14	9	0.00926292	3.5727e-05
10	0	MDSINE2	14	10	0.00946833	4.87554e-05
10	0	MDSINE2	14	11	0.0149227	6.90194e-05
10	0	MDSINE2	14	12	0.014662	9.96968e-05
10	0	MDSINE2	14	13	0.0205353	0.000136515
10	0	MDSINE2	14	14	0.0199976	0.000178486
10	0	MDSINE2	14	15	0.0134385	0.000346905
10	0	MDSINE2	14	16	0.0207013	0.000637175
10	0	MDSINE2	14	17	0.0157706	0.000720777
10	0	MDSINE2	14	18	0.0223628	0.000637759
10	0	MDSINE2	14	19	0.0145233	0.000671607
10	0	MDSINE2	14	20	0.0111025	0.000832666
10	0	MDSINE2	14	21	0.0136986	0.000961013
10	0	MDSINE2	14	22	0.00412215	0.00116911
10	0	MDSINE2	14	23	0.0182438	0.00111985
10	0	MDSINE2	14	24	0.00562418	0.00147759
10	0	MDSINE2	14	25	0.0156597	0.00152359
10	0	MDSINE2	14	26	0.0184413	0.00679951
10	0	MDSINE2	14	27	0.0205766	0.00799252
10	0	MDSINE2	14	28	0.033523	0.00837195
10	0	MDSINE2	14	29	0.0181069	0.00671236
10	0	MDSINE2	14	30	0.0293307	0.00513162
10	0	MDSINE2	14	31	0.0173864	0.00451879
10	0	MDSINE2	14	32	0.0227728	0.00407849
10	0	MDSINE2	14	33	0.028208	0.0034703
10	0	MDSINE2	14	34	0.0309569	0.00224399
10	0	MDSINE2	14	35	0.0271887	0.00193342
10	0	MDSINE2	14	36	0.00843871	0.000754765
10	0	MDSINE2	14	37	0.00426445	0.000304571
10	0	MDSINE2	14	38	0.00081963	0.000131558
10	0	MDSINE2	14	39	0.00027171	6.12672e-05
10	0	MDSINE2	14	40	0.000139029	2.29414e-05
10	0	MDSINE2	14	41	0.000134427	7.11193e-06
10	0	MDSINE2	14	42	0	1.90515e-07
10	0	MDSINE2	14	43	2.17621e-05	1.14883e-07
10	0	MDSINE2	14	44	6.46513e-05	1.59365e-07
10	0	MDSINE2	14	45	0	1.82855e-07
10	0	MDSINE2	14	46	0	2.18797e-07
10	0	MDSINE2	14	47	2.35228e-05	2.82664e-07
10	0	MDSINE2	14	48	0	3.56744e-07
10	0	MDSINE2	14	49	0	4.40849e-07
10	0	MDSINE2	14	50	0.00332105	5.32113e-07
10	0	MDSINE2	14	51	0.0229734	7.33239e-07
10	0	MDSINE2	14	52	0.0335969	1.73244e-06
10	0	MDSINE2	14	53	0.0192245	2.17826e-06
10	0	MDSINE2	14	54	0.0180413	2.55626e-06
10	0	MDSINE2	14	55	0.0124413	2.98807e-06
10	0	MDSINE2	14	56	0.00713906	3.00968e-06
10	0	MDSINE2	14	57	0.00438802	2.64103e-06
10	0	MDSINE2	14	58	0.0017578	2.49707e-06
10	0	MDSINE2	14	59	0.0414853	2.42606e-06
10	0	MDSINE2	14	60	0.0047712	2.05161e-06
10	0	MDSINE2	14	61	0.00375748	1.47962e-06
10	0	MDSINE2	14	62	0.00596779	1.3992e-06
10	0	MDSINE2	14	63	0.00509799	1.35046e-06
10	0	MDSINE2	14	64	0.0458988	1.30019e-06
10	0	MDSINE2	14	65	0.0285365	1.16012e-06
10	0	MDSINE2	14	66	0.0272314	9.86295e-07
10	0	MDSINE2	14	67	0.0358317	8.83994e-07
10	0	MDSINE2	14	68	0.017388	7.77442e-07
10	0	MDSINE2	14	69	0.0194939	6.18294e-07
10	0	MDSINE2	14	70	0.0216044	5.51613e-07
10	0	MDSINE2	14	71	0.0113034	5.13142e-07
10	0	MDSINE2	14	72	0.0157927	4.95982e-07
10	0	MDSINE2	15	0	0	8.87279e-06
10	0	MDSINE2	15	1	0.000135765	1.05743e-05
10	0	MDSINE2	15	2	0.000101836	1.26582e-05
10	0	MDSINE2	15	3	6.3937e-05	1.52637e-05
10	0	MDSINE2	15	4	0.000298432	1.85858e-05
10	0	MDSINE2	15	5	0.00108834	2.27711e-05
10	0	MDSINE2	15	6	0.00243952	2.76866e-05
10	0	MDSINE2	15	7	0.00143112	3.42604e-05
10	0	MDSINE2	15	8	0.00224169	4.26187e-05
10	0	MDSINE2	15	9	0.00603942	6.73211e-05
10	0	MDSINE2	15	10	0.00291987	0.000101123
10	0	MDSINE2	15	11	0.00385184	0.000148054
10	0	MDSINE2	15	12	0.00322705	0.000219121
10	0	MDSINE2	15	13	0.0010343	0.000340317
10	0	MDSINE2	15	14	0.0011103	0.000493117
10	0	MDSINE2	15	15	0.000530057	0.00105674
10	0	MDSINE2	15	16	0.00388631	0.0013863
10	0	MDSINE2	15	17	0.00249903	0.00188381
10	0	MDSINE2	15	18	0.00100049	0.00281232
10	0	MDSINE2	15	19	0.00031294	0.00313872
10	0	MDSINE2	15	20	0.00162228	0.00704217
10	0	MDSINE2	15	21	0.00162041	0.0132269
10	0	MDSINE2	15	22	0.0115529	0.0263833
10	0	MDSINE2	15	23	0.00819617	0.0391281
10	0	MDSINE2	15	24	0.00147691	0.0434634
10	0	MDSINE2	15	25	0.00474701	0.0689067
10	0	MDSINE2	15	26	0.00123706	0.078612
10	0	MDSINE2	15	27	0.00480799	0.0657326
10	0	MDSINE2	15	28	0.000632111	0.0573661
10	0	MDSINE2	15	29	0.000717522	0.0472249
10	0	MDSINE2	15	30	0.00208172	0.0416201
10	0	MDSINE2	15	31	0.00182199	0.037976
10	0	MDSINE2	15	32	0.00834675	0.0371412
10	0	MDSINE2	15	33	0.000220507	0.0352094
10	0	MDSINE2	15	34	0.00483531	0.0255774
10	0	MDSINE2	15	35	0.00170462	0.0242261
10	0	MDSINE2	15	36	0.0094367	0.0183547
10	0	MDSINE2	15	37	0.00500201	0.0134985
10	0	MDSINE2	15	38	0.000358588	0.00827452
10	0	MDSINE2	15	39	0.000166045	0.00414025
10	0	MDSINE2	15	40	6.95144e-05	0.00198187
10	0	MDSINE2	15	41	0	0.000785343
10	0	MDSINE2	15	42	0	6.93313e-05
10	0	MDSINE2	15	43	0	4.2469e-05
10	0	MDSINE2	15	44	0	6.43898e-05
10	0	MDSINE2	15	45	0	0.000108068
10	0	MDSINE2	15	46	0	0.000160964
10	0	MDSINE2	15	47	0	0.000218592
10	0	MDSINE2	15	48	9.15847e-05	0.000290787
10	0	MDSINE2	15	49	0.0004736	0.000256685
10	0	MDSINE2	15	50	0.000110702	0.000293958
10	0	MDSINE2	15	51	0.00128139	0.000250505
10	0	MDSINE2	15	52	0.000579257	0.000637575
10	0	MDSINE2	15	53	0.00522745	0.00072706
10	0	MDSINE2	15	54	0.0195535	0.000850249
10	0	MDSINE2	15	55	0.0101374	0.000994669
10	0	MDSINE2	15	56	0.0134562	0.00114951
10	0	MDSINE2	15	57	0.0243974	0.00121359
10	0	MDSINE2	15	58	0.0388025	0.00135457
10	0	MDSINE2	15	59	0.0727407	0.002144
10	0	MDSINE2	15	60	0.0211486	0.00158934
10	0	MDSINE2	15	61	0.0824948	0.00157826
10	0	MDSINE2	15	62	0.0369599	0.00160194
10	0	MDSINE2	15	63	0.0119405	0.0016719
10	0	MDSINE2	15	64	0.0483928	0.00178012
10	0	MDSINE2	15	65	0.0110218	0.00185063
10	0	MDSINE2	15	66	0.0403201	0.0017549
10	0	MDSINE2	15	67	0.00703971	0.00177479
10	0	MDSINE2	15	68	0.0493155	0.0017832
10	0	MDSINE2	15	69	0.0447201	0.00207313
10	0	MDSINE2	15	70	0.0572977	0.0020422
10	0	MDSINE2	15	71	0.0429079	0.00203016
10	0	MDSINE2	15	72	0.0320488	0.00212153
10	0	MDSINE2	16	0	0.0265433	0.026524
10	0	MDSINE2	16	1	0.0193691	0.0270569
10	0	MDSINE2	16	2	0.00794324	0.027481
10	0	MDSINE2	16	3	0.00700749	0.0279281
10	0	MDSINE2	16	4	0.00639274	0.0284171
10	0	MDSINE2	16	5	0.00585315	0.0285025
10	0	MDSINE2	16	6	0.00516946	0.0281775
10	0	MDSINE2	16	7	0.00549778	0.0277558
10	0	MDSINE2	16	8	0.00394283	0.0275722
10	0	MDSINE2	16	9	0.00356931	0.0260333
10	0	MDSINE2	16	10	0.00382702	0.0255315
10	0	MDSINE2	16	11	0.00352023	0.0233913
10	0	MDSINE2	16	12	0.00455996	0.0219426
10	0	MDSINE2	16	13	0.00665833	0.0200509
10	0	MDSINE2	16	14	0.00633236	0.0186864
10	0	MDSINE2	16	15	0.00916687	0.0137377
10	0	MDSINE2	16	16	0.00859349	0.01322
10	0	MDSINE2	16	17	0.0115247	0.0135408
10	0	MDSINE2	16	18	0.0123764	0.0124214
10	0	MDSINE2	16	19	0.0102986	0.0127309
10	0	MDSINE2	16	20	0.0134345	0.0121166
10	0	MDSINE2	16	21	0.0130178	0.0115082
10	0	MDSINE2	16	22	0.0424689	0.012291
10	0	MDSINE2	16	23	0.0092348	0.0143517
10	0	MDSINE2	16	24	0.00936866	0.0135132
10	0	MDSINE2	16	25	0.00723873	0.0133216
10	0	MDSINE2	16	26	0.0143636	0.00854957
10	0	MDSINE2	16	27	0.0115921	0.00749911
10	0	MDSINE2	16	28	0.0127265	0.00720256
10	0	MDSINE2	16	29	0.0129435	0.00661807
10	0	MDSINE2	16	30	0.0116146	0.00596534
10	0	MDSINE2	16	31	0.0146728	0.00536539
10	0	MDSINE2	16	32	0.0159541	0.00505208
10	0	MDSINE2	16	33	0.0142651	0.00447783
10	0	MDSINE2	16	34	0.0109249	0.00529114
10	0	MDSINE2	16	35	0.00864244	0.00449018
10	0	MDSINE2	16	36	0.00329716	0.0034066
10	0	MDSINE2	16	37	0.00218587	0.00322475
10	0	MDSINE2	16	38	0.000802555	0.00298073
10	0	MDSINE2	16	39	0.000754751	0.00283909
10	0	MDSINE2	16	40	0.00237508	0.00205121
10	0	MDSINE2	16	41	0.00563098	0.00270094
10	0	MDSINE2	16	42	0.00261535	0.0060324
10	0	MDSINE2	16	43	0.00379748	0.00760288
10	0	MDSINE2	16	44	0.00460317	0.0115435
10	0	MDSINE2	16	45	0.00399433	0.0120888
10	0	MDSINE2	16	46	0.00587888	0.0110093
10	0	MDSINE2	16	47	0.00462222	0.0114652
10	0	MDSINE2	16	48	0.00731369	0.0129065
10	0	MDSINE2	16	49	0.00897529	0.0146651
10	0	MDSINE2	16	50	0.0107491	0.0146558
10	0	MDSINE2	16	51	0.010846	0.00874089
10	0	MDSINE2	16	52	0.0102963	0.00942143
10	0	MDSINE2	16	53	0.00859816	0.00843278
10	0	MDSINE2	16	54	0.0117825	0.0102217
10	0	MDSINE2	16	55	0.00894274	0.0104811
10	0	MDSINE2	16	56	0.0085572	0.0107451
10	0	MDSINE2	16	57	0.00833723	0.00995294
10	0	MDSINE2	16	58	0.00615229	0.0102333
10	0	MDSINE2	16	59	0.00607261	0.00947815
10	0	MDSINE2	16	60	0.00204163	0.0061682
10	0	MDSINE2	16	61	0.00212287	0.00581975
10	0	MDSINE2	16	62	0.00493607	0.0054521
10	0	MDSINE2	16	63	0.00389618	0.00497095
10	0	MDSINE2	16	64	0.0166264	0.00459058
10	0	MDSINE2	16	65	0.0125048	0.00440394
10	0	MDSINE2	16	66	0.0232299	0.0041135
10	0	MDSINE2	16	67	0.0172752	0.00405758
10	0	MDSINE2	16	68	0.0183445	0.0038985
10	0	MDSINE2	16	69	0.0168175	0.00343018
10	0	MDSINE2	16	70	0.00911768	0.002755
10	0	MDSINE2	16	71	0.0051416	0.00246419
10	0	MDSINE2	16	72	0.0082907	0.00232974
10	0	MDSINE2	17	0	0.00964578	0.00963876
10	0	MDSINE2	17	1	0.0320405	0.00866342
10	0	MDSINE2	17	2	0.0263077	0.00782497
10	0	MDSINE2	17	3	0.0170072	0.00713182
10	0	MDSINE2	17	4	0.0371313	0.00656845
10	0	MDSINE2	17	5	0.00660968	0.00608003
10	0	MDSINE2	17	6	0.0239886	0.00565188
10	0	MDSINE2	17	7	0.0320798	0.00535298
10	0	MDSINE2	17	8	0.0580136	0.00514155
10	0	MDSINE2	17	9	0.0288015	0.00488851
10	0	MDSINE2	17	10	0.0181146	0.0046423
10	0	MDSINE2	17	11	0.00737207	0.00412624
10	0	MDSINE2	17	12	0.00506857	0.00417771
10	0	MDSINE2	17	13	0.00624892	0.00388864
10	0	MDSINE2	17	14	0.00214739	0.00348266
10	0	MDSINE2	17	15	0.00230731	0.00251668
10	0	MDSINE2	17	16	0.00865762	0.00245364
10	0	MDSINE2	17	17	0.00782463	0.00239314
10	0	MDSINE2	17	18	0.0081892	0.0025251
10	0	MDSINE2	17	19	0.00972959	0.00238897
10	0	MDSINE2	17	20	0.00231513	0.00252198
10	0	MDSINE2	17	21	0.00123914	0.00216044
10	0	MDSINE2	17	22	0	0.00239816
10	0	MDSINE2	17	23	0.000993475	0.00280986
10	0	MDSINE2	17	24	0.00753372	0.00275431
10	0	MDSINE2	17	25	0.000782074	0.0028356
10	0	MDSINE2	17	26	0.00652891	0.00925687
10	0	MDSINE2	17	27	0.00708974	0.0114499
10	0	MDSINE2	17	28	0.00309735	0.0132034
10	0	MDSINE2	17	29	0.00512113	0.0141905
10	0	MDSINE2	17	30	0.00601545	0.0144306
10	0	MDSINE2	17	31	0.00645449	0.0142232
10	0	MDSINE2	17	32	0.00768953	0.0143298
10	0	MDSINE2	17	33	0.00208634	0.0137358
10	0	MDSINE2	17	34	0.000836181	0.0114083
10	0	MDSINE2	17	35	0.000971635	0.0105841
10	0	MDSINE2	17	36	0.00277922	0.00886218
10	0	MDSINE2	17	37	0.00226633	0.0086402
10	0	MDSINE2	17	38	0.00730837	0.00751797
10	0	MDSINE2	17	39	0.00807584	0.00709753
10	0	MDSINE2	17	40	0.0168225	0.0046925
10	0	MDSINE2	17	41	0.0199698	0.00499565
10	0	MDSINE2	17	42	0.0507608	0.00752034
10	0	MDSINE2	17	43	0.0550363	0.00848429
10	0	MDSINE2	17	44	0.0514883	0.00886434
10	0	MDSINE2	17	45	0.0408984	0.00904158
10	0	MDSINE2	17	46	0.0306204	0.00934391
10	0	MDSINE2	17	47	0.0327437	0.0100946
10	0	MDSINE2	17	48	0.0349853	0.0103382
10	0	MDSINE2	17	49	0.0507445	0.0102674
10	0	MDSINE2	17	50	0.0139263	0.010837
10	0	MDSINE2	17	51	0.0194801	0.00951011
10	0	MDSINE2	17	52	0.0119327	0.00554599
10	0	MDSINE2	17	53	0.0162965	0.0053209
10	0	MDSINE2	17	54	0.00896814	0.00546453
10	0	MDSINE2	17	55	0.0076457	0.00581718
10	0	MDSINE2	17	56	0.00278794	0.00616766
10	0	MDSINE2	17	57	0.00206237	0.00599926
10	0	MDSINE2	17	58	0.004114	0.00617425
10	0	MDSINE2	17	59	0.0161283	0.00663594
10	0	MDSINE2	17	60	0.0002663	0.00720312
10	0	MDSINE2	17	61	0.000212287	0.00693571
10	0	MDSINE2	17	62	0.000991261	0.0071359
10	0	MDSINE2	17	63	0.00315959	0.00717652
10	0	MDSINE2	17	64	0.00178859	0.00726293
10	0	MDSINE2	17	65	0.00384762	0.00758916
10	0	MDSINE2	17	66	0.00166473	0.00750868
10	0	MDSINE2	17	67	0.00055775	0.00766127
10	0	MDSINE2	17	68	0.00019131	0.00753296
10	0	MDSINE2	17	69	0.000179759	0.0072853
10	0	MDSINE2	17	70	0.000164919	0.00692318
10	0	MDSINE2	17	71	0.00038766	0.00657807
10	0	MDSINE2	17	72	0.000207021	0.00640983
10	0	MDSINE2	18	0	0.00376534	0.0037626
10	0	MDSINE2	18	1	0.00737657	0.00400835
10	0	MDSINE2	18	2	0.0102176	0.00428419
10	0	MDSINE2	18	3	0.00944989	0.00461313
10	0	MDSINE2	18	4	0.00560739	0.0050105
10	0	MDSINE2	18	5	0.00434009	0.00531377
10	0	MDSINE2	18	6	0.00788488	0.00566816
10	0	MDSINE2	18	7	0.0141128	0.00623577
10	0	MDSINE2	18	8	0.0132911	0.00704482
10	0	MDSINE2	18	9	0.0043474	0.00892774
10	0	MDSINE2	18	10	0.00907145	0.0101636
10	0	MDSINE2	18	11	0.00724453	0.0106557
10	0	MDSINE2	18	12	0.00696271	0.0112812
10	0	MDSINE2	18	13	0.0115713	0.0120368
10	0	MDSINE2	18	14	0.00274524	0.0118017
10	0	MDSINE2	18	15	0.00311798	0.00954676
10	0	MDSINE2	18	16	0.00246261	0.0101306
10	0	MDSINE2	18	17	0.0100568	0.0105941
10	0	MDSINE2	18	18	0.00901368	0.0106815
10	0	MDSINE2	18	19	0.00339967	0.010643
10	0	MDSINE2	18	20	0.00730026	0.0112164
10	0	MDSINE2	18	21	0.00546039	0.0111465
10	0	MDSINE2	18	22	0	0.0108224
10	0	MDSINE2	18	23	0.00216758	0.00969853
10	0	MDSINE2	18	24	0.00534073	0.00944376
10	0	MDSINE2	18	25	0	0.00915746
10	0	MDSINE2	18	26	0.00517731	0.00911035
10	0	MDSINE2	18	27	0.00429867	0.0129455
10	0	MDSINE2	18	28	0.00680573	0.0202172
10	0	MDSINE2	18	29	0.00621852	0.022957
10	0	MDSINE2	18	30	0.00691992	0.025583
10	0	MDSINE2	18	31	0.00750116	0.0280516
10	0	MDSINE2	18	32	0.0105813	0.0302049
10	0	MDSINE2	18	33	0.0066661	0.0329136
10	0	MDSINE2	18	34	0.00672581	0.0253618
10	0	MDSINE2	18	35	0.00557412	0.023068
10	0	MDSINE2	18	36	0.00990412	0.0217277
10	0	MDSINE2	18	37	0.00940056	0.0172622
10	0	MDSINE2	18	38	0.00887933	0.0163976
10	0	MDSINE2	18	39	0.0145214	0.0165094
10	0	MDSINE2	18	40	0.0160231	0.0127295
10	0	MDSINE2	18	41	0.00781168	0.00578438
10	0	MDSINE2	18	42	0	0.0049746
10	0	MDSINE2	18	43	0.00773642	0.00437784
10	0	MDSINE2	18	44	0.00415061	0.00337979
10	0	MDSINE2	18	45	0.00354569	0.00352804
10	0	MDSINE2	18	46	0.00398818	0.00381098
10	0	MDSINE2	18	47	0.005422	0.00473662
10	0	MDSINE2	18	48	0.00764078	0.00569504
10	0	MDSINE2	18	49	0.0109852	0.00528699
10	0	MDSINE2	18	50	0.0106052	0.0044257
10	0	MDSINE2	18	51	0.0129054	0.00308511
10	0	MDSINE2	18	52	0.0163495	0.00282186
10	0	MDSINE2	18	53	0.010512	0.00328911
10	0	MDSINE2	18	54	0.0166131	0.0102388
10	0	MDSINE2	18	55	0.0124925	0.0152577
10	0	MDSINE2	18	56	0.0145843	0.0157946
10	0	MDSINE2	18	57	0.020375	0.0141663
10	0	MDSINE2	18	58	0.0259556	0.0135557
10	0	MDSINE2	18	59	0.0379593	0.0129465
10	0	MDSINE2	18	60	0.0563002	0.0141498
10	0	MDSINE2	18	61	0.0534964	0.0141468
10	0	MDSINE2	18	62	0.0558747	0.0141751
10	0	MDSINE2	18	63	0.0381671	0.0141793
10	0	MDSINE2	18	64	0.0540357	0.0139598
10	0	MDSINE2	18	65	0.0282559	0.0146351
10	0	MDSINE2	18	66	0.0519427	0.0146107
10	0	MDSINE2	18	67	0.0349573	0.0152347
10	0	MDSINE2	18	68	0.0335006	0.015375
10	0	MDSINE2	18	69	0.0256656	0.0159537
10	0	MDSINE2	18	70	0.0091648	0.0148768
10	0	MDSINE2	18	71	0.00758998	0.013195
10	0	MDSINE2	18	72	0.0087146	0.0124747
10	0	MDSINE2	19	0	0	8.87279e-06
10	0	MDSINE2	19	1	4.5255e-05	9.43393e-06
10	0	MDSINE2	19	2	0.000543128	1.00581e-05
10	0	MDSINE2	19	3	0.000690519	1.08417e-05
10	0	MDSINE2	19	4	0.00128797	1.1744e-05
10	0	MDSINE2	19	5	0.00240231	1.26814e-05
10	0	MDSINE2	19	6	0.00309296	1.37757e-05
10	0	MDSINE2	19	7	0.00396747	1.55912e-05
10	0	MDSINE2	19	8	0.00378384	1.78692e-05
10	0	MDSINE2	19	9	0.00576771	2.21482e-05
10	0	MDSINE2	19	10	0.00487591	2.75895e-05
10	0	MDSINE2	19	11	0.0074486	3.35582e-05
10	0	MDSINE2	19	12	0.00399874	4.11718e-05
10	0	MDSINE2	19	13	0.00894242	5.55725e-05
10	0	MDSINE2	19	14	0.00629575	6.82612e-05
10	0	MDSINE2	19	15	0.00760788	8.1649e-05
10	0	MDSINE2	19	16	0.0127363	9.46813e-05
10	0	MDSINE2	19	17	0.0068784	0.000106354
10	0	MDSINE2	19	18	0.00863387	9.77796e-05
10	0	MDSINE2	19	19	0.0053911	9.68851e-05
10	0	MDSINE2	19	20	0.00642152	0.000121917
10	0	MDSINE2	19	21	0.00881015	0.000144533
10	0	MDSINE2	19	22	0.0200141	0.000147731
10	0	MDSINE2	19	23	0.00650274	0.000109993
10	0	MDSINE2	19	24	0.00311791	0.000125967
10	0	MDSINE2	19	25	0.00792987	0.000161978
10	0	MDSINE2	19	26	0.0291625	2.73493e-05
10	0	MDSINE2	19	27	0.0197413	2.33353e-05
10	0	MDSINE2	19	28	0.0412347	1.69703e-05
10	0	MDSINE2	19	29	0.0244942	1.46045e-05
10	0	MDSINE2	19	30	0.0372269	1.23586e-05
10	0	MDSINE2	19	31	0.0250426	1.25912e-05
10	0	MDSINE2	19	32	0.0335513	1.12965e-05
10	0	MDSINE2	19	33	0.0355865	9.31797e-06
10	0	MDSINE2	19	34	0.0348833	8.56848e-06
10	0	MDSINE2	19	35	0.0314162	7.27165e-06
10	0	MDSINE2	19	36	0.00544474	3.02308e-06
10	0	MDSINE2	19	37	0.00296366	1.47701e-06
10	0	MDSINE2	19	38	0.00102454	7.6654e-07
10	0	MDSINE2	19	39	0.000483041	3.77729e-07
10	0	MDSINE2	19	40	0.000266472	2.35117e-07
10	0	MDSINE2	19	41	0.000194172	1.00398e-07
10	0	MDSINE2	19	42	0.000197385	3.29528e-09
10	0	MDSINE2	19	43	1.0881e-05	1.72312e-09
10	0	MDSINE2	19	44	0	2.08516e-09
10	0	MDSINE2	19	45	0	2.5193e-09
10	0	MDSINE2	19	46	0	2.81483e-09
10	0	MDSINE2	19	47	0	3.26335e-09
10	0	MDSINE2	19	48	0	3.709e-09
10	0	MDSINE2	19	49	1.15512e-05	5.00413e-09
10	0	MDSINE2	19	50	3.32105e-05	5.58391e-09
10	0	MDSINE2	19	51	0	4.87405e-09
10	0	MDSINE2	19	52	0	3.76918e-09
10	0	MDSINE2	19	53	2.85653e-05	4.32781e-09
10	0	MDSINE2	19	54	0	5.27836e-09
10	0	MDSINE2	19	55	0	5.14572e-09
10	0	MDSINE2	19	56	1.61153e-05	4.05971e-09
10	0	MDSINE2	19	57	0	2.96926e-09
10	0	MDSINE2	19	58	9.34999e-05	2.33509e-09
10	0	MDSINE2	19	59	8.70625e-05	1.56995e-09
10	0	MDSINE2	19	60	4.43833e-05	8.78262e-10
10	0	MDSINE2	19	61	0.000212287	8.04715e-10
10	0	MDSINE2	19	62	0.000424826	2.3323e-10
10	0	MDSINE2	19	63	0.000232608	2.10666e-10
10	0	MDSINE2	19	64	0.00110842	1.91366e-10
10	0	MDSINE2	19	65	0.000360714	1.7934e-10
10	0	MDSINE2	19	66	0.000198546	1.59014e-10
10	0	MDSINE2	19	67	0.000226115	1.47502e-10
10	0	MDSINE2	19	68	8.50268e-05	1.33199e-10
10	0	MDSINE2	19	69	0.000279625	1.09121e-10
10	0	MDSINE2	19	70	0.0131464	8.11437e-11
10	0	MDSINE2	19	71	0.000346854	5.43161e-11
10	0	MDSINE2	19	72	0.000315461	4.46827e-11
10	0	MDSINE2	20	0	0	8.87279e-06
10	0	MDSINE2	20	1	4.5255e-05	9.72535e-06
10	0	MDSINE2	20	2	0.0005601	1.07153e-05
10	0	MDSINE2	20	3	0.00117644	1.19194e-05
10	0	MDSINE2	20	4	0.00232463	1.33252e-05
10	0	MDSINE2	20	5	0.000822892	1.49239e-05
10	0	MDSINE2	20	6	0.00015973	1.68892e-05
10	0	MDSINE2	20	7	0.000538442	1.98664e-05
10	0	MDSINE2	20	8	0.00193962	2.28703e-05
10	0	MDSINE2	20	9	0.0054466	3.19437e-05
10	0	MDSINE2	20	10	0.00566966	4.54785e-05
10	0	MDSINE2	20	11	0.00507627	6.34822e-05
10	0	MDSINE2	20	12	0.00524396	9.8457e-05
10	0	MDSINE2	20	13	0.00999828	0.000168024
10	0	MDSINE2	20	14	0.00617374	0.000269303
10	0	MDSINE2	20	15	0.00638148	0.000816995
10	0	MDSINE2	20	16	0.0081061	0.00184043
10	0	MDSINE2	20	17	0.00744856	0.00299592
10	0	MDSINE2	20	18	0.00712387	0.00478194
10	0	MDSINE2	20	19	0.00923173	0.00534031
10	0	MDSINE2	20	20	0.00383601	0.00488163
10	0	MDSINE2	20	21	0.00344508	0.00513342
10	0	MDSINE2	20	22	0	0.00510774
10	0	MDSINE2	20	23	0.00327395	0.00471108
10	0	MDSINE2	20	24	0.00475892	0.00322117
10	0	MDSINE2	20	25	0.0019279	0.00481339
10	0	MDSINE2	20	26	0.00799505	0.0034816
10	0	MDSINE2	20	27	0.005847	0.00294975
10	0	MDSINE2	20	28	0.00337126	0.00338552
10	0	MDSINE2	20	29	0.00769577	0.00447216
10	0	MDSINE2	20	30	0.00756597	0.00531819
10	0	MDSINE2	20	31	0.00635757	0.00486843
10	0	MDSINE2	20	32	0.00772239	0.00462177
10	0	MDSINE2	20	33	0.00746332	0.00411133
10	0	MDSINE2	20	34	0.00772559	0.00398765
10	0	MDSINE2	20	35	0.00845493	0.00342127
10	0	MDSINE2	20	36	0.010081	0.0036273
10	0	MDSINE2	20	37	0.0108355	0.00405495
10	0	MDSINE2	20	38	0.014668	0.00374168
10	0	MDSINE2	20	39	0.0137969	0.00361537
10	0	MDSINE2	20	40	0.0142389	0.00309529
10	0	MDSINE2	20	41	0.0110379	0.00527034
10	0	MDSINE2	20	42	0.00748417	0.0048254
10	0	MDSINE2	20	43	0.0078017	0.00392636
10	0	MDSINE2	20	44	0.0088055	0.00389475
10	0	MDSINE2	20	45	0.00445744	0.00386194
10	0	MDSINE2	20	46	0.00350074	0.00369556
10	0	MDSINE2	20	47	0.00610416	0.00378688
10	0	MDSINE2	20	48	0.0042129	0.00365166
10	0	MDSINE2	20	49	0.00398517	0.0033711
10	0	MDSINE2	20	50	0.0054908	0.00318976
10	0	MDSINE2	20	51	0.00445434	0.0027723
10	0	MDSINE2	20	52	0.0103687	0.00324134
10	0	MDSINE2	20	53	0.00819824	0.0030891
10	0	MDSINE2	20	54	0.00903115	0.00307497
10	0	MDSINE2	20	55	0.00522229	0.00312601
10	0	MDSINE2	20	56	0.00572092	0.00506197
10	0	MDSINE2	20	57	0.00745963	0.00492886
10	0	MDSINE2	20	58	0.00676939	0.0052123
10	0	MDSINE2	20	59	0.00433136	0.00678986
10	0	MDSINE2	20	60	0.011229	0.00850255
10	0	MDSINE2	20	61	0.0183416	0.00868233
10	0	MDSINE2	20	62	0.00277148	0.0084425
10	0	MDSINE2	20	63	0.0065324	0.00763465
10	0	MDSINE2	20	64	0.0156439	0.00746083
10	0	MDSINE2	20	65	0.019198	0.00757002
10	0	MDSINE2	20	66	0.016464	0.0073121
10	0	MDSINE2	20	67	0.0157225	0.00743319
10	0	MDSINE2	20	68	0.0132429	0.00616645
10	0	MDSINE2	20	69	0.0176563	0.00229157
10	0	MDSINE2	20	70	0.0131935	0.00133383
10	0	MDSINE2	20	71	0.0132621	0.000810436
10	0	MDSINE2	20	72	0.0157336	0.000713686
10	0	MDSINE2	21	0	0	8.87279e-06
10	0	MDSINE2	21	1	0	9.51803e-06
10	0	MDSINE2	21	2	0	1.02783e-05
10	0	MDSINE2	21	3	0	1.11754e-05
10	0	MDSINE2	21	4	0	1.22224e-05
10	0	MDSINE2	21	5	1.32725e-05	1.34806e-05
10	0	MDSINE2	21	6	0.000769611	1.48308e-05
10	0	MDSINE2	21	7	0.00103438	1.66196e-05
10	0	MDSINE2	21	8	0.00985707	1.90209e-05
10	0	MDSINE2	21	9	0.0212677	2.55954e-05
10	0	MDSINE2	21	10	0.0123599	3.39886e-05
10	0	MDSINE2	21	11	0.0624968	4.51265e-05
10	0	MDSINE2	21	12	0.0314462	5.77938e-05
10	0	MDSINE2	21	13	0.026461	8.16826e-05
10	0	MDSINE2	21	14	0.0309297	0.000105869
10	0	MDSINE2	21	15	0.0311798	0.000188619
10	0	MDSINE2	21	16	0.0298463	0.000248467
10	0	MDSINE2	21	17	0.0269919	0.000202053
10	0	MDSINE2	21	18	0.0471991	0.000265904
10	0	MDSINE2	21	19	0.0276383	0.000259567
10	0	MDSINE2	21	20	0.0103082	0.00035368
10	0	MDSINE2	21	21	0.00465699	0.000353757
10	0	MDSINE2	21	22	0.000162716	0.000434161
10	0	MDSINE2	21	23	0.00185148	0.000423453
10	0	MDSINE2	21	24	0.000447547	0.000413554
10	0	MDSINE2	21	25	0.000873013	0.000563133
10	0	MDSINE2	21	26	9.16338e-05	0.0024803
10	0	MDSINE2	21	27	0.000244474	0.0031851
10	0	MDSINE2	21	28	0.00124315	0.00325925
10	0	MDSINE2	21	29	0.000858212	0.00249915
10	0	MDSINE2	21	30	0.00287134	0.00190654
10	0	MDSINE2	21	31	0.00414793	0.00151624
10	0	MDSINE2	21	32	0.00497848	0.00126844
10	0	MDSINE2	21	33	0.00558053	0.000897698
10	0	MDSINE2	21	34	0.0138879	0.000475612
10	0	MDSINE2	21	35	0.0102618	0.000401194
10	0	MDSINE2	21	36	0.0015033	0.000219765
10	0	MDSINE2	21	37	0.000563229	0.00011311
10	0	MDSINE2	21	38	0.000136605	3.77279e-05
10	0	MDSINE2	21	39	6.03801e-05	1.97118e-05
10	0	MDSINE2	21	40	0	5.39213e-06
10	0	MDSINE2	21	41	0	7.53845e-07
10	0	MDSINE2	21	42	0	4.73559e-09
10	0	MDSINE2	21	43	0	2.40649e-09
10	0	MDSINE2	21	44	0	3.18395e-09
10	0	MDSINE2	21	45	0	3.98187e-09
10	0	MDSINE2	21	46	0	4.64785e-09
10	0	MDSINE2	21	47	0	5.69115e-09
10	0	MDSINE2	21	48	0	6.90073e-09
10	0	MDSINE2	21	49	0	8.3143e-09
10	0	MDSINE2	21	50	0	9.92972e-09
10	0	MDSINE2	21	51	0	1.04505e-08
10	0	MDSINE2	21	52	0	1.26508e-08
10	0	MDSINE2	21	53	0	1.04621e-08
10	0	MDSINE2	21	54	0	8.94782e-09
10	0	MDSINE2	21	55	0	7.9777e-09
10	0	MDSINE2	21	56	0	7.38776e-09
10	0	MDSINE2	21	57	0	6.43628e-09
10	0	MDSINE2	21	58	0	6.13009e-09
10	0	MDSINE2	21	59	0.000152359	7.19823e-09
10	0	MDSINE2	21	60	0.000177533	1.19969e-08
10	0	MDSINE2	21	61	0.000254745	1.22353e-08
10	0	MDSINE2	21	62	0.000141609	1.19821e-08
10	0	MDSINE2	21	63	0.000251992	1.16377e-08
10	0	MDSINE2	21	64	0.000201532	1.04733e-08
10	0	MDSINE2	21	65	0.000300595	9.6837e-09
10	0	MDSINE2	21	66	6.10911e-05	8.44037e-09
10	0	MDSINE2	21	67	0.000165817	7.67262e-09
10	0	MDSINE2	21	68	2.12567e-05	6.773e-09
10	0	MDSINE2	21	69	1.99732e-05	5.2743e-09
10	0	MDSINE2	21	70	0.000565438	4.01531e-09
10	0	MDSINE2	21	71	0.000102016	3.0552e-09
10	0	MDSINE2	21	72	0.00026617	2.66668e-09
10	0	MDSINE2	22	0	2.32428e-05	2.32259e-05
10	0	MDSINE2	22	1	0	2.13382e-05
10	0	MDSINE2	22	2	0	1.97107e-05
10	0	MDSINE2	22	3	0	1.83832e-05
10	0	MDSINE2	22	4	0	1.74092e-05
10	0	MDSINE2	22	5	0	1.65779e-05
10	0	MDSINE2	22	6	0	1.57563e-05
10	0	MDSINE2	22	7	0	1.52686e-05
10	0	MDSINE2	22	8	0	1.50652e-05
10	0	MDSINE2	22	9	0	1.49469e-05
10	0	MDSINE2	22	10	0	1.45999e-05
10	0	MDSINE2	22	11	0	1.48958e-05
10	0	MDSINE2	22	12	0.00021046	1.51734e-05
10	0	MDSINE2	22	13	0.000775728	1.61162e-05
10	0	MDSINE2	22	14	0.00057345	1.71418e-05
10	0	MDSINE2	22	15	0.000176686	1.62431e-05
10	0	MDSINE2	22	16	0.00023087	1.74698e-05
10	0	MDSINE2	22	17	0.000181968	1.67348e-05
10	0	MDSINE2	22	18	0.000120429	1.43065e-05
10	0	MDSINE2	22	19	0	1.43822e-05
10	0	MDSINE2	22	20	0	1.68296e-05
10	0	MDSINE2	22	21	0.000231488	2.06403e-05
10	0	MDSINE2	22	22	0.129468	1.90499e-05
10	0	MDSINE2	22	23	0.000112895	1.63818e-05
10	0	MDSINE2	22	24	0	1.85594e-05
10	0	MDSINE2	22	25	0.000291004	2.38163e-05
10	0	MDSINE2	22	26	0	2.94604e-05
10	0	MDSINE2	22	27	0	2.17164e-05
10	0	MDSINE2	22	28	0	2.01407e-05
10	0	MDSINE2	22	29	5.62762e-05	1.81529e-05
10	0	MDSINE2	22	30	0	1.68414e-05
10	0	MDSINE2	22	31	0	1.55262e-05
10	0	MDSINE2	22	32	0	1.47229e-05
10	0	MDSINE2	22	33	5.08863e-05	1.26703e-05
10	0	MDSINE2	22	34	5.45336e-05	7.20954e-06
10	0	MDSINE2	22	35	0	5.85231e-06
10	0	MDSINE2	22	36	2.52656e-05	4.98789e-06
10	0	MDSINE2	22	37	9.38715e-05	3.89293e-06
10	0	MDSINE2	22	38	0	3.37229e-06
10	0	MDSINE2	22	39	0	2.96962e-06
10	0	MDSINE2	22	40	8.11002e-05	2.1219e-06
10	0	MDSINE2	22	41	0	2.39765e-06
10	0	MDSINE2	22	42	0	4.94778e-06
10	0	MDSINE2	22	43	0	4.25219e-06
10	0	MDSINE2	22	44	0	4.53108e-06
10	0	MDSINE2	22	45	0	4.71804e-06
10	0	MDSINE2	22	46	0	4.907e-06
10	0	MDSINE2	22	47	0	5.11893e-06
10	0	MDSINE2	22	48	0	5.30291e-06
10	0	MDSINE2	22	49	0	7.00608e-06
10	0	MDSINE2	22	50	0	7.75199e-06
10	0	MDSINE2	22	51	0	6.62147e-06
10	0	MDSINE2	22	52	0	8.32764e-06
10	0	MDSINE2	22	53	0	8.55795e-06
10	0	MDSINE2	22	54	0	8.88981e-06
10	0	MDSINE2	22	55	0	9.39444e-06
10	0	MDSINE2	22	56	0	9.93587e-06
10	0	MDSINE2	22	57	0	8.98253e-06
10	0	MDSINE2	22	58	0	8.57264e-06
10	0	MDSINE2	22	59	0	7.88527e-06
10	0	MDSINE2	22	60	0	5.05124e-06
10	0	MDSINE2	22	61	0	4.15501e-06
10	0	MDSINE2	22	62	0	3.4428e-06
10	0	MDSINE2	22	63	0	2.89913e-06
10	0	MDSINE2	22	64	0	2.46771e-06
10	0	MDSINE2	22	65	0	2.17794e-06
10	0	MDSINE2	22	66	0	1.82735e-06
10	0	MDSINE2	22	67	0	1.61105e-06
10	0	MDSINE2	22	68	0	1.38817e-06
10	0	MDSINE2	22	69	0	1.04556e-06
10	0	MDSINE2	22	70	0	7.80167e-07
10	0	MDSINE2	22	71	0	5.85393e-07
10	0	MDSINE2	22	72	0	5.07623e-07
10	0	MDSINE2	23	0	0.00483451	0.00483099
10	0	MDSINE2	23	1	0.016767	0.00501114
10	0	MDSINE2	23	2	0.0166333	0.00518701
10	0	MDSINE2	23	3	0.0176466	0.00537111
10	0	MDSINE2	23	4	0.0137279	0.00557053
10	0	MDSINE2	23	5	0.0198954	0.0058019
10	0	MDSINE2	23	6	0.00871257	0.00602234
10	0	MDSINE2	23	7	0.0052994	0.00627832
10	0	MDSINE2	23	8	0.00399052	0.00642858
10	0	MDSINE2	23	9	0.00380397	0.0067189
10	0	MDSINE2	23	10	0.00243795	0.00657229
10	0	MDSINE2	23	11	0.00418346	0.00628281
10	0	MDSINE2	23	12	0.00278859	0.00588476
10	0	MDSINE2	23	13	0.00183158	0.00533162
10	0	MDSINE2	23	14	0.00202538	0.00440701
10	0	MDSINE2	23	15	0.00214102	0.00297866
10	0	MDSINE2	23	16	0.000936306	0.00275847
10	0	MDSINE2	23	17	0.000764266	0.00233831
10	0	MDSINE2	23	18	0.000620675	0.00170427
10	0	MDSINE2	23	19	0.000768126	0.00157829
10	0	MDSINE2	23	20	0.00121671	0.00173744
10	0	MDSINE2	23	21	0.0010485	0.00212598
10	0	MDSINE2	23	22	0.00401367	0.00237632
10	0	MDSINE2	23	23	0.00270948	0.0019831
10	0	MDSINE2	23	24	0.0012233	0.00193559
10	0	MDSINE2	23	25	0.00307373	0.0020742
10	0	MDSINE2	23	26	0.00183268	0.00607239
10	0	MDSINE2	23	27	0.00112051	0.00665066
10	0	MDSINE2	23	28	0.00198062	0.00620075
10	0	MDSINE2	23	29	0.000689383	0.00453856
10	0	MDSINE2	23	30	0.00107675	0.00320021
10	0	MDSINE2	23	31	0.000736548	0.00293156
10	0	MDSINE2	23	32	0.000443627	0.00278318
10	0	MDSINE2	23	33	0.000203545	0.00246207
10	0	MDSINE2	23	34	0.000381735	0.00210843
10	0	MDSINE2	23	35	0.000426156	0.00183295
10	0	MDSINE2	23	36	0	0.000789209
10	0	MDSINE2	23	37	0	0.000278451
10	0	MDSINE2	23	38	0	9.88532e-05
10	0	MDSINE2	23	39	0	4.14945e-05
10	0	MDSINE2	23	40	0	1.37489e-05
10	0	MDSINE2	23	41	0	3.65948e-06
10	0	MDSINE2	23	42	1.64487e-05	8.14986e-08
10	0	MDSINE2	23	43	0	4.28476e-08
10	0	MDSINE2	23	44	0	6.62939e-08
10	0	MDSINE2	23	45	0	9.38313e-08
10	0	MDSINE2	23	46	0	1.16037e-07
10	0	MDSINE2	23	47	0	1.73972e-07
10	0	MDSINE2	23	48	0	2.45393e-07
10	0	MDSINE2	23	49	0	3.45308e-07
10	0	MDSINE2	23	50	0	4.66194e-07
10	0	MDSINE2	23	51	0	3.91838e-07
10	0	MDSINE2	23	52	0	8.70041e-07
10	0	MDSINE2	23	53	0	1.15862e-06
10	0	MDSINE2	23	54	0	1.44186e-06
10	0	MDSINE2	23	55	0	2.07624e-06
10	0	MDSINE2	23	56	0	2.94108e-06
10	0	MDSINE2	23	57	0	2.92955e-06
10	0	MDSINE2	23	58	0	3.06202e-06
10	0	MDSINE2	23	59	0	2.8451e-06
10	0	MDSINE2	23	60	0	1.85783e-06
10	0	MDSINE2	23	61	0	1.82384e-06
10	0	MDSINE2	23	62	0	1.82299e-06
10	0	MDSINE2	23	63	0	1.88208e-06
10	0	MDSINE2	23	64	0	2.00481e-06
10	0	MDSINE2	23	65	0	2.26557e-06
10	0	MDSINE2	23	66	0	2.10218e-06
10	0	MDSINE2	23	67	0	1.86521e-06
10	0	MDSINE2	23	68	0	1.60781e-06
10	0	MDSINE2	23	69	0	1.23514e-06
10	0	MDSINE2	23	70	0	1.14096e-06
10	0	MDSINE2	23	71	0	1.12661e-06
10	0	MDSINE2	23	72	0	1.14511e-06
10	0	MDSINE2	24	0	0.00257996	0.00257808
10	0	MDSINE2	24	1	0.0049328	0.00295947
10	0	MDSINE2	24	2	0.0066024	0.00340382
10	0	MDSINE2	24	3	0.00520447	0.00390548
10	0	MDSINE2	24	4	0.00289008	0.00446898
10	0	MDSINE2	24	5	0.00217668	0.00500981
10	0	MDSINE2	24	6	0.00444341	0.00557152
10	0	MDSINE2	24	7	0.00928104	0.00632178
10	0	MDSINE2	24	8	0.00732921	0.00697195
10	0	MDSINE2	24	9	0	0.00740277
10	0	MDSINE2	24	10	0.0049326	0.00709236
10	0	MDSINE2	24	11	0.0042855	0.0064047
10	0	MDSINE2	24	12	0.00345505	0.00587883
10	0	MDSINE2	24	13	0.00583951	0.00562035
10	0	MDSINE2	24	14	0	0.00526641
10	0	MDSINE2	24	15	0	0.00441194
10	0	MDSINE2	24	16	0	0.00457264
10	0	MDSINE2	24	17	0.00519216	0.00484326
10	0	MDSINE2	24	18	0.00441884	0.00501893
10	0	MDSINE2	24	19	0	0.0052204
10	0	MDSINE2	24	20	0.00412329	0.00506009
10	0	MDSINE2	24	21	0.00279147	0.0046571
10	0	MDSINE2	24	22	0	0.00433275
10	0	MDSINE2	24	23	0	0.00401361
10	0	MDSINE2	24	24	0.00252118	0.00383675
10	0	MDSINE2	24	25	0.00167327	0.00451023
10	0	MDSINE2	24	26	0.00343627	0.00521337
10	0	MDSINE2	24	27	0.00211877	0.0057839
10	0	MDSINE2	24	28	0.00309735	0.00629131
10	0	MDSINE2	24	29	0.00340471	0.00664469
10	0	MDSINE2	24	30	0.00371838	0.00719238
10	0	MDSINE2	24	31	0	0.00763903
10	0	MDSINE2	24	32	0.00588216	0.00774615
10	0	MDSINE2	24	33	0.00362989	0.00788307
10	0	MDSINE2	24	34	0.00338108	0.0112628
10	0	MDSINE2	24	35	0.00274444	0.0124305
10	0	MDSINE2	24	36	0.00515418	0.0158618
10	0	MDSINE2	24	37	0.00400966	0.0175047
10	0	MDSINE2	24	38	0.0046275	0.0136501
10	0	MDSINE2	24	39	0.00652105	0.0106251
10	0	MDSINE2	24	40	0.0080405	0.00679487
10	0	MDSINE2	24	41	0.00389837	0.00649207
10	0	MDSINE2	24	42	0.00116786	0.00894006
10	0	MDSINE2	24	43	0.00414568	0.00899631
10	0	MDSINE2	24	44	0	0.0096531
10	0	MDSINE2	24	45	0.00159194	0.0109368
10	0	MDSINE2	24	46	0.00208272	0.0108912
10	0	MDSINE2	24	47	0.00226995	0.0113181
10	0	MDSINE2	24	48	0.00419981	0.0111409
10	0	MDSINE2	24	49	0.00526735	0.010995
10	0	MDSINE2	24	50	0.00484873	0.011091
10	0	MDSINE2	24	51	0.00657473	0.0124646
10	0	MDSINE2	24	52	0.00800823	0.00853174
10	0	MDSINE2	24	53	0.00531315	0.00815764
10	0	MDSINE2	24	54	0.00951421	0.00965168
10	0	MDSINE2	24	55	0.00689479	0.0103054
10	0	MDSINE2	24	56	0.00775144	0.00999775
10	0	MDSINE2	24	57	0.0109115	0.00894218
10	0	MDSINE2	24	58	0.0133892	0.00919434
10	0	MDSINE2	24	59	0.0211127	0.0096792
10	0	MDSINE2	24	60	0.027096	0.00915928
10	0	MDSINE2	24	61	0.0241583	0.00902309
10	0	MDSINE2	24	62	0.0226776	0.00919505
10	0	MDSINE2	24	63	0.0151777	0.0094898
10	0	MDSINE2	24	64	0.0258716	0.010292
10	0	MDSINE2	24	65	0.0159315	0.00972873
10	0	MDSINE2	24	66	0.0238866	0.00861189
10	0	MDSINE2	24	67	0.0143206	0.00894305
10	0	MDSINE2	24	68	0.0178769	0.00779381
10	0	MDSINE2	24	69	0.0141211	0.00880805
10	0	MDSINE2	24	70	0.00445282	0.00871001
10	0	MDSINE2	24	71	0.0045295	0.00859756
10	0	MDSINE2	24	72	0.00507694	0.00855203
10	0	MDSINE2	25	0	0	8.87279e-06
10	0	MDSINE2	25	1	0.000135765	8.43593e-06
10	0	MDSINE2	25	2	0.000390373	8.06969e-06
10	0	MDSINE2	25	3	0.000421984	7.79983e-06
10	0	MDSINE2	25	4	0.000455502	7.60801e-06
10	0	MDSINE2	25	5	0.000358356	7.45614e-06
10	0	MDSINE2	25	6	0.00121976	7.30945e-06
10	0	MDSINE2	25	7	0.00100604	7.25918e-06
10	0	MDSINE2	25	8	0.00128778	7.36691e-06
10	0	MDSINE2	25	9	0.00137091	7.89524e-06
10	0	MDSINE2	25	10	0.000453573	8.17306e-06
10	0	MDSINE2	25	11	0.000561196	8.46315e-06
10	0	MDSINE2	25	12	0.000964608	8.63136e-06
10	0	MDSINE2	25	13	0.000474056	8.88039e-06
10	0	MDSINE2	25	14	0.000329429	9.0028e-06
10	0	MDSINE2	25	15	0.000135113	5.72112e-06
10	0	MDSINE2	25	16	0	6.28902e-06
10	0	MDSINE2	25	17	0.000266887	5.86268e-06
10	0	MDSINE2	25	18	0.00038908	4.49945e-06
10	0	MDSINE2	25	19	0.000426736	4.51196e-06
10	0	MDSINE2	25	20	0.000202785	6.20174e-06
10	0	MDSINE2	25	21	0.000245105	8.23818e-06
10	0	MDSINE2	25	22	0.0285296	8.86312e-06
10	0	MDSINE2	25	23	0.000767685	8.6586e-06
10	0	MDSINE2	25	24	0.000462466	8.26775e-06
10	0	MDSINE2	25	25	0.00423775	7.994e-06
10	0	MDSINE2	25	26	0.00105379	1.80973e-05
10	0	MDSINE2	25	27	0.000692676	1.40532e-05
10	0	MDSINE2	25	28	0.000737463	8.92964e-06
10	0	MDSINE2	25	29	0.000647176	6.95859e-06
10	0	MDSINE2	25	30	0.000760904	6.18702e-06
10	0	MDSINE2	25	31	0.000465188	5.34409e-06
10	0	MDSINE2	25	32	0.00052578	4.72743e-06
10	0	MDSINE2	25	33	0.00105165	3.51041e-06
10	0	MDSINE2	25	34	0.000690758	1.87845e-06
10	0	MDSINE2	25	35	0.000545479	1.49377e-06
10	0	MDSINE2	25	36	0.00597532	1.30459e-06
10	0	MDSINE2	25	37	0.00138125	1.25965e-06
10	0	MDSINE2	25	38	0.00315899	1.17189e-06
10	0	MDSINE2	25	39	0.011125	9.6206e-07
10	0	MDSINE2	25	40	0.014262	5.94215e-07
10	0	MDSINE2	25	41	0.0122478	3.43489e-07
10	0	MDSINE2	25	42	0.0299531	4.34982e-08
10	0	MDSINE2	25	43	0.0232419	3.15514e-08
10	0	MDSINE2	25	44	0.0157232	4.29737e-08
10	0	MDSINE2	25	45	0.00405222	4.48952e-08
10	0	MDSINE2	25	46	0.00351551	3.16888e-08
10	0	MDSINE2	25	47	0.00566899	2.60319e-08
10	0	MDSINE2	25	48	0.0091323	2.8983e-08
10	0	MDSINE2	25	49	0.00578716	3.2653e-08
10	0	MDSINE2	25	50	0.00531367	3.67725e-08
10	0	MDSINE2	25	51	0.00257803	3.47892e-08
10	0	MDSINE2	25	52	0.00270803	2.89495e-08
10	0	MDSINE2	25	53	0.000985503	2.77139e-08
10	0	MDSINE2	25	54	0.00126016	2.76289e-08
10	0	MDSINE2	25	55	0.000733851	2.7911e-08
10	0	MDSINE2	25	56	0.000789648	2.81143e-08
10	0	MDSINE2	25	57	0.00181371	2.60107e-08
10	0	MDSINE2	25	58	0.002431	2.54915e-08
10	0	MDSINE2	25	59	0.00161066	2.49352e-08
10	0	MDSINE2	25	60	0.00148684	2.17246e-08
10	0	MDSINE2	25	61	0.00142232	2.0929e-08
10	0	MDSINE2	25	62	0.00105195	2.02368e-08
10	0	MDSINE2	25	63	0.000523367	1.17246e-08
10	0	MDSINE2	25	64	0.000982467	7.88722e-09
10	0	MDSINE2	25	65	0.000240476	6.40994e-09
10	0	MDSINE2	25	66	0.000931639	5.30265e-09
10	0	MDSINE2	25	67	0.000587898	4.76387e-09
10	0	MDSINE2	25	68	0.00031885	4.27546e-09
10	0	MDSINE2	25	69	0.000199732	3.65211e-09
10	0	MDSINE2	25	70	0.000188479	3.06333e-09
10	0	MDSINE2	25	71	0.000204032	2.56591e-09
10	0	MDSINE2	25	72	0.000502765	2.34593e-09
10	0	MDSINE2	26	0	0.00313778	0.0031355
10	0	MDSINE2	26	1	0.00500068	0.00337439
10	0	MDSINE2	26	2	0.00843545	0.0036442
10	0	MDSINE2	26	3	0.00810721	0.00395184
10	0	MDSINE2	26	4	0.0038325	0.00434923
10	0	MDSINE2	26	5	0.00301285	0.00480929
10	0	MDSINE2	26	6	0.00451602	0.00528431
10	0	MDSINE2	26	7	0.00355655	0.00570392
10	0	MDSINE2	26	8	0.00806054	0.00618901
10	0	MDSINE2	26	9	0.00527369	0.00706016
10	0	MDSINE2	26	10	0.0070729	0.00803912
10	0	MDSINE2	26	11	0.00594357	0.00856481
10	0	MDSINE2	26	12	0.00633133	0.00878905
10	0	MDSINE2	26	13	0.00590415	0.00857466
10	0	MDSINE2	26	14	0.00555149	0.00801761
10	0	MDSINE2	26	15	0.00846013	0.00621658
10	0	MDSINE2	26	16	0.0049124	0.0056278
10	0	MDSINE2	26	17	0.00482822	0.00564811
10	0	MDSINE2	26	18	0.00602147	0.0055877
10	0	MDSINE2	26	19	0.00477945	0.0055744
10	0	MDSINE2	26	20	0.00212924	0.00547417
10	0	MDSINE2	26	21	0.00115744	0.00493513
10	0	MDSINE2	26	22	0.000216955	0.00462579
10	0	MDSINE2	26	23	0.000699948	0.0045942
10	0	MDSINE2	26	24	0.0013874	0.00481008
10	0	MDSINE2	26	25	0.000854825	0.00481215
10	0	MDSINE2	26	26	0.00444424	0.00407769
10	0	MDSINE2	26	27	0.00380972	0.00425152
10	0	MDSINE2	26	28	0.00421408	0.00432639
10	0	MDSINE2	26	29	0.00330623	0.00426735
10	0	MDSINE2	26	30	0.00318718	0.00410736
10	0	MDSINE2	26	31	0.00356644	0.00377376
10	0	MDSINE2	26	32	0.00320397	0.00335413
10	0	MDSINE2	26	33	0.00339242	0.0028225
10	0	MDSINE2	26	34	0.00381735	0.00261436
10	0	MDSINE2	26	35	0.00282967	0.00247808
10	0	MDSINE2	26	36	0.00680908	0.00284455
10	0	MDSINE2	26	37	0.00686603	0.00282778
10	0	MDSINE2	26	38	0.0054642	0.00268509
10	0	MDSINE2	26	39	0.00386433	0.00207832
10	0	MDSINE2	26	40	0.00107747	0.00132472
10	0	MDSINE2	26	41	0.000209108	0.0012377
10	0	MDSINE2	26	42	0.00506621	0.00289439
10	0	MDSINE2	26	43	0.00622395	0.00338875
10	0	MDSINE2	26	44	0.00879257	0.00325192
10	0	MDSINE2	26	45	0.00869779	0.00311941
10	0	MDSINE2	26	46	0.00858198	0.00292859
10	0	MDSINE2	26	47	0.00773899	0.00299338
10	0	MDSINE2	26	48	0.00676418	0.00336229
10	0	MDSINE2	26	49	0.00555613	0.00324711
10	0	MDSINE2	26	50	0.00457197	0.00319707
10	0	MDSINE2	26	51	0.00305092	0.00259976
10	0	MDSINE2	26	52	0.00188258	0.00584119
10	0	MDSINE2	26	53	0.00208527	0.00603344
10	0	MDSINE2	26	54	0.00147019	0.00574062
10	0	MDSINE2	26	55	0.00196262	0.00559494
10	0	MDSINE2	26	56	0.00272348	0.00548402
10	0	MDSINE2	26	57	0.00209162	0.00496994
10	0	MDSINE2	26	58	0.0012903	0.00510616
10	0	MDSINE2	26	59	0.00111005	0.00579931
10	0	MDSINE2	26	60	0.0002663	0.00571035
10	0	MDSINE2	26	61	0.000488261	0.00584651
10	0	MDSINE2	26	62	0.00337838	0.00596515
10	0	MDSINE2	26	63	0.00728838	0.00599177
10	0	MDSINE2	26	64	0.0014863	0.00610804
10	0	MDSINE2	26	65	0.00320635	0.00649135
10	0	MDSINE2	26	66	0.000244364	0.00573302
10	0	MDSINE2	26	67	0.000316561	0.00509849
10	0	MDSINE2	26	68	6.37701e-05	0.00531534
10	0	MDSINE2	26	69	0.000319572	0.00407536
10	0	MDSINE2	26	70	0.000329839	0.00453972
10	0	MDSINE2	26	71	0.00269322	0.00508331
10	0	MDSINE2	26	72	0.00162659	0.00516899
10	0	MDSINE2	27	0	0.000116214	0.00011613
10	0	MDSINE2	27	1	0.000565688	0.000115959
10	0	MDSINE2	27	2	0.000441291	0.000116818
10	0	MDSINE2	27	3	0.000166236	0.000118753
10	0	MDSINE2	27	4	0	0.000122243
10	0	MDSINE2	27	5	0	0.000125458
10	0	MDSINE2	27	6	0	0.000131011
10	0	MDSINE2	27	7	0	0.000136269
10	0	MDSINE2	27	8	0	0.000143154
10	0	MDSINE2	27	9	0	0.000166437
10	0	MDSINE2	27	10	0	0.000192776
10	0	MDSINE2	27	11	0	0.00023031
10	0	MDSINE2	27	12	0	0.000281167
10	0	MDSINE2	27	13	0	0.000291564
10	0	MDSINE2	27	14	0	0.000311399
10	0	MDSINE2	27	15	0	0.000396973
10	0	MDSINE2	27	16	0	0.000393397
10	0	MDSINE2	27	17	0	0.000339954
10	0	MDSINE2	27	18	0	0.000320014
10	0	MDSINE2	27	19	1.42245e-05	0.000328872
10	0	MDSINE2	27	20	0	0.000451742
10	0	MDSINE2	27	21	2.72339e-05	0.000604305
10	0	MDSINE2	27	22	0.00292889	0.00089725
10	0	MDSINE2	27	23	0	0.000839215
10	0	MDSINE2	27	24	8.95095e-05	0.0010638
10	0	MDSINE2	27	25	0.000127314	0.00117641
[truncated: 493,135+ more rows]
