# Supplementary material for: Learning ecosystem-scale dynamics from microbiome data with MDSINE2
Source: Nat Microbiol. 2025 Sep 9;10(10):2550–64. doi: 10.1038/s41564-025-02112-6 (PMC12488492; doi:10.1038/s41564-025-02112-6)
Supplement: Supplementary file 6 — Raw data for plots with an associated statistical test. [file 41564_2025_2112_MOESM6_ESM.xlsx]

## Sheet: Sheet1
TrajReplicate	NumPerts	DataReplicate	NumMice	Timeseries	Method	InteractionAUROC	InteractionSpearman	CoclustAUROC
0	3	0	4	all	MDSINE2	0.910458	0.535166	0.736171
0	3	0	4	all	RA-MDSINE2	0.659472	0.279447	0.6201
0	3	0	4	all	MDSINE2_nomodule	0.789384	0.172871
0	3	0	4	all	RA-MDSINE2_nomodule	0.669073	0.119549
0	3	0	4	all	glv_elastic_net	0.49935	0.000426311
0	3	0	4	all	glv_ridge	0.476312	0.0338941
0	3	0	4	all	glv-ra_elastic_net	0.459455	0.0310785
0	3	0	4	all	glv-ra_ridge	0.455741	0.0246651
0	3	0	4	thin1	MDSINE2	0.86438	0.488847	0.691479
0	3	0	4	thin1	RA-MDSINE2	0.748182	0.377636	0.629809
0	3	0	4	thin1	MDSINE2_nomodule	0.739892	0.160824
0	3	0	4	thin1	RA-MDSINE2_nomodule	0.623302	0.106418
0	3	0	4	thin1	glv_elastic_net	0.539749	-0.0143172
0	3	0	4	thin1	glv_ridge	0.532859	0.0451773
0	3	0	4	thin1	glv-ra_elastic_net	0.456812	0.0250251
0	3	0	4	thin1	glv-ra_ridge	0.455914	0.0115853
0	3	0	4	thin2	MDSINE2	0.629772	0.41183	0.684549
0	3	0	4	thin2	RA-MDSINE2	0.533328	0.227475	0.648499
0	3	0	4	thin2	MDSINE2_nomodule	0.563825	0.0578151
0	3	0	4	thin2	RA-MDSINE2_nomodule	0.513257	0.0869379
0	3	0	4	thin2	glv_elastic_net	0.445953	-0.0229225
0	3	0	4	thin2	glv_ridge	0.34859	0.00791803
0	3	0	4	thin2	glv-ra_elastic_net	0.401427	0.00159577
0	3	0	4	thin2	glv-ra_ridge	0.410454	0.00239859
0	3	0	4	thin3	MDSINE2	0.429568	0.223987	0.636577
0	3	0	4	thin3	RA-MDSINE2	0.385554	0.130571	0.647389
0	3	0	4	thin3	MDSINE2_nomodule	0.401239	0.0743707
0	3	0	4	thin3	RA-MDSINE2_nomodule	0.377888	0.0430962
0	3	0	4	thin3	glv_elastic_net	0.350128	-0.0239852
0	3	0	4	thin3	glv_ridge	0.347136	0.0403739
0	3	0	4	thin3	glv-ra_elastic_net	0.344465	0.00291948
0	3	0	4	thin3	glv-ra_ridge	0.342758	-0.0314796
0	3	1	4	all	MDSINE2	0.922114	0.532828	0.756777
0	3	1	4	all	MDSINE2_nomodule	0.79303	0.150405
0	3	1	4	all	RA-MDSINE2_nomodule	0.666437	0.100741
0	3	1	4	all	glv_elastic_net	0.49437	0.00104692
0	3	1	4	all	glv_ridge	0.505539	0.0597845
0	3	1	4	all	glv-ra_elastic_net	0.496378	0.0361584
0	3	1	4	all	glv-ra_ridge	0.485744	0.0205713
0	3	1	4	thin1	MDSINE2	0.927166	0.575494	0.714679
0	3	1	4	thin1	RA-MDSINE2	0.736716	0.392671	0.639042
0	3	1	4	thin1	MDSINE2_nomodule	0.785827	0.10806
0	3	1	4	thin1	RA-MDSINE2_nomodule	0.65363	0.0879946
0	3	1	4	thin1	glv_elastic_net	0.340253	-0.00466494
0	3	1	4	thin1	glv_ridge	0.338704	-0.013591
0	3	1	4	thin1	glv-ra_elastic_net	0.477324	0.0383483
0	3	1	4	thin1	glv-ra_ridge	0.508928	0.0245623
0	3	1	4	thin2	MDSINE2	0.672673	0.442941	0.663027
0	3	1	4	thin2	RA-MDSINE2	0.558776	0.210236	0.657447
0	3	1	4	thin2	MDSINE2_nomodule	0.588424	0.0473271
0	3	1	4	thin2	RA-MDSINE2_nomodule	0.540936	0.0841457
0	3	1	4	thin2	glv_elastic_net	0.452895	-0.022983
0	3	1	4	thin2	glv_ridge	0.407008	-0.0342838
0	3	1	4	thin2	glv-ra_elastic_net	0.412026	0.00269838
0	3	1	4	thin2	glv-ra_ridge	0.388625	-0.0478592
0	3	1	4	thin3	MDSINE2	0.42709	0.163661	0.661658
0	3	1	4	thin3	RA-MDSINE2	0.397235	0.0892026	0.639637
0	3	1	4	thin3	MDSINE2_nomodule	0.396883	0.185262
0	3	1	4	thin3	RA-MDSINE2_nomodule	0.374871	0.0325113
0	3	1	4	thin3	glv_elastic_net	0.349533	-0.0239947
0	3	1	4	thin3	glv_ridge	0.335586	-0.0426645
0	3	1	4	thin3	glv-ra_elastic_net	0.333618	0.00126454
0	3	1	4	thin3	glv-ra_ridge	0.336211	-0.0171686
0	3	2	4	all	MDSINE2	0.928991	0.536531	0.788997
0	3	2	4	all	RA-MDSINE2	0.717854	0.256782	0.699347
0	3	2	4	all	MDSINE2_nomodule	0.791275	0.160562
0	3	2	4	all	RA-MDSINE2_nomodule	0.663047	0.093365
0	3	2	4	all	glv_elastic_net	0.534381	-0.00329211
0	3	2	4	all	glv_ridge	0.520516	0.0380984
0	3	2	4	all	glv-ra_elastic_net	0.454279	0.0443703
0	3	2	4	all	glv-ra_ridge	0.451873	-0.0166304
0	3	2	4	thin1	MDSINE2	0.928295	0.542701	0.692531
0	3	2	4	thin1	RA-MDSINE2	0.734961	0.330664	0.623096
0	3	2	4	thin1	MDSINE2_nomodule	0.801513	0.103424
0	3	2	4	thin1	RA-MDSINE2_nomodule	0.655038	0.0796494
0	3	2	4	thin1	glv_elastic_net	0.337629	0.00191617
0	3	2	4	thin1	glv_ridge	0.335729	-0.000951513
0	3	2	4	thin1	glv-ra_elastic_net	0.497872	0.023819
0	3	2	4	thin1	glv-ra_ridge	0.481943	-0.0193344
0	3	2	4	thin2	MDSINE2	0.723188	0.535416	0.705845
0	3	2	4	thin2	MDSINE2_nomodule	0.643171	0.0499879
0	3	2	4	thin2	glv_elastic_net	0.508326	-0.0236251
0	3	2	4	thin2	glv_ridge	0.350783	0.0435182
0	3	2	4	thin2	glv-ra_elastic_net	0.43571	0.0414497
0	3	2	4	thin2	glv-ra_ridge	0.432101	0.0138486
0	3	2	4	thin3	MDSINE2	0.398383	0.132139	0.661115
0	3	2	4	thin3	RA-MDSINE2	0.374574	0.0429063	0.64883
0	3	2	4	thin3	MDSINE2_nomodule	0.376118	0.118406
0	3	2	4	thin3	RA-MDSINE2_nomodule	0.356253	0.0236599
0	3	2	4	thin3	glv_elastic_net	0.344749	-0.0229494
0	3	2	4	thin3	glv_ridge	0.385927	0.0396834
0	3	2	4	thin3	glv-ra_elastic_net	0.326055	0.00568662
0	3	2	4	thin3	glv-ra_ridge	0.325966	-0.0344046
1	3	0	4	all	MDSINE2	0.902134	0.545801	0.766826
1	3	0	4	all	RA-MDSINE2	0.689051	0.0861484	0.673483
1	3	0	4	all	MDSINE2_nomodule	0.790274	0.187962
1	3	0	4	all	RA-MDSINE2_nomodule	0.655649	0.089444
1	3	0	4	all	glv_elastic_net	0.529172	0.00127893
1	3	0	4	all	glv_ridge	0.529425	0.0598162
1	3	0	4	all	glv-ra_elastic_net	0.480792	0.0373505
1	3	0	4	all	glv-ra_ridge	0.494933	0.0277557
1	3	0	4	thin1	MDSINE2	0.916104	0.471416	0.659164
1	3	0	4	thin1	RA-MDSINE2	0.742811	0.288435	0.615403
1	3	0	4	thin1	MDSINE2_nomodule	0.809202	0.0966785
1	3	0	4	thin1	RA-MDSINE2_nomodule	0.666766	0.0962225
1	3	0	4	thin1	glv_elastic_net	0.597201	-0.0161752
1	3	0	4	thin1	glv_ridge	0.536216	-0.0386656
1	3	0	4	thin1	glv-ra_elastic_net	0.496252	0.0279145
1	3	0	4	thin1	glv-ra_ridge	0.503807	0.0273252
1	3	0	4	thin2	MDSINE2	0.629253	0.435999	0.692926
1	3	0	4	thin2	RA-MDSINE2	0.515212	0.225523	0.631651
1	3	0	4	thin2	MDSINE2_nomodule	0.571829	0.0584552
1	3	0	4	thin2	RA-MDSINE2_nomodule	0.508077	0.103266
1	3	0	4	thin2	glv_elastic_net	0.459674	-0.0223746
1	3	0	4	thin2	glv_ridge	0.437424	-0.051811
1	3	0	4	thin2	glv-ra_elastic_net	0.409555	0.00351622
1	3	0	4	thin2	glv-ra_ridge	0.409749	0.0199186
1	3	0	4	thin3	MDSINE2	0.432094	0.0888442	0.659032
1	3	0	4	thin3	RA-MDSINE2	0.399543	0.0786702	0.639959
1	3	0	4	thin3	MDSINE2_nomodule	0.412637	0.121918
1	3	0	4	thin3	RA-MDSINE2_nomodule	0.391057	0.0724107
1	3	0	4	thin3	glv_elastic_net	0.36579	-0.0263957
1	3	0	4	thin3	glv_ridge	0.36753	0.0251308
1	3	0	4	thin3	glv-ra_elastic_net	0.355107	0.0308706
1	3	0	4	thin3	glv-ra_ridge	0.354722	0.0245746
1	3	1	4	all	MDSINE2	0.911968	0.532348	0.766947
1	3	1	4	all	RA-MDSINE2	0.712856	0.246816	0.632679
1	3	1	4	all	MDSINE2_nomodule	0.783011	0.140564
1	3	1	4	all	RA-MDSINE2_nomodule	0.662165	0.0609943
1	3	1	4	all	glv_elastic_net	0.515107	0.00165935
1	3	1	4	all	glv_ridge	0.51376	0.0519994
1	3	1	4	all	glv-ra_elastic_net	0.499873	-0.0242717
1	3	1	4	all	glv-ra_ridge	0.489159	0.00758582
1	3	1	4	thin1	MDSINE2	0.911211	0.43381	0.687924
1	3	1	4	thin1	RA-MDSINE2	0.760355	0.307231	0.699336
1	3	1	4	thin1	MDSINE2_nomodule	0.796624	0.112076
1	3	1	4	thin1	RA-MDSINE2_nomodule	0.641556	0.0300304
1	3	1	4	thin1	glv_elastic_net	0.32477	-0.0121016
1	3	1	4	thin1	glv_ridge	0.529363	-0.0163278
1	3	1	4	thin1	glv-ra_elastic_net	0.486032	0.0113015
1	3	1	4	thin1	glv-ra_ridge	0.49974	-3.58764e-05
1	3	1	4	thin2	MDSINE2	0.620932	0.372732	0.691054
1	3	1	4	thin2	RA-MDSINE2	0.510136	0.137974	0.632035
1	3	1	4	thin2	MDSINE2_nomodule	0.565127	0.0495749
1	3	1	4	thin2	RA-MDSINE2_nomodule	0.493626	0.045052
1	3	1	4	thin2	glv_elastic_net	0.436719	-0.0242514
1	3	1	4	thin2	glv_ridge	0.395532	-0.123764
1	3	1	4	thin2	glv-ra_elastic_net	0.386196	0.00245161
1	3	1	4	thin2	glv-ra_ridge	0.395013	0.0321246
1	3	1	4	thin3	MDSINE2	0.438301	0.171975	0.640822
1	3	1	4	thin3	RA-MDSINE2	0.404393	0.0447165	0.653246
1	3	1	4	thin3	MDSINE2_nomodule	0.418361	0.181161
1	3	1	4	thin3	RA-MDSINE2_nomodule	0.395819	0.00811657
1	3	1	4	thin3	glv_elastic_net	0.377892	-0.0235622
1	3	1	4	thin3	glv_ridge	0.374593	-0.0399525
1	3	1	4	thin3	glv-ra_elastic_net	0.367362	0.00329033
1	3	1	4	thin3	glv-ra_ridge	0.368128	-0.0438222
1	3	2	4	all	MDSINE2	0.911535	0.503903	0.756972
1	3	2	4	all	RA-MDSINE2	0.651764	0.213127	0.666512
1	3	2	4	all	MDSINE2_nomodule	0.772821	0.127766
1	3	2	4	all	RA-MDSINE2_nomodule	0.653839	0.0756412
1	3	2	4	all	glv_elastic_net	0.499317	0.00209487
1	3	2	4	all	glv_ridge	0.503905	0.048563
1	3	2	4	all	glv-ra_elastic_net	0.453038	0.0334036
1	3	2	4	all	glv-ra_ridge	0.467206	0.0116497
1	3	2	4	thin1	MDSINE2	0.90056	0.477131	0.682728
1	3	2	4	thin1	RA-MDSINE2	0.766495	0.282921	0.646097
1	3	2	4	thin1	MDSINE2_nomodule	0.780718	0.0996528
1	3	2	4	thin1	RA-MDSINE2_nomodule	0.659294	0.0807086
1	3	2	4	thin1	glv_elastic_net	0.564742	-0.0164005
1	3	2	4	thin1	glv_ridge	0.448057	-0.0207471
1	3	2	4	thin1	glv-ra_elastic_net	0.45884	0.0326362
1	3	2	4	thin1	glv-ra_ridge	0.471587	0.0147462
1	3	2	4	thin2	MDSINE2	0.670852	0.464282	0.65491
1	3	2	4	thin2	RA-MDSINE2	0.569287	0.159932	0.618442
1	3	2	4	thin2	MDSINE2_nomodule	0.605825	0.0531234
1	3	2	4	thin2	RA-MDSINE2_nomodule	0.551093	0.0653977
1	3	2	4	thin2	glv_elastic_net	0.466167	-0.025553
1	3	2	4	thin2	glv_ridge	0.388182	-0.0550291
1	3	2	4	thin2	glv-ra_elastic_net	0.40787	0.0443842
1	3	2	4	thin2	glv-ra_ridge	0.407438	0.0304608
1	3	2	4	thin3	MDSINE2	0.464313	0.292964	0.657934
1	3	2	4	thin3	RA-MDSINE2	0.424971	0.106497	0.63085
1	3	2	4	thin3	MDSINE2_nomodule	0.433735	0.173109
1	3	2	4	thin3	RA-MDSINE2_nomodule	0.408416	0.0210572
1	3	2	4	thin3	glv_elastic_net	0.362802	-0.023903
1	3	2	4	thin3	glv_ridge	0.344942	-0.0355228
1	3	2	4	thin3	glv-ra_elastic_net	0.353868	-0.0134254
1	3	2	4	thin3	glv-ra_ridge	0.353836	-0.000382464
2	3	0	4	all	MDSINE2	0.890506	0.480807	0.73648
2	3	0	4	all	RA-MDSINE2	0.700366	0.208508	0.642116
2	3	0	4	all	MDSINE2_nomodule	0.795968	0.11191
2	3	0	4	all	RA-MDSINE2_nomodule	0.675293	0.0938741
2	3	0	4	all	glv_elastic_net	0.50235	0.00143608
2	3	0	4	all	glv_ridge	0.475097	0.0215171
2	3	0	4	all	glv-ra_elastic_net	0.475658	0.0301441
2	3	0	4	all	glv-ra_ridge	0.480667	-0.0126666
2	3	0	4	thin1	MDSINE2	0.907484	0.450759	0.651676
2	3	0	4	thin1	RA-MDSINE2	0.745517	0.205034	0.67135
2	3	0	4	thin1	MDSINE2_nomodule	0.793439	0.0742281
2	3	0	4	thin1	RA-MDSINE2_nomodule	0.667717	0.0566241
2	3	0	4	thin1	glv_elastic_net	0.579263	-0.0163959
2	3	0	4	thin1	glv_ridge	0.333568	-0.0165407
2	3	0	4	thin1	glv-ra_elastic_net	0.492949	0.029701
2	3	0	4	thin1	glv-ra_ridge	0.485915	-0.0199196
2	3	0	4	thin2	MDSINE2	0.629251	0.328077	0.677161
2	3	0	4	thin2	RA-MDSINE2	0.500163	0.191455	0.634832
2	3	0	4	thin2	MDSINE2_nomodule	0.564142	0.0225878
2	3	0	4	thin2	RA-MDSINE2_nomodule	0.508451	0.0750668
2	3	0	4	thin2	glv_elastic_net	0.42436	-0.0240304
2	3	0	4	thin2	glv_ridge	0.404968	-0.0570412
2	3	0	4	thin2	glv-ra_elastic_net	0.398743	0.0553859
2	3	0	4	thin2	glv-ra_ridge	0.400659	0.0229591
2	3	0	4	thin3	MDSINE2	0.465472	0.232032	0.667668
2	3	0	4	thin3	RA-MDSINE2	0.431042	0.112343	0.62381
2	3	0	4	thin3	MDSINE2_nomodule	0.4402	0.142134
2	3	0	4	thin3	RA-MDSINE2_nomodule	0.421011	0.0326456
2	3	0	4	thin3	glv_elastic_net	0.395791	-0.0241442
2	3	0	4	thin3	glv_ridge	0.384418	-0.0617788
2	3	0	4	thin3	glv-ra_elastic_net	0.386818	0.00258372
2	3	0	4	thin3	glv-ra_ridge	0.384936	-0.0205773
2	3	1	4	all	MDSINE2	0.897848	0.547912	0.744247
2	3	1	4	all	RA-MDSINE2	0.708394	0.246908	0.645485
2	3	1	4	all	MDSINE2_nomodule	0.816011	0.148542
2	3	1	4	all	RA-MDSINE2_nomodule	0.654373	0.0571506
2	3	1	4	all	glv_elastic_net	0.502811	-0.00280909
2	3	1	4	all	glv_ridge	0.500607	0.0545965
2	3	1	4	all	glv-ra_elastic_net	0.463586	0.0310159
2	3	1	4	all	glv-ra_ridge	0.497312	0.00757978
2	3	1	4	thin1	MDSINE2	0.932255	0.564097	0.66531
2	3	1	4	thin1	RA-MDSINE2	0.772813	0.298867	0.622082
2	3	1	4	thin1	MDSINE2_nomodule	0.81789	0.118059
2	3	1	4	thin1	RA-MDSINE2_nomodule	0.647288	0.0392004
2	3	1	4	thin1	glv_elastic_net	0.319537	-0.00689251
2	3	1	4	thin1	glv_ridge	0.516481	-0.00348428
2	3	1	4	thin1	glv-ra_elastic_net	0.535986	0.0312289
2	3	1	4	thin1	glv-ra_ridge	0.535904	0.0259219
2	3	1	4	thin2	MDSINE2	0.632222	0.423654	0.656225
2	3	1	4	thin2	RA-MDSINE2	0.52252	0.242437	0.6317
2	3	1	4	thin2	MDSINE2_nomodule	0.578818	0.0833841
2	3	1	4	thin2	RA-MDSINE2_nomodule	0.507416	0.0495094
2	3	1	4	thin2	glv_elastic_net	0.443444	-0.0229168
2	3	1	4	thin2	glv_ridge	0.340001	0.054147
2	3	1	4	thin2	glv-ra_elastic_net	0.390932	0.00435928
2	3	1	4	thin2	glv-ra_ridge	0.408191	0.00186368
2	3	1	4	thin3	MDSINE2	0.428423	0.206379	0.674946
2	3	1	4	thin3	RA-MDSINE2	0.392669	0.062583	0.627765
2	3	1	4	thin3	MDSINE2_nomodule	0.403109	0.124445
2	3	1	4	thin3	RA-MDSINE2_nomodule	0.37852	0.0454255
2	3	1	4	thin3	glv_elastic_net	0.353368	-0.0234064
2	3	1	4	thin3	glv_ridge	0.355669	-0.057642
2	3	1	4	thin3	glv-ra_elastic_net	0.34623	0.00421096
2	3	1	4	thin3	glv-ra_ridge	0.349	-0.0266458
2	3	2	4	all	MDSINE2	0.921873	0.530621	0.722084
2	3	2	4	all	RA-MDSINE2	0.689539	0.195572	0.669401
2	3	2	4	all	MDSINE2_nomodule	0.800768	0.1738
2	3	2	4	all	RA-MDSINE2_nomodule	0.646587	0.0716616
2	3	2	4	all	glv_elastic_net	0.504298	0.0026341
2	3	2	4	all	glv_ridge	0.511802	0.0464339
2	3	2	4	all	glv-ra_elastic_net	0.460797	0.0370349
2	3	2	4	all	glv-ra_ridge	0.478667	0.00808151
2	3	2	4	thin1	MDSINE2	0.937001	0.554725	0.640107
2	3	2	4	thin1	RA-MDSINE2	0.768351	0.330834	0.674824
2	3	2	4	thin1	MDSINE2_nomodule	0.800281	0.121959
2	3	2	4	thin1	RA-MDSINE2_nomodule	0.654124	0.079196
2	3	2	4	thin1	glv_elastic_net	0.573959	-0.0104794
2	3	2	4	thin1	glv_ridge	0.532568	0.0105651
2	3	2	4	thin1	glv-ra_elastic_net	0.525172	0.0560302
2	3	2	4	thin1	glv-ra_ridge	0.524934	0.0402219
2	3	2	4	thin2	MDSINE2	0.679155	0.439976	0.685091
2	3	2	4	thin2	RA-MDSINE2	0.562726	0.132797	0.621818
2	3	2	4	thin2	MDSINE2_nomodule	0.602741	0.0681731
2	3	2	4	thin2	RA-MDSINE2_nomodule	0.541474	0.0354683
2	3	2	4	thin2	glv_elastic_net	0.344591	-0.00221722
2	3	2	4	thin2	glv_ridge	0.425334	0.0119464
2	3	2	4	thin2	glv-ra_elastic_net	0.405897	0.00182111
2	3	2	4	thin2	glv-ra_ridge	0.428714	0.0617162
2	3	2	4	thin3	MDSINE2	0.461843	0.146513	0.671572
2	3	2	4	thin3	RA-MDSINE2	0.428945	0.0802889	0.638816
2	3	2	4	thin3	MDSINE2_nomodule	0.426313	0.127386
2	3	2	4	thin3	RA-MDSINE2_nomodule	0.412055	0.0178742
2	3	2	4	thin3	glv_elastic_net	0.386169	-0.0223029
2	3	2	4	thin3	glv_ridge	0.379763	-0.000832159
2	3	2	4	thin3	glv-ra_elastic_net	0.35702	0.00312456
2	3	2	4	thin3	glv-ra_ridge	0.369066	0.00507635
3	3	0	4	all	MDSINE2	0.919982	0.518096	0.753097
3	3	0	4	all	RA-MDSINE2	0.759041	0.319234	0.715312
3	3	0	4	all	MDSINE2_nomodule	0.801257	0.19644
3	3	0	4	all	RA-MDSINE2_nomodule	0.667739	0.0915523
3	3	0	4	all	glv_elastic_net	0.553641	-0.0111318
3	3	0	4	all	glv_ridge	0.475289	0.00854134
3	3	0	4	all	glv-ra_elastic_net	0.459477	0.0138139
3	3	0	4	all	glv-ra_ridge	0.476826	-0.00118444
3	3	0	4	thin1	MDSINE2	0.934483	0.558758	0.681038
3	3	0	4	thin1	RA-MDSINE2	0.756816	0.353145	0.644646
3	3	0	4	thin1	MDSINE2_nomodule	0.792721	0.119436
3	3	0	4	thin1	RA-MDSINE2_nomodule	0.657896	0.0801482
3	3	0	4	thin1	glv_elastic_net	0.594515	-0.0162199
3	3	0	4	thin1	glv_ridge	0.327754	-0.00839661
3	3	0	4	thin1	glv-ra_elastic_net	0.508367	0.0121927
3	3	0	4	thin1	glv-ra_ridge	0.507562	0.0024104
3	3	0	4	thin2	MDSINE2	0.674902	0.419819	0.65614
3	3	0	4	thin2	RA-MDSINE2	0.562235	0.282365	0.625224
3	3	0	4	thin2	MDSINE2_nomodule	0.602031	0.0395675
3	3	0	4	thin2	RA-MDSINE2_nomodule	0.551043	0.0956266
3	3	0	4	thin2	glv_elastic_net	0.467041	-0.0264601
3	3	0	4	thin2	glv_ridge	0.436838	-0.0268993
3	3	0	4	thin2	glv-ra_elastic_net	0.417836	0.00346283
3	3	0	4	thin2	glv-ra_ridge	0.434803	0.0315982
3	3	0	4	thin3	MDSINE2	0.437943	0.167567	0.65584
3	3	0	4	thin3	RA-MDSINE2	0.411842	0.120272	0.639489
3	3	0	4	thin3	MDSINE2_nomodule	0.420065	0.152852
3	3	0	4	thin3	RA-MDSINE2_nomodule	0.397076	0.0218345
3	3	0	4	thin3	glv_elastic_net	0.383465	-0.0230226
3	3	0	4	thin3	glv_ridge	0.370603	0.0107744
3	3	0	4	thin3	glv-ra_elastic_net	0.369089	-0.00219087
3	3	0	4	thin3	glv-ra_ridge	0.371249	-0.00651375
3	3	1	4	all	MDSINE2	0.895262	0.498375	0.774516
3	3	1	4	all	RA-MDSINE2	0.675701	0.213321	0.687509
3	3	1	4	all	MDSINE2_nomodule	0.802323	0.127827
3	3	1	4	all	RA-MDSINE2_nomodule	0.669882	0.0989893
3	3	1	4	all	glv_elastic_net	0.335527	-0.000844519
3	3	1	4	all	glv_ridge	0.538363	0.0767657
3	3	1	4	all	glv-ra_elastic_net	0.484443	0.0456928
3	3	1	4	all	glv-ra_ridge	0.495043	0.0247757
3	3	1	4	thin1	MDSINE2	0.918324	0.504833	0.707898
3	3	1	4	thin1	RA-MDSINE2	0.746982	0.36686	0.607265
3	3	1	4	thin1	MDSINE2_nomodule	0.811902	0.0887411
3	3	1	4	thin1	RA-MDSINE2_nomodule	0.656748	0.0822414
3	3	1	4	thin1	glv_elastic_net	0.334495	0.00389252
3	3	1	4	thin1	glv_ridge	0.548119	0.0323296
3	3	1	4	thin1	glv-ra_elastic_net	0.511033	0.0424434
3	3	1	4	thin1	glv-ra_ridge	0.507739	0.0274335
3	3	1	4	thin2	MDSINE2	0.671789	0.372293	0.695016
3	3	1	4	thin2	RA-MDSINE2	0.54697	0.176671	0.649031
3	3	1	4	thin2	MDSINE2_nomodule	0.598866	0.0294258
3	3	1	4	thin2	RA-MDSINE2_nomodule	0.537281	0.0743993
3	3	1	4	thin2	glv_elastic_net	0.348256	0.00488275
3	3	1	4	thin2	glv_ridge	0.469755	-0.0263506
3	3	1	4	thin2	glv-ra_elastic_net	0.430979	0.00182645
3	3	1	4	thin2	glv-ra_ridge	0.427992	0.0305134
3	3	1	4	thin3	MDSINE2	0.455898	0.0613124	0.684004
3	3	1	4	thin3	RA-MDSINE2	0.418016	0.114065	0.629016
3	3	1	4	thin3	MDSINE2_nomodule	0.424005	0.105486
3	3	1	4	thin3	RA-MDSINE2_nomodule	0.406564	0.0437276
3	3	1	4	thin3	glv_elastic_net	0.38058	-0.0208528
3	3	1	4	thin3	glv_ridge	0.359477	-0.0323716
3	3	1	4	thin3	glv-ra_elastic_net	0.368479	0.00112999
3	3	1	4	thin3	glv-ra_ridge	0.367116	-0.00423106
3	3	2	4	all	MDSINE2	0.888109	0.487878	0.765681
3	3	2	4	all	RA-MDSINE2	0.704257	0.279173	0.622761
3	3	2	4	all	MDSINE2_nomodule	0.779766	0.0900839
3	3	2	4	all	RA-MDSINE2_nomodule	0.662079	0.0516935
3	3	2	4	all	glv_elastic_net	0.502322	-0.00341168
3	3	2	4	all	glv_ridge	0.487201	0.059267
3	3	2	4	all	glv-ra_elastic_net	0.487433	-0.0121012
3	3	2	4	all	glv-ra_ridge	0.449175	-0.0187787
3	3	2	4	thin1	MDSINE2	0.91787	0.469826	0.669139
3	3	2	4	thin1	RA-MDSINE2	0.765114	0.363912	0.643048
3	3	2	4	thin1	MDSINE2_nomodule	0.785049	0.0659696
3	3	2	4	thin1	RA-MDSINE2_nomodule	0.654053	0.0476957
3	3	2	4	thin1	glv_elastic_net	0.318489	0.0207982
3	3	2	4	thin1	glv_ridge	0.497419	0.0124605
3	3	2	4	thin1	glv-ra_elastic_net	0.476138	0.0325214
3	3	2	4	thin1	glv-ra_ridge	0.482359	0.00606422
3	3	2	4	thin2	MDSINE2	0.628384	0.349131	0.708903
3	3	2	4	thin2	RA-MDSINE2	0.526725	0.171612	0.626303
3	3	2	4	thin2	MDSINE2_nomodule	0.554126	0.0312209
3	3	2	4	thin2	RA-MDSINE2_nomodule	0.499302	0.0907786
3	3	2	4	thin2	glv_elastic_net	0.409936	-0.0264787
3	3	2	4	thin2	glv_ridge	0.390584	0.00100985
3	3	2	4	thin2	glv-ra_elastic_net	0.362079	0.00282316
3	3	2	4	thin2	glv-ra_ridge	0.377593	0.00182551
3	3	2	4	thin3	MDSINE2	0.461727	0.17927	0.647453
3	3	2	4	thin3	RA-MDSINE2	0.422969	0.120812	0.61978
3	3	2	4	thin3	MDSINE2_nomodule	0.432499	0.0799018
3	3	2	4	thin3	RA-MDSINE2_nomodule	0.410111	0.0311309
3	3	2	4	thin3	glv_elastic_net	0.389028	-0.0280832
3	3	2	4	thin3	glv_ridge	0.362684	-0.084105
3	3	2	4	thin3	glv-ra_elastic_net	0.363607	0.00458087
3	3	2	4	thin3	glv-ra_ridge	0.372288	-0.0119925
4	3	0	4	all	MDSINE2	0.917707	0.532734	0.785654
4	3	0	4	all	RA-MDSINE2	0.750559	0.295286	0.649234
4	3	0	4	all	MDSINE2_nomodule	0.774588	0.143191
4	3	0	4	all	RA-MDSINE2_nomodule	0.660777	0.0785019
4	3	0	4	all	glv_elastic_net	0.489932	0.000539677
4	3	0	4	all	glv_ridge	0.475814	0.0103549
4	3	0	4	all	glv-ra_elastic_net	0.445623	0.043138
4	3	0	4	all	glv-ra_ridge	0.487558	0.0205392
4	3	0	4	thin1	MDSINE2	0.844221	0.471452	0.703706
4	3	0	4	thin1	RA-MDSINE2	0.674973	0.202352	0.639929
4	3	0	4	thin1	MDSINE2_nomodule	0.731717	0.0748685
4	3	0	4	thin1	RA-MDSINE2_nomodule	0.616678	0.0456676
4	3	0	4	thin1	glv_elastic_net	0.551644	-0.0174023
4	3	0	4	thin1	glv_ridge	0.473136	-0.0159352
4	3	0	4	thin1	glv-ra_elastic_net	0.45301	0.0472825
4	3	0	4	thin1	glv-ra_ridge	0.480682	0.0376059
4	3	0	4	thin2	RA-MDSINE2	0.520878	0.169349	0.662263
4	3	0	4	thin2	MDSINE2_nomodule	0.551261	0.0252374
4	3	0	4	thin2	RA-MDSINE2_nomodule	0.498167	0.0437206
4	3	0	4	thin2	glv_elastic_net	0.442153	-0.0229337
4	3	0	4	thin2	glv_ridge	0.389675	-0.0557084
4	3	0	4	thin2	glv-ra_elastic_net	0.377589	0.0016171
4	3	0	4	thin2	glv-ra_ridge	0.391063	0.0076074
4	3	0	4	thin3	MDSINE2	0.460268	0.131339	0.662097
4	3	0	4	thin3	RA-MDSINE2	0.422141	0.118544	0.632821
4	3	0	4	thin3	MDSINE2_nomodule	0.427384	0.149464
4	3	0	4	thin3	RA-MDSINE2_nomodule	0.411055	0.0190539
4	3	0	4	thin3	glv_elastic_net	0.37521	-0.0241575
4	3	0	4	thin3	glv_ridge	0.370215	0.000254031
4	3	0	4	thin3	glv-ra_elastic_net	0.360008	0.00217458
4	3	0	4	thin3	glv-ra_ridge	0.365318	0.00455745
4	3	1	4	all	MDSINE2	0.91867	0.544519	0.75549
4	3	1	4	all	RA-MDSINE2	0.73732	0.23043	0.645068
4	3	1	4	all	MDSINE2_nomodule	0.776851	0.138885
4	3	1	4	all	RA-MDSINE2_nomodule	0.670517	0.0555605
4	3	1	4	all	glv_elastic_net	0.501342	0.0032826
4	3	1	4	all	glv_ridge	0.516382	0.0593091
4	3	1	4	all	glv-ra_elastic_net	0.490708	0.0155411
4	3	1	4	all	glv-ra_ridge	0.4785	-0.00842068
4	3	1	4	thin1	MDSINE2	0.925433	0.526198	0.712604
4	3	1	4	thin1	RA-MDSINE2	0.73051	0.217548	0.616794
4	3	1	4	thin1	MDSINE2_nomodule	0.789896	0.130394
4	3	1	4	thin1	RA-MDSINE2_nomodule	0.666205	0.0134821
4	3	1	4	thin1	glv_elastic_net	0.587458	-0.0129295
4	3	1	4	thin1	glv_ridge	0.504502	-0.0441079
4	3	1	4	thin1	glv-ra_elastic_net	0.521853	0.0269177
4	3	1	4	thin1	glv-ra_ridge	0.514241	0.0054802
4	3	1	4	thin2	MDSINE2	0.629468	0.411625	0.684148
4	3	1	4	thin2	RA-MDSINE2	0.511562	0.156556	0.604829
4	3	1	4	thin2	MDSINE2_nomodule	0.560857	0.0549574
4	3	1	4	thin2	RA-MDSINE2_nomodule	0.506144	0.0447896
4	3	1	4	thin2	glv_elastic_net	0.440609	-0.0068036
4	3	1	4	thin2	glv_ridge	0.417649	-0.0603341
4	3	1	4	thin2	glv-ra_elastic_net	0.402341	0.00213253
4	3	1	4	thin2	glv-ra_ridge	0.402343	-0.00970342
4	3	1	4	thin3	MDSINE2	0.458865	0.0133972	0.663854
4	3	1	4	thin3	RA-MDSINE2	0.40884	0.0791167	0.624811
4	3	1	4	thin3	MDSINE2_nomodule	0.431316	0.194604
4	3	1	4	thin3	RA-MDSINE2_nomodule	0.407783	0.0264849
4	3	1	4	thin3	glv_elastic_net	0.374776	-0.0243133
4	3	1	4	thin3	glv_ridge	0.371632	-0.0769146
4	3	1	4	thin3	glv-ra_elastic_net	0.358215	0.00386839
4	3	1	4	thin3	glv-ra_ridge	0.373584	-0.00715789
4	3	2	4	all	MDSINE2	0.915747	0.552556	0.770401
4	3	2	4	all	RA-MDSINE2	0.685187	0.216159	0.64987
4	3	2	4	all	MDSINE2_nomodule	0.800703	0.136002
4	3	2	4	all	RA-MDSINE2_nomodule	0.659051	0.0779846
4	3	2	4	all	glv_elastic_net	0.497292	0.0024252
4	3	2	4	all	glv_ridge	0.42326	-0.00626789
4	3	2	4	all	glv-ra_elastic_net	0.457234	0.0171894
4	3	2	4	all	glv-ra_ridge	0.472785	0.00175908
4	3	2	4	thin1	MDSINE2	0.915039	0.49637	0.653758
4	3	2	4	thin1	RA-MDSINE2	0.715177	0.252822	0.625208
4	3	2	4	thin1	MDSINE2_nomodule	0.803831	0.101667
4	3	2	4	thin1	RA-MDSINE2_nomodule	0.656009	0.0743918
4	3	2	4	thin1	glv_elastic_net	0.578746	-0.0158057
4	3	2	4	thin1	glv-ra_elastic_net	0.52273	0.0269444
4	3	2	4	thin1	glv-ra_ridge	0.511418	0.00573462
4	3	2	4	thin2	MDSINE2	0.664905	0.406896	0.676575
4	3	2	4	thin2	MDSINE2_nomodule	0.597696	0.0485586
4	3	2	4	thin2	glv_elastic_net	0.477625	-0.0253846
4	3	2	4	thin2	glv_ridge	0.468294	0.0305916
4	3	2	4	thin2	glv-ra_elastic_net	0.410699	0.00284993
4	3	2	4	thin2	glv-ra_ridge	0.434676	0.0197342
4	3	2	4	thin3	MDSINE2	0.464027	0.0352331	0.657257
4	3	2	4	thin3	MDSINE2_nomodule	0.435095	0.200847
4	3	2	4	thin3	glv_elastic_net	0.385361	-0.0219451
4	3	2	4	thin3	glv_ridge	0.381111	0.0304094
4	3	2	4	thin3	glv-ra_elastic_net	0.360084	0.00268826
4	3	2	4	thin3	glv-ra_ridge	0.376546	-0.0132013
5	3	0	4	all	MDSINE2	0.868946	0.518672	0.725578
5	3	0	4	all	RA-MDSINE2	0.674831	0.263603	0.635713
5	3	0	4	all	RA-MDSINE2_nomodule	0.622462	0.0845331
5	3	0	4	all	glv_elastic_net	0.545933	0.000375668
5	3	0	4	all	glv-ra_elastic_net	0.476275	0.0154173
5	3	0	4	all	glv-ra_ridge	0.470385	0.00521666
5	3	0	4	thin1	MDSINE2	0.82868	0.473578	0.689148
5	3	0	4	thin1	RA-MDSINE2	0.682094	0.289288	0.63948
5	3	0	4	thin1	MDSINE2_nomodule	0.707519	0.108936
5	3	0	4	thin1	RA-MDSINE2_nomodule	0.595798	0.066278
5	3	0	4	thin1	glv_elastic_net	0.565601	-0.0177812
5	3	0	4	thin1	glv-ra_elastic_net	0.421557	0.00112099
5	3	0	4	thin1	glv-ra_ridge	0.440515	-0.0108741
5	3	0	4	thin2	MDSINE2	0.664443	0.438227	0.638306
5	3	0	4	thin2	RA-MDSINE2	0.567873	0.271027	0.650203
5	3	0	4	thin2	MDSINE2_nomodule	0.599589	0.0814713
5	3	0	4	thin2	RA-MDSINE2_nomodule	0.552025	0.0710246
5	3	0	4	thin2	glv_elastic_net	0.504811	-0.0212528
5	3	0	4	thin2	glv-ra_elastic_net	0.423628	0.00258774
5	3	0	4	thin2	glv-ra_ridge	0.427987	0.0028162
5	3	0	4	thin3	MDSINE2	0.461734	0.114985	0.68792
5	3	0	4	thin3	RA-MDSINE2	0.427085	0.0945338	0.630456
5	3	0	4	thin3	MDSINE2_nomodule	0.438061	0.198702
5	3	0	4	thin3	RA-MDSINE2_nomodule	0.416726	0.012314
5	3	0	4	thin3	glv_elastic_net	0.404142	-0.00933878
5	3	0	4	thin3	glv_ridge	0.381296	-0.05923
5	3	0	4	thin3	glv-ra_elastic_net	0.37804	-0.012038
5	3	0	4	thin3	glv-ra_ridge	0.371982	-0.0209036
5	3	1	4	all	MDSINE2	0.933065	0.5509	0.776522
5	3	1	4	all	MDSINE2_nomodule	0.815537	0.121578
5	3	1	4	all	glv_elastic_net	0.546474	0.00195014
5	3	1	4	all	glv-ra_elastic_net	0.482714	0.0215986
5	3	1	4	all	glv-ra_ridge	0.499754	0.00512056
5	3	1	4	thin1	MDSINE2	0.845813	0.39417	0.689778
5	3	1	4	thin1	MDSINE2_nomodule	0.760149	0.108055
5	3	1	4	thin1	glv_elastic_net	0.558889	-0.00172078
5	3	1	4	thin1	glv-ra_elastic_net	0.458027	0.0358726
5	3	1	4	thin1	glv-ra_ridge	0.482776	0.0267181
5	3	1	4	thin2	MDSINE2	0.635217	0.43923	0.668974
5	3	1	4	thin2	MDSINE2_nomodule	0.56111	0.0218363
5	3	1	4	thin2	glv_elastic_net	0.425467	-0.00394722
5	3	1	4	thin2	glv-ra_elastic_net	0.368842	0.00300348
5	3	1	4	thin2	glv-ra_ridge	0.368814	0.00194131
5	3	1	4	thin3	MDSINE2	0.462165	0.1359	0.671762
5	3	1	4	thin3	MDSINE2_nomodule	0.430966	0.14559
5	3	1	4	thin3	glv_elastic_net	0.380509	-0.0147293
5	3	1	4	thin3	glv_ridge	0.373434	-0.0142193
5	3	1	4	thin3	glv-ra_elastic_net	0.361255	0.0184831
5	3	1	4	thin3	glv-ra_ridge	0.341779	-0.0308552
5	3	2	4	all	MDSINE2	0.908442	0.489871	0.772533
5	3	2	4	all	MDSINE2_nomodule	0.785382	0.158723
5	3	2	4	all	glv_elastic_net	0.572768	-0.0145103
5	3	2	4	all	glv_ridge	0.488159	0.0150018
5	3	2	4	all	glv-ra_elastic_net	0.481495	0.0562388
5	3	2	4	all	glv-ra_ridge	0.504622	0.0383861
5	3	2	4	thin1	MDSINE2	0.882121	0.354747	0.69038
5	3	2	4	thin1	MDSINE2_nomodule	0.785683	0.177338
5	3	2	4	thin1	glv_elastic_net	0.585882	-0.0209711
5	3	2	4	thin1	glv-ra_elastic_net	0.512939	0.0392534
5	3	2	4	thin1	glv-ra_ridge	0.511362	0.0307272
5	3	2	4	thin2	MDSINE2	0.63848	0.370415	0.67205
5	3	2	4	thin2	MDSINE2_nomodule	0.570138	0.082919
5	3	2	4	thin2	glv_elastic_net	0.417644	-0.0264115
5	3	2	4	thin2	glv_ridge	0.358982	-0.0781771
5	3	2	4	thin2	glv-ra_elastic_net	0.380421	0.00228429
5	3	2	4	thin2	glv-ra_ridge	0.383578	0.00225428
5	3	2	4	thin3	MDSINE2	0.458421	0.180662	0.65997
5	3	2	4	thin3	MDSINE2_nomodule	0.42874	0.120072
5	3	2	4	thin3	glv_elastic_net	0.372514	-0.0264032
5	3	2	4	thin3	glv_ridge	0.360465	-0.026452
5	3	2	4	thin3	glv-ra_elastic_net	0.353362	0.00168622
5	3	2	4	thin3	glv-ra_ridge	0.360861	-0.00351526
6	3	0	4	all	MDSINE2	0.905921	0.513153	0.719975
6	3	0	4	all	RA-MDSINE2	0.650381	0.12668	0.681225
6	3	0	4	all	MDSINE2_nomodule	0.790675	0.162019
6	3	0	4	all	RA-MDSINE2_nomodule	0.650401	0.077132
6	3	0	4	all	glv_elastic_net	0.514582	0.00213048
6	3	0	4	all	glv_ridge	0.450865	-0.0258941
6	3	0	4	all	glv-ra_elastic_net	0.440064	0.00956777
6	3	0	4	all	glv-ra_ridge	0.463331	-0.0296412
6	3	0	4	thin1	MDSINE2	0.731144	0.445483	0.648175
6	3	0	4	thin1	RA-MDSINE2	0.562288	0.171458	0.617222
6	3	0	4	thin1	MDSINE2_nomodule	0.628971	0.123083
6	3	0	4	thin1	RA-MDSINE2_nomodule	0.512742	0.0686649
6	3	0	4	thin1	glv_elastic_net	0.450665	-0.00332517
6	3	0	4	thin1	glv_ridge	0.44044	0.00810064
6	3	0	4	thin1	glv-ra_elastic_net	0.397121	-0.00990729
6	3	0	4	thin1	glv-ra_ridge	0.410081	-0.0398705
6	3	0	4	thin2	MDSINE2	0.576414	0.246089	0.62894
6	3	0	4	thin2	RA-MDSINE2	0.490992	0.18154	0.61726
6	3	0	4	thin2	MDSINE2_nomodule	0.522615	0.0648304
6	3	0	4	thin2	RA-MDSINE2_nomodule	0.476872	0.0556299
6	3	0	4	thin2	glv_elastic_net	0.425083	-0.0258734
6	3	0	4	thin2	glv-ra_elastic_net	0.382569	0.00464416
6	3	0	4	thin2	glv-ra_ridge	0.388166	-0.0366211
6	3	0	4	thin3	MDSINE2	0.464092	0.144269	0.651197
6	3	0	4	thin3	RA-MDSINE2	0.425011	0.0772722	0.616744
6	3	0	4	thin3	MDSINE2_nomodule	0.434573	0.162982
6	3	0	4	thin3	RA-MDSINE2_nomodule	0.409357	0.0563973
6	3	0	4	thin3	glv_elastic_net	0.400225	-0.0219639
6	3	0	4	thin3	glv_ridge	0.366964	-0.0838012
6	3	0	4	thin3	glv-ra_elastic_net	0.386918	0.000755061
6	3	0	4	thin3	glv-ra_ridge	0.38091	-0.0339452
6	3	1	4	all	MDSINE2	0.914846	0.521026	0.716418
6	3	1	4	all	RA-MDSINE2	0.6798	0.242132	0.619793
6	3	1	4	all	MDSINE2_nomodule	0.811058	0.183864
6	3	1	4	all	RA-MDSINE2_nomodule	0.648195	0.058171
6	3	1	4	all	glv_elastic_net	0.506244	0.00130528
6	3	1	4	all	glv_ridge	0.537349	0.0846746
6	3	1	4	all	glv-ra_elastic_net	0.490843	0.038227
6	3	1	4	all	glv-ra_ridge	0.503914	0.0143504
6	3	1	4	thin1	MDSINE2	0.842648	0.422278	0.647999
6	3	1	4	thin1	MDSINE2_nomodule	0.75553	0.101014
6	3	1	4	thin1	RA-MDSINE2_nomodule	0.621179	0.0554972
6	3	1	4	thin1	glv_elastic_net	0.557106	-0.0243545
6	3	1	4	thin1	glv_ridge	0.526611	0.0102298
6	3	1	4	thin1	glv-ra_elastic_net	0.487457	0.0338152
6	3	1	4	thin1	glv-ra_ridge	0.490038	0.024452
6	3	1	4	thin2	MDSINE2	0.629306	0.305948	0.706564
6	3	1	4	thin2	RA-MDSINE2	0.54714	0.207267	0.635228
6	3	1	4	thin2	MDSINE2_nomodule	0.560542	0.0455874
6	3	1	4	thin2	RA-MDSINE2_nomodule	0.500628	0.0466339
6	3	1	4	thin2	glv_elastic_net	0.413057	-0.00325118
6	3	1	4	thin2	glv_ridge	0.377079	-0.0877386
6	3	1	4	thin2	glv-ra_elastic_net	0.381977	0.0402034
6	3	1	4	thin2	glv-ra_ridge	0.382432	0.0332043
6	3	1	4	thin3	MDSINE2	0.428833	0.170316	0.647091
6	3	1	4	thin3	RA-MDSINE2	0.399642	0.0666319	0.624705
6	3	1	4	thin3	MDSINE2_nomodule	0.406716	0.130766
6	3	1	4	thin3	RA-MDSINE2_nomodule	0.385944	0.0063987
6	3	1	4	thin3	glv_elastic_net	0.366252	-0.024873
6	3	1	4	thin3	glv_ridge	0.368934	-0.0183729
6	3	1	4	thin3	glv-ra_elastic_net	0.362049	0.00430258
6	3	1	4	thin3	glv-ra_ridge	0.362746	-0.0213387
6	3	2	4	all	MDSINE2	0.934911	0.547554	0.777676
6	3	2	4	all	RA-MDSINE2	0.70761	0.150104	0.699063
6	3	2	4	all	MDSINE2_nomodule	0.792662	0.138063
6	3	2	4	all	RA-MDSINE2_nomodule	0.667178	0.0785944
6	3	2	4	all	glv_elastic_net	0.523984	0.000270122
6	3	2	4	all	glv_ridge	0.513887	0.0258483
6	3	2	4	all	glv-ra_elastic_net	0.442481	0.0607483
6	3	2	4	all	glv-ra_ridge	0.481325	0.038395
6	3	2	4	thin1	MDSINE2	0.824565	0.500812	0.655936
6	3	2	4	thin1	RA-MDSINE2	0.705486	0.296628	0.617821
6	3	2	4	thin1	MDSINE2_nomodule	0.703383	0.100436
6	3	2	4	thin1	RA-MDSINE2_nomodule	0.606478	0.0597476
6	3	2	4	thin1	glv_elastic_net	0.542093	-0.00295562
6	3	2	4	thin1	glv-ra_elastic_net	0.46644	0.032255
6	3	2	4	thin1	glv-ra_ridge	0.467913	0.0343665
6	3	2	4	thin2	MDSINE2	0.678608	0.483223	0.667488
6	3	2	4	thin2	RA-MDSINE2	0.54547	0.211324	0.624812
6	3	2	4	thin2	MDSINE2_nomodule	0.60225	0.0470677
6	3	2	4	thin2	RA-MDSINE2_nomodule	0.551181	0.0714971
6	3	2	4	thin2	glv_elastic_net	0.449805	-0.00385332
6	3	2	4	thin2	glv_ridge	0.439625	-0.0154439
6	3	2	4	thin2	glv-ra_elastic_net	0.404179	0.0351739
6	3	2	4	thin2	glv-ra_ridge	0.40629	0.0290902
6	3	2	4	thin3	MDSINE2	0.466033	-0.0336293	0.674233
6	3	2	4	thin3	RA-MDSINE2	0.419758	0.0759664	0.64784
6	3	2	4	thin3	MDSINE2_nomodule	0.433801	0.17523
6	3	2	4	thin3	RA-MDSINE2_nomodule	0.413933	0.0404851
6	3	2	4	thin3	glv_elastic_net	0.375919	-0.0232715
6	3	2	4	thin3	glv_ridge	0.378051	0.0248121
6	3	2	4	thin3	glv-ra_elastic_net	0.358744	0.00451936
6	3	2	4	thin3	glv-ra_ridge	0.363935	-0.0111925
7	3	0	4	all	MDSINE2	0.912727	0.50276	0.765356
7	3	0	4	all	RA-MDSINE2	0.665438	0.227293	0.617977
7	3	0	4	all	MDSINE2_nomodule	0.798077	0.140122
7	3	0	4	all	RA-MDSINE2_nomodule	0.657999	0.0907867
7	3	0	4	all	glv_elastic_net	0.551578	-0.0143264
7	3	0	4	all	glv_ridge	0.533479	0.0688231
7	3	0	4	all	glv-ra_elastic_net	0.504722	-0.020923
7	3	0	4	all	glv-ra_ridge	0.478862	-0.0289873
7	3	0	4	thin1	MDSINE2	0.933504	0.573099	0.693701
7	3	0	4	thin1	RA-MDSINE2	0.698845	0.291806	0.648667
7	3	0	4	thin1	MDSINE2_nomodule	0.811379	0.144903
7	3	0	4	thin1	RA-MDSINE2_nomodule	0.651199	0.0876
7	3	0	4	thin1	glv_ridge	0.469146	-0.0278875
7	3	0	4	thin1	glv-ra_elastic_net	0.463027	-0.0247886
7	3	0	4	thin1	glv-ra_ridge	0.514211	-0.0145314
7	3	0	4	thin2	MDSINE2	0.682127	0.483719	0.659177
7	3	0	4	thin2	RA-MDSINE2	0.568029	0.322021	0.651334
7	3	0	4	thin2	MDSINE2_nomodule	0.616172	0.054041
7	3	0	4	thin2	RA-MDSINE2_nomodule	0.539875	0.0669646
7	3	0	4	thin2	glv_elastic_net	0.453895	-0.0234099
7	3	0	4	thin2	glv-ra_elastic_net	0.404586	-0.00417461
7	3	0	4	thin2	glv-ra_ridge	0.410477	-0.000292321
7	3	0	4	thin3	MDSINE2	0.432345	0.183788	0.676958
7	3	0	4	thin3	RA-MDSINE2	0.394774	0.105148	0.650591
7	3	0	4	thin3	MDSINE2_nomodule	0.407252	0.180973
7	3	0	4	thin3	RA-MDSINE2_nomodule	0.379887	0.0260598
7	3	0	4	thin3	glv_elastic_net	0.359408	0.0168382
7	3	0	4	thin3	glv_ridge	0.359976	0.0460155
7	3	0	4	thin3	glv-ra_elastic_net	0.353361	-0.00155109
7	3	0	4	thin3	glv-ra_ridge	0.355249	-0.027691
7	3	1	4	all	MDSINE2	0.908825	0.508364	0.708668
7	3	1	4	all	RA-MDSINE2	0.732828	0.305071	0.622679
7	3	1	4	all	MDSINE2_nomodule	0.803947	0.121467
7	3	1	4	all	RA-MDSINE2_nomodule	0.665752	0.0779286
7	3	1	4	all	glv_elastic_net	0.548611	-0.000576211
7	3	1	4	all	glv_ridge	0.517363	0.0175459
7	3	1	4	all	glv-ra_elastic_net	0.471495	0.0130122
7	3	1	4	all	glv-ra_ridge	0.490787	-0.022407
7	3	1	4	thin1	MDSINE2	0.916853	0.541693	0.697875
7	3	1	4	thin1	RA-MDSINE2	0.744628	0.313725	0.635039
7	3	1	4	thin1	MDSINE2_nomodule	0.784716	0.0952738
7	3	1	4	thin1	RA-MDSINE2_nomodule	0.654916	0.0933142
7	3	1	4	thin1	glv-ra_elastic_net	0.523316	-0.0119272
7	3	1	4	thin1	glv-ra_ridge	0.522842	-0.0244439
7	3	1	4	thin2	MDSINE2	0.666843	0.292678	0.713912
7	3	1	4	thin2	RA-MDSINE2	0.577464	0.247575	0.639753
7	3	1	4	thin2	MDSINE2_nomodule	0.58759	0.0571512
7	3	1	4	thin2	RA-MDSINE2_nomodule	0.543339	0.0524571
7	3	1	4	thin2	glv_ridge	0.451656	-0.0172308
7	3	1	4	thin2	glv-ra_elastic_net	0.421588	-0.00534995
7	3	1	4	thin2	glv-ra_ridge	0.438265	-0.01509
7	3	1	4	thin3	MDSINE2	0.425106	0.0410816	0.657812
7	3	1	4	thin3	RA-MDSINE2	0.390213	0.0921165	0.648683
7	3	1	4	thin3	MDSINE2_nomodule	0.402323	0.18014
7	3	1	4	thin3	RA-MDSINE2_nomodule	0.373154	-0.00844272
7	3	1	4	thin3	glv_elastic_net	0.346349	-0.0157272
7	3	1	4	thin3	glv_ridge	0.343962	-0.0641515
7	3	1	4	thin3	glv-ra_elastic_net	0.32669	-0.00829787
7	3	1	4	thin3	glv-ra_ridge	0.325726	-0.0480004
7	3	2	4	all	MDSINE2	0.908421	0.527284	0.715164
7	3	2	4	all	RA-MDSINE2	0.654816	0.130683	0.683175
7	3	2	4	all	MDSINE2_nomodule	0.793648	0.204226
7	3	2	4	all	RA-MDSINE2_nomodule	0.657849	0.0719317
7	3	2	4	all	glv_elastic_net	0.538561	-0.000957856
7	3	2	4	all	glv_ridge	0.541049	0.085476
7	3	2	4	all	glv-ra_elastic_net	0.480398	0.0535087
7	3	2	4	all	glv-ra_ridge	0.476506	0.00452847
7	3	2	4	thin1	MDSINE2	0.934049	0.593272	0.69596
7	3	2	4	thin1	RA-MDSINE2	0.770092	0.33314	0.599529
7	3	2	4	thin1	MDSINE2_nomodule	0.805495	0.127093
7	3	2	4	thin1	RA-MDSINE2_nomodule	0.657561	0.0624187
7	3	2	4	thin1	glv_ridge	0.503333	-0.0186814
7	3	2	4	thin1	glv-ra_elastic_net	0.49408	0.0309216
7	3	2	4	thin1	glv-ra_ridge	0.493769	-0.000727341
7	3	2	4	thin2	MDSINE2	0.686371	0.514281	0.682701
7	3	2	4	thin2	RA-MDSINE2	0.559278	0.281278	0.622054
7	3	2	4	thin2	MDSINE2_nomodule	0.606056	0.0761901
7	3	2	4	thin2	RA-MDSINE2_nomodule	0.539866	0.0849905
7	3	2	4	thin2	glv_ridge	0.438469	-0.0348726
7	3	2	4	thin2	glv-ra_elastic_net	0.405611	0.0174666
7	3	2	4	thin2	glv-ra_ridge	0.400746	-0.0111659
7	3	2	4	thin3	MDSINE2	0.421546	0.173898	0.652565
7	3	2	4	thin3	RA-MDSINE2	0.381212	0.0621593	0.625324
7	3	2	4	thin3	MDSINE2_nomodule	0.396435	0.112772
7	3	2	4	thin3	RA-MDSINE2_nomodule	0.369818	0.0444419
7	3	2	4	thin3	glv_elastic_net	0.351545	-0.0140915
7	3	2	4	thin3	glv_ridge	0.34711	-0.00474761
7	3	2	4	thin3	glv-ra_elastic_net	0.330242	-0.00566688
7	3	2	4	thin3	glv-ra_ridge	0.337845	-0.00155017
8	3	0	4	all	MDSINE2	0.923974	0.544008	0.748195
8	3	0	4	all	RA-MDSINE2	0.716991	0.264175	0.677434
8	3	0	4	all	MDSINE2_nomodule	0.790841	0.172323
8	3	0	4	all	RA-MDSINE2_nomodule	0.664699	0.0719533
8	3	0	4	all	glv_elastic_net	0.489221	0.00112799
8	3	0	4	all	glv_ridge	0.43458	-0.00507288
8	3	0	4	all	glv-ra_elastic_net	0.44419	0.0430444
8	3	0	4	all	glv-ra_ridge	0.479413	0.0245986
8	3	0	4	thin1	MDSINE2	0.908656	0.471565	0.655314
8	3	0	4	thin1	RA-MDSINE2	0.730337	0.269136	0.708309
8	3	0	4	thin1	MDSINE2_nomodule	0.784927	0.102351
8	3	0	4	thin1	RA-MDSINE2_nomodule	0.675666	0.0625071
8	3	0	4	thin1	glv-ra_elastic_net	0.509769	0.0423394
8	3	0	4	thin1	glv-ra_ridge	0.497401	0.0178885
8	3	0	4	thin2	MDSINE2	0.670817	0.41611	0.70303
8	3	0	4	thin2	RA-MDSINE2	0.538	0.148356	0.60438
8	3	0	4	thin2	MDSINE2_nomodule	0.59475	0.0344264
8	3	0	4	thin2	RA-MDSINE2_nomodule	0.55864	0.0640336
8	3	0	4	thin2	glv-ra_elastic_net	0.428143	0.0564795
8	3	0	4	thin2	glv-ra_ridge	0.428883	0.0494486
8	3	0	4	thin3	MDSINE2	0.430501	0.13017	0.647785
8	3	0	4	thin3	RA-MDSINE2	0.400432	0.0680706	0.646663
8	3	0	4	thin3	MDSINE2_nomodule	0.408817	0.152547
8	3	0	4	thin3	RA-MDSINE2_nomodule	0.39263	0.0309041
8	3	0	4	thin3	glv_elastic_net	0.377161	-0.0248565
8	3	0	4	thin3	glv_ridge	0.360422	-0.0207236
8	3	0	4	thin3	glv-ra_elastic_net	0.363018	0.0288749
8	3	0	4	thin3	glv-ra_ridge	0.351923	-0.00745823
8	3	1	4	all	MDSINE2	0.93313	0.529712	0.764721
8	3	1	4	all	RA-MDSINE2	0.720816	0.285438	0.63475
8	3	1	4	all	MDSINE2_nomodule	0.798885	0.132103
8	3	1	4	all	RA-MDSINE2_nomodule	0.649365	0.0711088
8	3	1	4	all	glv_elastic_net	0.506702	-0.000567191
8	3	1	4	all	glv-ra_elastic_net	0.471756	0.0250794
8	3	1	4	all	glv-ra_ridge	0.465552	0.0179569
8	3	1	4	thin1	MDSINE2	0.905802	0.441067	0.683098
8	3	1	4	thin1	RA-MDSINE2	0.733704	0.292498	0.641457
8	3	1	4	thin1	MDSINE2_nomodule	0.766865	0.10855
8	3	1	4	thin1	RA-MDSINE2_nomodule	0.655837	0.0616434
8	3	1	4	thin1	glv_elastic_net	0.578246	-0.0144188
8	3	1	4	thin1	glv-ra_elastic_net	0.515698	0.0422833
8	3	1	4	thin1	glv-ra_ridge	0.515361	0.0275995
8	3	1	4	thin2	MDSINE2	0.688133	0.393863	0.689849
8	3	1	4	thin2	RA-MDSINE2	0.554052	0.187333	0.667524
8	3	1	4	thin2	MDSINE2_nomodule	0.587348	0.0365302
8	3	1	4	thin2	RA-MDSINE2_nomodule	0.538559	0.0803206
8	3	1	4	thin2	glv_elastic_net	0.437301	-0.0241188
8	3	1	4	thin2	glv-ra_elastic_net	0.396169	0.00139003
8	3	1	4	thin2	glv-ra_ridge	0.397373	0.0265785
8	3	1	4	thin3	MDSINE2	0.461596	0.108775	0.647707
8	3	1	4	thin3	RA-MDSINE2	0.426735	0.0771087	0.622157
8	3	1	4	thin3	MDSINE2_nomodule	0.434045	0.0963717
8	3	1	4	thin3	RA-MDSINE2_nomodule	0.415157	0.0190446
8	3	1	4	thin3	glv_elastic_net	0.387252	-0.021648
8	3	1	4	thin3	glv_ridge	0.363652	-0.0752994
8	3	1	4	thin3	glv-ra_elastic_net	0.383814	0.00386126
8	3	1	4	thin3	glv-ra_ridge	0.383897	0.00214772
8	3	2	4	all	MDSINE2	0.922871	0.543228	0.771121
8	3	2	4	all	RA-MDSINE2	0.708655	0.212653	0.653612
8	3	2	4	all	MDSINE2_nomodule	0.780472	0.181556
8	3	2	4	all	RA-MDSINE2_nomodule	0.66588	0.0383962
8	3	2	4	all	glv_elastic_net	0.485222	0.00261118
8	3	2	4	all	glv_ridge	0.476731	0.0165487
8	3	2	4	all	glv-ra_elastic_net	0.459508	0.0222469
8	3	2	4	all	glv-ra_ridge	0.473593	0.00344984
8	3	2	4	thin1	MDSINE2	0.919143	0.478976	0.672088
8	3	2	4	thin1	RA-MDSINE2	0.721792	0.13075	0.642028
8	3	2	4	thin1	MDSINE2_nomodule	0.787522	0.0951731
8	3	2	4	thin1	RA-MDSINE2_nomodule	0.661835	0.0336336
8	3	2	4	thin1	glv_elastic_net	0.56259	-0.0225589
8	3	2	4	thin1	glv_ridge	0.506917	-0.0147085
8	3	2	4	thin1	glv-ra_elastic_net	0.516132	0.0346018
8	3	2	4	thin1	glv-ra_ridge	0.522295	0.0269419
8	3	2	4	thin2	MDSINE2	0.677924	0.403722	0.637482
8	3	2	4	thin2	RA-MDSINE2	0.539038	0.163125	0.632367
8	3	2	4	thin2	MDSINE2_nomodule	0.603845	0.0414938
8	3	2	4	thin2	RA-MDSINE2_nomodule	0.524732	0.058452
8	3	2	4	thin2	glv_elastic_net	0.460275	-0.0267926
8	3	2	4	thin2	glv_ridge	0.443918	-0.0569861
8	3	2	4	thin2	glv-ra_elastic_net	0.408766	0.00404472
8	3	2	4	thin2	glv-ra_ridge	0.437858	0.0413035
8	3	2	4	thin3	MDSINE2	0.45583	0.165	0.653996
8	3	2	4	thin3	RA-MDSINE2	0.429807	0.0683214	0.640093
8	3	2	4	thin3	MDSINE2_nomodule	0.429827	0.111487
8	3	2	4	thin3	RA-MDSINE2_nomodule	0.405348	0.0325867
8	3	2	4	thin3	glv_elastic_net	0.382255	-0.0226724
8	3	2	4	thin3	glv-ra_elastic_net	0.368582	0.00254116
8	3	2	4	thin3	glv-ra_ridge	0.375689	-0.00841404
9	3	0	4	all	MDSINE2	0.905417	0.518025	0.745793
9	3	0	4	all	RA-MDSINE2	0.714164	0.192124	0.684594
9	3	0	4	all	MDSINE2_nomodule	0.805835	0.149429
9	3	0	4	all	RA-MDSINE2_nomodule	0.666351	0.0624902
9	3	0	4	all	glv_elastic_net	0.516475	0.00138993
9	3	0	4	all	glv_ridge	0.490559	0.0228749
9	3	0	4	all	glv-ra_elastic_net	0.47324	0.0348483
9	3	0	4	all	glv-ra_ridge	0.485982	0.000126493
9	3	0	4	thin1	MDSINE2	0.903237	0.441656	0.649836
9	3	0	4	thin1	RA-MDSINE2	0.785407	0.240917	0.674727
9	3	0	4	thin1	MDSINE2_nomodule	0.808167	0.0991668
9	3	0	4	thin1	RA-MDSINE2_nomodule	0.660207	0.0496401
9	3	0	4	thin1	glv_ridge	0.48846	-0.0300254
9	3	0	4	thin1	glv-ra_elastic_net	0.514348	0.0159565
9	3	0	4	thin1	glv-ra_ridge	0.515933	0.00866634
9	3	0	4	thin2	MDSINE2	0.689092	0.395106	0.68524
9	3	0	4	thin2	RA-MDSINE2	0.556893	0.177908	0.641848
9	3	0	4	thin2	MDSINE2_nomodule	0.603677	0.0334959
9	3	0	4	thin2	RA-MDSINE2_nomodule	0.525031	0.0405334
9	3	0	4	thin2	glv_elastic_net	0.433702	-0.0170409
9	3	0	4	thin2	glv_ridge	0.402091	-0.00201002
9	3	0	4	thin2	glv-ra_elastic_net	0.376157	0.00269084
9	3	0	4	thin2	glv-ra_ridge	0.398862	-0.00536922
9	3	0	4	thin3	MDSINE2	0.463686	0.198954	0.65682
9	3	0	4	thin3	RA-MDSINE2	0.418817	0.0325666	0.651319
9	3	0	4	thin3	MDSINE2_nomodule	0.437098	0.203168
9	3	0	4	thin3	RA-MDSINE2_nomodule	0.409293	0.0162031
9	3	0	4	thin3	glv_elastic_net	0.385316	-0.0232773
9	3	0	4	thin3	glv_ridge	0.382358	0.0107934
9	3	0	4	thin3	glv-ra_elastic_net	0.371091	0.00370407
9	3	0	4	thin3	glv-ra_ridge	0.378642	0.0163309
9	3	1	4	all	MDSINE2	0.911892	0.530992	0.735816
9	3	1	4	all	RA-MDSINE2	0.671104	0.0650797	0.685135
9	3	1	4	all	MDSINE2_nomodule	0.802892	0.140223
9	3	1	4	all	RA-MDSINE2_nomodule	0.662192	0.0709547
9	3	1	4	all	glv_elastic_net	0.548704	-0.00101132
9	3	1	4	all	glv_ridge	0.532965	0.0268025
9	3	1	4	all	glv-ra_elastic_net	0.504122	0.00654636
9	3	1	4	all	glv-ra_ridge	0.510025	0.00533481
9	3	1	4	thin1	MDSINE2	0.927307	0.477266	0.693864
9	3	1	4	thin1	RA-MDSINE2	0.732497	0.249838	0.668198
9	3	1	4	thin1	MDSINE2_nomodule	0.800876	0.132336
9	3	1	4	thin1	RA-MDSINE2_nomodule	0.658709	0.0603813
9	3	1	4	thin1	glv-ra_elastic_net	0.527192	0.0231589
9	3	1	4	thin1	glv-ra_ridge	0.523737	0.0194517
9	3	1	4	thin2	MDSINE2	0.588729	0.398335	0.640074
9	3	1	4	thin2	RA-MDSINE2	0.473929	0.176239	0.61626
9	3	1	4	thin2	MDSINE2_nomodule	0.525709	0.0655824
9	3	1	4	thin2	RA-MDSINE2_nomodule	0.463936	0.0727501
9	3	1	4	thin2	glv_elastic_net	0.427154	-0.026589
9	3	1	4	thin2	glv-ra_elastic_net	0.392999	0.0258967
9	3	1	4	thin2	glv-ra_ridge	0.395278	0.028926
9	3	1	4	thin3	MDSINE2	0.458007	0.21112	0.641146
9	3	1	4	thin3	RA-MDSINE2	0.418837	0.120361	0.628464
9	3	1	4	thin3	MDSINE2_nomodule	0.434417	0.187276
9	3	1	4	thin3	RA-MDSINE2_nomodule	0.412598	0.0397326
9	3	1	4	thin3	glv_elastic_net	0.386667	-0.00773379
9	3	1	4	thin3	glv-ra_elastic_net	0.376125	0.026991
9	3	1	4	thin3	glv-ra_ridge	0.37671	0.0187779
9	3	2	4	all	MDSINE2	0.919973	0.523368	0.735319
9	3	2	4	all	RA-MDSINE2	0.705617	0.305059	0.694173
9	3	2	4	all	MDSINE2_nomodule	0.791576	0.168311
9	3	2	4	all	RA-MDSINE2_nomodule	0.661951	0.0879344
9	3	2	4	all	glv_elastic_net	0.530101	-0.000236306
9	3	2	4	all	glv_ridge	0.501643	0.0204853
9	3	2	4	all	glv-ra_elastic_net	0.466181	0.00375714
9	3	2	4	all	glv-ra_ridge	0.48959	-0.00363926
9	3	2	4	thin1	MDSINE2	0.871763	0.492376	0.686289
9	3	2	4	thin1	RA-MDSINE2	0.717431	0.325439	0.635996
9	3	2	4	thin1	MDSINE2_nomodule	0.745108	0.117924
9	3	2	4	thin1	RA-MDSINE2_nomodule	0.647829	0.0739577
9	3	2	4	thin1	glv_ridge	0.512269	0.00405876
9	3	2	4	thin1	glv-ra_elastic_net	0.451585	-0.00258234
9	3	2	4	thin1	glv-ra_ridge	0.480952	-0.0187157
9	3	2	4	thin2	MDSINE2	0.674862	0.427195	0.644639
9	3	2	4	thin2	RA-MDSINE2	0.545521	0.150322	0.64651
9	3	2	4	thin2	MDSINE2_nomodule	0.601771	0.0735011
9	3	2	4	thin2	RA-MDSINE2_nomodule	0.545701	0.0712119
9	3	2	4	thin2	glv_elastic_net	0.451577	-0.0292629
9	3	2	4	thin2	glv_ridge	0.390395	-0.0651812
9	3	2	4	thin2	glv-ra_elastic_net	0.402098	0.0214664
9	3	2	4	thin2	glv-ra_ridge	0.425281	0.0190164
9	3	2	4	thin3	MDSINE2	0.457811	0.197711	0.66845
9	3	2	4	thin3	RA-MDSINE2	0.416935	0.100832	0.648734
9	3	2	4	thin3	MDSINE2_nomodule	0.419919	0.0808816
9	3	2	4	thin3	RA-MDSINE2_nomodule	0.403373	0.0284701
9	3	2	4	thin3	glv_ridge	0.346711	0.0107256
9	3	2	4	thin3	glv-ra_elastic_net	0.349365	0.00206217
9	3	2	4	thin3	glv-ra_ridge	0.350528	-0.044494
