# Supplementary material for: Learning ecosystem-scale dynamics from microbiome data with MDSINE2
Source: Nat Microbiol. 2025 Sep 9;10(10):2550–64. doi: 10.1038/s41564-025-02112-6 (PMC12488492; doi:10.1038/s41564-025-02112-6)
Supplement: Supplementary file 7 — Raw data for plots with an associated statistical test. [file 41564_2025_2112_MOESM7_ESM.xlsx]

## Sheet: Gram Positive Taxa
	Cluster 0	Cluster 1	Cluster 2	Cluster 3	Cluster 4	Cluster 5	Cluster 6	Cluster 7	Cluster 8	Cluster 9	Cluster 10	Cluster 11	Cluster 12	Cluster 13	Cluster 14	Cluster 15	Cluster 16
OTU_114																0.200001
OTU_12													0.0222466
OTU_84					8.09721e-05
OTU_108														0.000484155
OTU_81										0.000750662
OTU_64					0.00122962
OTU_101														0.00037743
OTU_70																	0.00104231
OTU_40													8.84193e-05
OTU_165				0.000273065
OTU_117														2.66518e-05
OTU_171														1.29822e-05
OTU_54														0.00211897
OTU_105														0.000245146
OTU_107														0.000352143
OTU_83														0.000655271
OTU_57														0.00102807
OTU_22													0.000455343
OTU_276				0.200001
OTU_25													0.010486
OTU_140														5.34257e-05
OTU_47											0.00383042
OTU_94														1.52997e-05
OTU_148			1.87802e-05
OTU_24														0.0115313
OTU_52														5.12639e-05
OTU_50													0.00158518
OTU_144													0.000193363
OTU_130													0.000586152
OTU_20					7.37027e-05
OTU_152											0.000181833
OTU_111														0.000358963
OTU_157													4.72463e-05
OTU_69					0.00130758
OTU_141		0.000226452
OTU_75													0.00036899
OTU_109					0.000111411
OTU_35					0.00285968
OTU_60														0.000297299
OTU_134														6.67838e-05
OTU_48														0.000852397
OTU_33														0.00699241
OTU_174	1.03383e-05
OTU_147											0.000371312
OTU_29														0.00447115
OTU_58														7.51638e-05
OTU_26														0.000350863
OTU_160										0.000152669
OTU_132										0.000264658
OTU_170				5.02784e-06
OTU_63													0.000327584
OTU_49			0.000388125
OTU_30						0.000279023
OTU_113					0.000596083
OTU_65															5.60841e-06
OTU_120		0.200001
OTU_36													0.00043269
OTU_227					2.143e-05
OTU_85	1.58343e-06
OTU_122														0.00065151
OTU_129													0.000640896
OTU_96			0.000403888
OTU_124												0.000360859
OTU_115												0.000349932
OTU_166													0.000370306
OTU_133			6.42436e-05
OTU_207					0.000139652
OTU_79					0.00061031
OTU_197			3.20969e-05
OTU_76					0.000537841
OTU_169				8.72722e-05
OTU_180			4.67008e-05
OTU_78					0.000160783
OTU_156					0.000193698
OTU_172			0.000111305
OTU_121			0.000243353
OTU_173					0.000133303
OTU_95												0.00102895
OTU_177													0.000218006
OTU_103				0.000358936
OTU_102	0.00127036
OTU_80							0.00190406
OTU_44											0.00675061
OTU_53					0.000779875
OTU_77											0.0015505
OTU_74			1.33137e-05
OTU_261								0.200001
OTU_46					0.000814425
OTU_220											0.000201676
OTU_153							0.000508867
OTU_192					8.24425e-06
OTU_151					1.89083e-05

## Sheet: Gram Negative Taxa
	Cluster 0	Cluster 1	Cluster 2	Cluster 3	Cluster 4	Cluster 5	Cluster 6	Cluster 7	Cluster 8	Cluster 9	Cluster 10	Cluster 11	Cluster 12	Cluster 13	Cluster 14	Cluster 15	Cluster 16
OTU_17										0.00484001
OTU_118																0.200001
OTU_18										0.00501045
OTU_127																0.200001
OTU_89	0.000182515
OTU_15													0.0184188
OTU_13													0.0293957
OTU_11										0.0318138
OTU_3										0.100001
OTU_4										0.0557136
OTU_62												0.00047309
OTU_28										0.00327487
OTU_5													0.0103462
OTU_61													0.00383788
OTU_66													0.0035939
OTU_1										0.0688249
OTU_41													0.00204552
OTU_6													0.0891963
OTU_8										0.084705
OTU_38													0.0029266
OTU_19													0.0128937
OTU_23	0.00770701
OTU_206		2.73274e-06
OTU_43									0.000454122
OTU_14										0.0122796
OTU_45									0.000245312
OTU_39		0.000465965
OTU_32									0.000484245
OTU_10													0.00946676
OTU_42										0.0015707
OTU_86				0.000387539
OTU_34													0.00272541
OTU_123													0.000261626
OTU_59													0.000856298
OTU_67													0.000751151
OTU_128				0.000164224
OTU_88													0.00038901
OTU_154				7.15085e-05
OTU_137								0.000267265
OTU_21													0.016261
OTU_136													0.00021915
OTU_37													0.00238791
OTU_7										0.0715711
OTU_145										0.000214492
OTU_9						0.00107923
OTU_16													0.00644623
OTU_187				2.82463e-05
OTU_2													0.100001
OTU_31													0.00202961

## Sheet: Keystoneness
ExcludedCluster	SampleIdx	Ky
0	0	-0.0324587
0	100	-0.00503479
0	200	-0.0416271
0	300	0.000164867
0	400	0.00117027
0	500	-0.0446368
0	600	-0.00330746
0	700	-0.434493
0	800	-0.00717949
0	900	-0.340843
0	1000	-0.383334
0	1100	-0.280984
0	1200	0.000103858
0	1300	0.18118
0	1400	-0.0689532
0	1500	-0.41558
0	1600	0.168464
0	1700	-0.155588
0	1800	-0.0704861
0	1900	0.298217
0	2000	-0.0341503
0	2100	-0.50989
0	2200	-0.246272
0	2300	-0.0307475
0	2400	-0.532053
0	2500	-0.045402
0	2600	-0.00800543
0	2700	0.0242829
0	2800	-0.0986208
0	2900	-0.0163486
0	3000	-0.0995074
0	3100	-0.175971
0	3200	-0.106097
0	3300	-0.010451
0	3400	0.00101853
0	3500	-0.0503589
0	3600	0.10141
0	3700	-0.0558258
0	3800	-0.444976
0	3900	-0.0028205
0	4000	-0.0265729
0	4100	-0.0121203
0	4200	0.019865
0	4300	-0.535989
0	4400	-0.0860767
0	4500	-0.0178936
0	4600	-0.00728437
0	4700	-2.72947e-09
0	4800	-0.189668
0	4900	1.11749
0	5000	0.0125231
0	5100	1.86954e-05
0	5200	-0.00308947
0	5300	-0.117272
0	5400	-0.0719365
0	5500	-0.0310194
0	5600	-0.0185546
0	5700	0.000144257
0	5800	-0.0538648
0	5900	-0.134812
0	6000	-0.243595
0	6100	-0.829468
0	6200	0.00419709
0	6300	-0.183011
0	6400	0.00124693
0	6500	0.0328839
0	6600	-1.23463e-06
0	6700	-0.032437
0	6800	0.00676006
0	6900	-0.12306
0	7000	-0.319639
0	7100	-0.153068
0	7200	-0.288249
0	7300	-0.321871
0	7400	1.15335
0	7500	-0.0537902
0	7600	-2.71199e-06
0	7700	0.00583631
0	7800	0.0430686
0	7900	-0.00433184
0	8000	-0.076219
0	8100	0.0115651
0	8200	-0.0633076
0	8300	-0.186251
0	8400	-0.150905
0	8500	-0.264969
0	8600	-0.100481
0	8700	-0.107298
0	8800	-0.202564
0	8900	-0.0898443
0	9000	-0.0474061
0	9100	-0.0570838
0	9200	-0.186721
0	9300	0.424808
0	9400	-0.000330638
0	9500	-0.0151576
0	9600	-0.0691615
0	9700	-0.351624
0	9800	-0.0443105
0	9900	-0.164466
0	10000	-0.00556654
0	10100	-0.0165286
0	10200	-0.00588724
0	10300	-1.181
0	10400	0.00191782
0	10500	0.00993634
0	10600	-0.00805998
0	10700	-0.18424
0	10800	-1.78158e-14
0	10900	-4.02034e-08
0	11000	-0.000782613
0	11100	-0.169432
0	11200	-0.130384
0	11300	-0.0587614
0	11400	-0.0174996
0	11500	-1.47166
0	11600	-0.00939959
0	11700	-0.0155448
0	11800	-0.141015
0	11900	-0.0929859
0	12000	-0.0590782
0	12100	-0.123042
0	12200	-0.000205473
0	12300	-0.0668551
0	12400	-0.418482
0	12500	-0.302668
0	12600	-0.0748546
0	12700	-1.11507
0	12800	-0.154563
0	12900	-0.309461
0	13000	-0.00809988
0	13100	-0.142432
0	13200	-0.00357332
0	13300	-0.238151
0	13400	0.0498475
0	13500	-0.705231
0	13600	-0.221941
0	13700	-0.193453
0	13800	-0.371158
0	13900	-0.164459
0	14000	-0.668314
0	14100	-0.0300853
0	14200	0.270003
0	14300	-0.00836761
0	14400	0.236773
0	14500	-0.321909
0	14600	-0.0249239
0	14700	-0.222934
0	14800	-0.0145636
0	14900	0.0321781
0	15000	-0.221849
0	15100	-0.141793
0	15200	0.0421259
0	15300	0.0134351
0	15400	-0.00756265
0	15500	-0.807717
0	15600	-0.132811
0	15700	-0.0957715
0	15800	0.000808442
0	15900	-0.191064
0	16000	-0.0170431
0	16100	1.22648
0	16200	-0.35686
0	16300	-0.0567993
0	16400	0.0120785
0	16500	-0.157452
0	16600	-0.132923
0	16700	-0.0127336
0	16800	-0.367074
0	16900	-0.241061
0	17000	-0.433041
0	17100	0.171541
0	17200	-0.0172663
0	17300	0.0472662
0	17400	-0.138848
0	17500	0.198071
0	17600	-0.103075
0	17700	-0.0899653
0	17800	0.0729474
0	17900	-0.0420035
0	18000	-0.147787
0	18100	-0.143495
0	18200	4.67447e-05
0	18300	-0.0134307
0	18400	-0.150631
0	18500	-0.0335022
0	18600	-1.55023
0	18700	0.00428148
0	18800	0.0316049
0	18900	-0.0127579
0	19000	-0.0147943
0	19100	-0.220588
0	19200	-0.0261818
0	19300	-0.0359974
0	19400	-0.90003
0	19500	-0.0922046
0	19600	-0.0746657
0	19700	0.0309592
0	19800	-0.277223
0	19900	-0.188356
0	20000	-0.117714
0	20100	-0.0764108
0	20200	-0.166979
0	20300	-0.000100667
0	20400	-0.590171
0	20500	3.62193e-08
0	20600	-0.117431
0	20700	-0.0671724
0	20800	0.00819159
0	20900	-0.0996854
0	21000	0.00242931
0	21100	-0.351981
0	21200	-0.0360851
0	21300	-0.200328
0	21400	-0.0834297
0	21500	-0.000268477
0	21600	-0.21549
0	21700	-0.00203545
0	21800	-0.00202908
0	21900	-0.072101
0	22000	-0.150551
0	22100	-0.069331
0	22200	-0.0456405
0	22300	-0.0069773
0	22400	-0.0287387
0	22500	-2.52872
0	22600	0.000747687
0	22700	-0.0039307
0	22800	-0.000329778
0	22900	-0.21689
0	23000	0.000182757
0	23100	-0.0253777
0	23200	-0.0477332
0	23300	0.00295004
0	23400	-0.0508978
0	23500	-0.00648593
0	23600	-0.000922195
0	23700	-0.0520142
0	23800	0.282242
0	23900	-0.301842
0	24000	-0.00873763
0	24100	-0.202272
0	24200	-0.0842044
0	24300	0.0513031
0	24400	-0.107408
0	24500	-0.217534
0	24600	-0.191001
0	24700	-0.433328
0	24800	-0.226041
0	24900	-0.311646
0	25000	-0.303147
0	25100	-0.0642795
0	25200	0.0100744
0	25300	-0.269231
0	25400	3.29757e-05
0	25500	-0.0515642
0	25600	-0.155553
0	25700	-0.0663772
0	25800	-0.0821717
0	25900	-0.901672
0	26000	-0.286296
0	26100	-0.943692
0	26200	-0.423794
0	26300	0.0140752
0	26400	-0.209596
0	26500	-0.0712968
0	26600	-0.329318
0	26700	-0.0661185
0	26800	-0.0886635
0	26900	-4.528e-05
0	27000	0.00935463
0	27100	0.398612
0	27200	-0.183652
0	27300	-0.0129595
0	27400	-0.00829216
0	27500	-0.0346009
0	27600	-0.513808
0	27700	-0.51727
0	27800	-0.107124
0	27900	-0.0925296
0	28000	-0.444125
0	28100	-0.178534
0	28200	-0.390227
0	28300	-0.27386
0	28400	-0.0956676
0	28500	0.00149314
0	28600	-0.0352926
0	28700	-0.0723785
0	28800	-0.202658
0	28900	-0.297865
0	29000	-0.336983
0	29100	-0.0167373
0	29200	-0.120918
0	29300	-0.070743
0	29400	-0.0790444
0	29500	-0.23461
0	29600	-0.0422179
0	29700	-0.241567
0	29800	0.105822
0	29900	-0.79859
0	30000	-0.0161704
0	30100	-0.0180353
0	30200	-0.385815
0	30300	-0.970487
0	30400	-0.0401243
0	30500	-0.000759627
0	30600	0.0300809
0	30700	0.0144261
0	30800	0.0417499
0	30900	0.000433211
0	31000	-0.000520091
0	31100	-0.0388781
0	31200	-0.391541
0	31300	0.242723
0	31400	-0.0184806
0	31500	-0.00508287
0	31600	-1.32492
0	31700	-0.0338173
0	31800	-0.105419
0	31900	-0.0148489
0	32000	-0.079854
0	32100	-0.177744
0	32200	-0.136179
0	32300	-0.0697803
0	32400	-0.160935
0	32500	-0.0475101
0	32600	-0.274874
0	32700	-0.0496061
0	32800	-0.0318478
0	32900	-0.444659
0	33000	-0.0184341
0	33100	-0.0453487
0	33200	0.178647
0	33300	0.134366
0	33400	0.15217
0	33500	-0.2292
0	33600	-0.0720234
0	33700	-0.127447
0	33800	0.00228419
0	33900	-0.535437
0	34000	-0.0309811
0	34100	-0.711778
0	34200	-0.0113496
0	34300	0.297572
0	34400	-0.00946475
0	34500	-0.125039
0	34600	-0.221394
0	34700	-0.126046
0	34800	-0.0772869
0	34900	-0.0995285
0	35000	0.00123922
0	35100	-0.224814
0	35200	-0.752175
0	35300	-0.147597
0	35400	-0.158538
0	35500	-0.765546
0	35600	-0.0284149
0	35700	0.157486
0	35800	0.00707735
0	35900	-0.401896
0	36000	-0.268653
0	36100	-0.2382
0	36200	-0.0488071
0	36300	-0.596007
0	36400	-0.0289558
0	36500	-0.386438
0	36600	0.000680241
0	36700	-0.0120139
0	36800	-0.107554
0	36900	-0.419225
0	37000	-0.767486
0	37100	0.0080943
0	37200	-0.259469
0	37300	0.00582258
0	37400	-0.162269
0	37500	-0.560615
0	37600	-0.194766
0	37700	-0.0655314
0	37800	-0.0415771
0	37900	-0.122432
0	38000	-0.0391659
0	38100	-0.00786706
0	38200	-0.174349
0	38300	-0.00141234
0	38400	-0.273889
0	38500	-0.00426102
0	38600	0.00389611
0	38700	-0.0572241
0	38800	0.0199569
0	38900	-0.0844228
0	39000	-0.116166
0	39100	-0.109948
0	39200	-0.215873
0	39300	-0.00178892
0	39400	-0.159621
0	39500	-0.0900991
0	39600	0
0	39700	-0.18311
0	39800	-0.103952
0	39900	-0.251422
0	40000	-0.282001
0	40100	-2.95466e-06
0	40200	-0.0545575
0	40300	-0.00346974
0	40400	-0.16162
0	40500	-0.016503
0	40600	-0.186027
0	40700	-0.0339295
0	40800	0.0647051
0	40900	-0.0558258
0	41000	-0.58215
0	41100	-0.00333005
0	41200	0.0939768
0	41300	-0.162168
0	41400	-0.0110036
0	41500	-0.0431402
0	41600	-2.23131
0	41700	-0.0393236
0	41800	-0.153715
0	41900	0.152272
0	42000	-0.0137851
0	42100	0.00747249
0	42200	-0.126396
0	42300	-0.00123424
0	42400	-0.00334104
0	42500	0.000366605
0	42600	-0.101115
0	42700	-0.0204181
0	42800	-0.0310143
0	42900	-0.130101
0	43000	-0.1606
0	43100	-0.478171
0	43200	-0.0455226
0	43300	-0.384698
0	43400	-0.816594
0	43500	-0.181976
0	43600	-0.0426136
0	43700	-0.0649002
0	43800	-0.0894919
0	43900	-0.258967
0	44000	-0.362626
0	44100	-0.00171401
0	44200	-0.0470146
0	44300	-0.0114059
0	44400	0.00799927
0	44500	-0.00504201
0	44600	-0.183247
0	44700	-0.0176565
0	44800	-0.0431274
0	44900	-0.206379
0	45000	-0.19664
0	45100	-0.316472
0	45200	-0.0804537
0	45300	-0.295257
0	45400	-0.0174429
0	45500	-0.122212
0	45600	-0.735899
0	45700	-0.879126
0	45800	-0.00388031
0	45900	-0.178019
0	46000	-0.000541242
0	46100	0.0207291
0	46200	-0.0131868
0	46300	-0.0198194
0	46400	-0.0114813
0	46500	-0.0652599
0	46600	-0.00969688
0	46700	-0.119834
0	46800	-0.0582632
0	46900	-0.977441
0	47000	-0.0133314
0	47100	-0.633001
0	47200	-0.430493
0	47300	-0.423401
0	47400	-0.00349257
0	47500	-0.230866
0	47600	-0.0988734
0	47700	0.0568655
0	47800	-0.0933541
0	47900	-0.446241
0	48000	-0.375052
0	48100	-0.35891
0	48200	-0.103843
0	48300	-0.00873782
0	48400	-0.0755976
0	48500	-0.0852232
0	48600	0.0167069
0	48700	-0.295548
0	48800	-0.169132
0	48900	-0.506617
0	49000	-0.111284
0	49100	-0.531756
0	49200	-0.0378046
0	49300	-0.0126123
0	49400	-0.355301
0	49500	-0.105292
0	49600	-0.121354
0	49700	-0.00269857
0	49800	-0.039824
0	49900	-0.118718
0	50000	-0.00677838
0	50100	-0.207172
0	50200	-0.108347
0	50300	-0.394512
0	50400	-0.0696517
0	50500	-0.0145443
0	50600	-0.325187
0	50700	-0.184439
0	50800	-0.26345
0	50900	-0.619527
0	51000	0.0216769
0	51100	-0.000352535
0	51200	0.000782633
0	51300	0.0105344
0	51400	-0.326271
0	51500	0.419534
0	51600	-0.261242
0	51700	-0.0846888
0	51800	0.0153611
0	51900	-0.0633193
0	52000	0
0	52100	-0.205766
0	52200	-1.88872e-05
0	52300	-0.683831
0	52400	-0.331289
0	52500	-0.109679
0	52600	-0.366424
0	52700	-0.178635
0	52800	-0.0116909
0	52900	-0.00113941
0	53000	-0.000595063
0	53100	0.108027
0	53200	-0.530839
0	53300	-0.406118
0	53400	0.184118
0	53500	-0.0139523
0	53600	-0.0837953
0	53700	-0.286102
0	53800	0.00194411
0	53900	0.0110615
0	54000	-0.0832092
0	54100	0.101586
0	54200	-0.265397
0	54300	0.0654964
0	54400	-0.194593
0	54500	-0.00532746
0	54600	-0.40943
0	54700	-0.0330806
0	54800	-0.039384
0	54900	-0.0468737
0	55000	0.0122333
0	55100	-1.24687
0	55200	-0.165062
0	55300	0.00159381
0	55400	-0.0120133
0	55500	-0.0923898
0	55600	-0.0766251
0	55700	-0.149564
0	55800	0.0314578
0	55900	-0.290354
0	56000	-0.0290234
0	56100	0.214191
0	56200	-0.0432226
0	56300	0.00868586
0	56400	-0.0179591
0	56500	-5.38916e-10
0	56600	-0.000815893
0	56700	-0.0319699
0	56800	-0.0336016
0	56900	0.000247882
0	57000	0.00984
0	57100	-0.111927
0	57200	-0.405973
0	57300	-0.000857064
0	57400	-0.270437
0	57500	-0.0668929
0	57600	-0.109803
0	57700	-0.168917
0	57800	-0.161188
0	57900	-0.0548152
0	58000	-8.44553e-05
0	58100	-0.0358545
0	58200	-1.46027e-14
0	58300	-0.22
0	58400	-0.022798
0	58500	-0.0150705
0	58600	-0.0224799
0	58700	-0.035856
0	58800	-0.0275707
0	58900	-0.0192962
0	59000	-0.00858731
0	59100	-0.00102397
0	59200	-0.0283353
0	59300	-0.0113522
0	59400	-0.0195163
0	59500	-0.0935199
0	59600	-0.0314861
0	59700	-0.00393944
0	59800	-0.0719917
0	59900	-0.00109292
0	60000	-0.0437606
0	60100	-0.07355
0	60200	-0.0295616
0	60300	-0.716047
0	60400	0.00650094
0	60500	-0.00802191
0	60600	0.0012405
0	60700	-0.0150136
0	60800	-0.0233087
0	60900	-0.0813712
0	61000	-0.377658
0	61100	-0.147902
0	61200	0.00577206
0	61300	-0.001655
0	61400	-0.0346379
0	61500	-0.205689
0	61600	-0.121368
0	61700	-0.0771839
0	61800	-0.0873388
0	61900	-0.0630757
0	62000	-0.0841989
0	62100	-0.0740267
0	62200	-0.00170624
0	62300	-0.00127711
0	62400	0.0124999
0	62500	-0.534591
0	62600	-0.0370121
0	62700	0.00624554
0	62800	-0.00397143
0	62900	-0.0752902
0	63000	-0.248501
0	63100	0.00438139
0	63200	0.130271
0	63300	-0.748944
0	63400	-0.0755376
0	63500	-0.219465
0	63600	-0.15139
0	63700	-0.107339
0	63800	-0.228394
0	63900	-0.119791
0	64000	-0.16534
0	64100	-0.143133
0	64200	-0.160825
0	64300	-0.0535631
0	64400	-0.027651
0	64500	-0.195869
0	64600	-0.210151
0	64700	-0.326843
0	64800	-0.789405
0	64900	-0.0580876
0	65000	-0.0290661
0	65100	-0.24012
0	65200	-0.0525074
0	65300	-0.538808
0	65400	-0.00153513
0	65500	-0.606491
0	65600	-0.0552013
0	65700	-0.0392651
0	65800	-0.0603035
0	65900	-0.174365
0	66000	-0.279816
0	66100	-0.123025
0	66200	-0.0640107
0	66300	-0.213972
0	66400	-0.00970067
0	66500	-0.0117879
0	66600	-0.143979
0	66700	-0.0704117
0	66800	-0.0904605
0	66900	-0.029035
0	67000	-0.0183223
0	67100	-0.00164529
0	67200	-0.00869182
0	67300	-0.00044792
0	67400	-0.486924
0	67500	-0.0124485
0	67600	-0.0307591
0	67700	-1.1765
0	67800	-0.0462666
0	67900	0.449896
0	68000	0.0316239
0	68100	-0.021366
0	68200	-0.0635208
0	68300	-0.153094
0	68400	-0.14551
0	68500	-0.617238
0	68600	0.0116982
0	68700	-0.159725
0	68800	-0.0122455
0	68900	-0.262189
0	69000	-0.232023
0	69100	-0.257537
0	69200	-0.722771
0	69300	-0.0506335
0	69400	-0.361288
0	69500	-0.024275
0	69600	0.253555
0	69700	-0.176352
0	69800	-0.047065
0	69900	-0.719982
0	70000	-0.0476285
0	70100	-0.0217268
0	70200	-0.403431
0	70300	-0.0703594
0	70400	-0.0805318
0	70500	-0.0232893
0	70600	-0.437233
0	70700	-1.1156
0	70800	-0.000374544
0	70900	-1.29783e-05
0	71000	-0.00602985
0	71100	-0.0754703
0	71200	0.00820772
0	71300	-0.0503182
0	71400	-0.0277342
0	71500	-1.19984
0	71600	-0.0324817
0	71700	0.00861778
0	71800	-0.00845621
0	71900	-0.25928
0	72000	-0.0488645
0	72100	-0.100461
0	72200	-2.25944
0	72300	-0.253674
0	72400	-0.109807
0	72500	-0.231633
0	72600	-0.00881861
0	72700	-0.379334
0	72800	-0.242076
0	72900	-0.0293532
0	73000	-0.665902
0	73100	-0.249227
0	73200	-0.32997
0	73300	-0.64802
0	73400	0.00187243
0	73500	-0.0218898
0	73600	-0.0561238
0	73700	-0.406444
0	73800	-0.00734027
0	73900	-0.0670829
0	74000	-1.10937e-13
0	74100	-0.140444
0	74200	-0.0104142
0	74300	-0.0682472
0	74400	-0.165465
0	74500	0.00184484
0	74600	-0.0123641
0	74700	-0.227545
0	74800	-0.0377863
0	74900	0.00663412
0	75000	-0.0200712
0	75100	-0.00178499
0	75200	2.12856
0	75300	-0.159987
0	75400	-0.0647807
0	75500	-0.689072
0	75600	-0.0291286
0	75700	-0.00101777
0	75800	-0.099344
0	75900	-0.279953
0	76000	-0.0865378
0	76100	-0.0858136
0	76200	-0.000305583
0	76300	0.0299285
0	76400	-0.0122558
0	76500	-0.3025
0	76600	0.000112917
0	76700	0.00174254
0	76800	-0.150412
0	76900	-0.00429036
0	77000	0.000892486
0	77100	-0.0286815
0	77200	0.000834377
0	77300	-0.229405
0	77400	-0.00948186
0	77500	-0.000224366
0	77600	0.0146088
0	77700	-0.0534395
0	77800	-0.717089
0	77900	0.373004
0	78000	-0.000884912
0	78100	-0.158564
0	78200	-0.0868777
0	78300	-0.122117
0	78400	-0.0755787
0	78500	-0.394774
0	78600	-0.0325777
0	78700	-0.0132833
0	78800	-0.977216
0	78900	-0.717428
0	79000	-0.0528767
0	79100	-0.021911
0	79200	-0.197215
0	79300	-0.103333
0	79400	-0.0137734
0	79500	-0.391321
0	79600	-0.0532377
0	79700	-0.133187
0	79800	-0.850701
0	79900	-0.284762
0	80000	-0.145762
0	80100	0.000348498
0	80200	-0.0930705
0	80300	-1.20884
0	80400	-0.000839074
0	80500	-0.246797
0	80600	-0.14492
0	80700	-0.152743
0	80800	-1.64312
0	80900	-0.361136
0	81000	-0.138765
0	81100	-0.136442
0	81200	-0.253733
0	81300	-0.0811536
0	81400	-0.0493672
0	81500	-0.227227
0	81600	0.00326963
0	81700	-1.28326
0	81800	-0.0101837
0	81900	-0.287871
0	82000	-0.89127
0	82100	0.00340019
0	82200	-1.03122
0	82300	0.000271497
0	82400	-0.0304477
0	82500	-0.528432
0	82600	-0.350462
0	82700	-0.176411
0	82800	-0.277899
0	82900	-0.00466716
0	83000	-0.00107256
0	83100	-0.08976
0	83200	-1.06441e-06
0	83300	-0.360864
0	83400	-0.063365
0	83500	-0.272139
0	83600	-0.113265
0	83700	-0.12784
0	83800	-0.532261
0	83900	-0.00014576
0	84000	-0.0193268
0	84100	-0.0616465
0	84200	-0.0366536
0	84300	-0.0312684
0	84400	0.314795
0	84500	-0.186295
0	84600	-0.00959021
0	84700	0.015307
0	84800	-0.000823053
0	84900	-0.10139
0	85000	-0.0371199
0	85100	0.328939
0	85200	-0.433179
0	85300	0.0323378
0	85400	-0.708111
0	85500	4.62113e-06
0	85600	-0.411131
0	85700	-0.146723
0	85800	-0.0386417
0	85900	-0.0031978
0	86000	-0.118864
0	86100	-0.0978566
0	86200	-0.251044
0	86300	-0.156731
0	86400	-0.661847
0	86500	-0.334485
0	86600	-0.00843169
0	86700	-0.0224343
0	86800	-0.0105111
0	86900	-6.36082e-05
0	87000	-0.0711755
0	87100	-0.306507
0	87200	0.772059
0	87300	-0.527609
0	87400	-0.119919
0	87500	-0.204556
0	87600	-0.0284437
0	87700	-0.322621
0	87800	-0.00190699
0	87900	-0.239028
0	88000	0.00794614
0	88100	-0.102828
0	88200	-0.0235898
0	88300	-0.0197282
0	88400	-0.0090068
0	88500	-0.536164
0	88600	-0.372741
0	88700	-0.0240884
0	88800	-0.0347864
0	88900	-0.255136
0	89000	-0.306025
0	89100	0.0207286
0	89200	-0.136082
0	89300	1.30032
0	89400	-4.7447e-05
0	89500	-0.015862
0	89600	-0.0149401
0	89700	-0.0102482
0	89800	-0.147682
0	89900	-0.00711783
0	90000	-0.0273346
0	90100	0.118556
0	90200	-0.545703
0	90300	-0.567738
0	90400	-0.89004
0	90500	-0.00273675
0	90600	0.00494616
0	90700	-0.603589
0	90800	-0.125488
0	90900	0.0120399
0	91000	0
0	91100	-0.0752911
0	91200	-0.00765412
0	91300	0.00644533
0	91400	-0.216061
0	91500	-0.413452
0	91600	1.85044e-05
0	91700	-0.0140788
0	91800	-4.98976e-05
0	91900	-0.214258
0	92000	-0.000529166
0	92100	0.00188392
0	92200	0.00890337
0	92300	0.00215572
0	92400	-0.0398125
0	92500	-0.100169
0	92600	-0.0274008
0	92700	-2.4691e-10
0	92800	-0.0607483
0	92900	-0.542093
0	93000	0.0244187
0	93100	-0.0790264
0	93200	-0.0798251
0	93300	-0.0571576
0	93400	0.109049
0	93500	-0.112803
0	93600	-0.441735
0	93700	-0.0363062
0	93800	-0.00979195
0	93900	-0.0589536
0	94000	0
0	94100	-1.11502
0	94200	-0.0998372
0	94300	-0.0962182
0	94400	-0.0269742
0	94500	0.00885443
0	94600	-0.159829
0	94700	-0.0489556
0	94800	0.0143173
0	94900	-0.0374773
0	95000	-0.0404984
0	95100	-0.450209
0	95200	-0.0673832
0	95300	-0.169966
0	95400	-0.251371
0	95500	-2.1646
0	95600	-0.127423
0	95700	-0.209234
0	95800	-0.141135
0	95900	-1.17248
0	96000	-0.262864
0	96100	-0.373937
0	96200	-0.187292
0	96300	-0.350365
0	96400	9.97434e-05
0	96500	0.0579073
0	96600	0.00694772
0	96700	0.00115751
0	96800	-0.0579428
0	96900	0.00903648
0	97000	-1.3598
0	97100	-0.638597
0	97200	-0.402359
0	97300	-0.0321152
0	97400	-0.253853
0	97500	-0.137261
0	97600	0.00341588
0	97700	-0.00200184
0	97800	-0.444208
0	97900	-0.305695
0	98000	-0.0460029
0	98100	-0.000439376
0	98200	-0.208262
0	98300	0.00125164
0	98400	-0.0181575
0	98500	-0.0519651
0	98600	-0.391964
0	98700	0.00252784
0	98800	-0.107953
0	98900	-0.146315
0	99000	-0.281661
0	99100	-0.151674
0	99200	0.363671
0	99300	-0.100663
0	99400	-0.704164
0	99500	-0.00322982
0	99600	-0.00965864
0	99700	-0.0140559
0	99800	-0.0224172
0	99900	-0.448894
1	0	0.150923
1	100	0.0598454
1	200	0.0263302
1	300	-0.0203976
1	400	0.0869
1	500	0.00183413
1	600	-0.0184928
1	700	0.0928446
1	800	0.0370441
1	900	-0.00601314
1	1000	-0.0121846
1	1100	0.103963
1	1200	-1.61235
1	1300	-0.0139441
1	1400	-0.000730454
1	1500	0
1	1600	0.030103
1	1700	-0.0293733
1	1800	0.627476
1	1900	0.0144627
1	2000	-0.000137162
1	2100	-0.451227
1	2200	-0.00496997
1	2300	-0.000898127
1	2400	-0.0526893
1	2500	-0.0104337
1	2600	-0.189973
1	2700	0.563743
1	2800	0.0420391
1	2900	-0.00042512
1	3000	-0.0182623
1	3100	0.0222466
1	3200	0.108229
1	3300	-0.281596
1	3400	-0.0260221
1	3500	0.0785939
1	3600	0.0175781
1	3700	-0.116519
1	3800	-0.190221
1	3900	0.109294
1	4000	1.58372
1	4100	0.0463091
1	4200	0.0209657
1	4300	0.158807
1	4400	0.0180837
1	4500	0.0124712
1	4600	0.00314716
1	4700	0.000188225
1	4800	0.0165239
1	4900	0.0154756
1	5000	-0.0224878
1	5100	0.000997471
1	5200	0.0180331
1	5300	0.00530706
1	5400	0.00563294
1	5500	0.0168334
1	5600	0.283573
1	5700	0.0019085
1	5800	0.125854
1	5900	0.00111293
1	6000	0.130209
1	6100	-0.0226
1	6200	0.013336
1	6300	0.0231887
1	6400	-0.000787925
1	6500	0.0149884
1	6600	-0.0410095
1	6700	-0.0469491
1	6800	0.0272184
1	6900	0.00191746
1	7000	0.0880713
1	7100	0.0207987
1	7200	0.0202789
1	7300	-0.0695958
1	7400	0.061827
1	7500	0.120195
1	7600	0.0232455
1	7700	0.0128824
1	7800	-0.0200295
1	7900	0.49153
1	8000	-0.127152
1	8100	0.0130367
1	8200	0.00362083
1	8300	0.00821606
1	8400	-0.00117936
1	8500	0.128437
1	8600	0.042028
1	8700	-0.0399485
1	8800	-0.022187
1	8900	-0.00515526
1	9000	-0.0084307
1	9100	-0.155365
1	9200	-0.096474
1	9300	-0.00110021
1	9400	-0.00375851
1	9500	-0.000123658
1	9600	-0.000765507
1	9700	-0.0392199
1	9800	0.0037627
1	9900	0.0275705
1	10000	-0.0284263
1	10100	-0.0370385
1	10200	0.00964644
1	10300	0.0305543
1	10400	0.0234371
1	10500	0.0649635
1	10600	3.46264e-06
1	10700	-0.0309283
1	10800	-1.34735
1	10900	0.0452455
1	11000	0.00663735
1	11100	0.0562339
1	11200	-5.38709e-05
1	11300	-0.0118485
1	11400	0.00618001
1	11500	0.0497644
1	11600	0.299758
1	11700	-0.0217639
1	11800	0.0491325
1	11900	0.000381891
1	12000	0.00672344
1	12100	0.0181281
1	12200	-0.0465576
1	12300	-0.0369901
1	12400	0.0135149
1	12500	0.00390838
1	12600	0.00723761
1	12700	0.075733
1	12800	-0.0113441
1	12900	-0.00472296
1	13000	0.00545402
1	13100	0.0187776
1	13200	0.0616382
1	13300	-0.0195227
1	13400	-0.000361707
1	13500	-0.00721745
1	13600	-0.069784
1	13700	0.0121862
1	13800	0.067913
1	13900	-0.0764474
1	14000	0.0168006
1	14100	-0.00291573
1	14200	-0.403116
1	14300	-0.0115966
1	14400	0.00359962
1	14500	-0.0787838
1	14600	0.00506292
1	14700	0.00193882
1	14800	0.187954
1	14900	0.00836836
1	15000	0.078714
1	15100	0.0326245
1	15200	-0.000136136
1	15300	0.00774749
1	15400	-0.246544
1	15500	-0.0710847
1	15600	-0.0191722
1	15700	-0.00941112
1	15800	-5.38351e-05
1	15900	0.0173298
1	16000	0
1	16100	0.00358556
1	16200	0.233912
1	16300	0.0199743
1	16400	0.0109369
1	16500	0.0437236
1	16600	-0.0283452
1	16700	0.00997121
1	16800	0.012047
1	16900	0.227085
1	17000	-0.025089
1	17100	0.174537
1	17200	0.0538269
1	17300	0.00825269
1	17400	0.00854394
1	17500	-0.0259636
1	17600	0.0032934
1	17700	0.0462447
1	17800	0.167193
1	17900	-0.0315416
1	18000	0.00421177
1	18100	-0.00897868
1	18200	0.000789074
1	18300	0.0123307
1	18400	-0.0366551
1	18500	0.20142
1	18600	-0.0482282
1	18700	0.0537761
1	18800	0.105535
1	18900	-0.00816802
1	19000	-0.00913114
1	19100	0.374565
1	19200	0.0635259
1	19300	0.0697168
1	19400	0.106004
1	19500	0.0890968
1	19600	-0.0374454
1	19700	-0.0550541
1	19800	-0.0521539
1	19900	0.0891378
1	20000	0.0784739
1	20100	-0.00537249
1	20200	0.4707
1	20300	0.0400094
1	20400	-0.70581
1	20500	0.00102762
1	20600	0.0812574
1	20700	0.0273849
1	20800	0.105944
1	20900	0.0398148
1	21000	0.0309896
1	21100	0.00649566
1	21200	0.0851778
1	21300	0.108335
1	21400	-0.00581845
1	21500	-0.0332782
1	21600	-0.275879
1	21700	0.062225
1	21800	0.0476219
1	21900	-0.0146994
1	22000	0.025586
1	22100	0.123642
1	22200	0.0798386
1	22300	0.00761937
1	22400	0.00161547
1	22500	0.0457431
1	22600	0.026979
1	22700	0.0165193
1	22800	0.0555248
1	22900	0.0195732
1	23000	0.0218549
1	23100	0.0341581
1	23200	0.159644
1	23300	0.00238638
1	23400	0.0354494
1	23500	0.0894817
1	23600	0.0216487
1	23700	0.0786503
1	23800	0.147225
1	23900	0.128979
1	24000	0.199782
1	24100	0.00650959
1	24200	0.0604911
1	24300	0.0668057
1	24400	0.0463546
1	24500	0.0172836
1	24600	0.0542805
1	24700	0.0643252
1	24800	0.0567299
1	24900	0.0426902
1	25000	-0.103632
1	25100	0.155601
1	25200	0.103928
1	25300	0.209006
1	25400	0.0424072
1	25500	0.0446343
1	25600	0.0521952
1	25700	0.00988605
1	25800	0.117915
1	25900	0.0113555
1	26000	0.0653521
1	26100	-0.121844
1	26200	0.116673
1	26300	0.0223869
1	26400	0.0892307
1	26500	-0.0156446
1	26600	0.192877
1	26700	-0.0947235
1	26800	0.00240839
1	26900	0.0025136
1	27000	0.0473727
1	27100	0.238253
1	27200	0.0356263
1	27300	0.00830433
1	27400	0.0261423
1	27500	0.0203221
1	27600	0.0111654
1	27700	-0.0716035
1	27800	0.0495191
1	27900	0.0985929
1	28000	0.0941045
1	28100	0.00183485
1	28200	0.106879
1	28300	0.0717222
1	28400	0.205769
1	28500	0.0146232
1	28600	-0.00444316
1	28700	-0.0145942
1	28800	0.0938296
1	28900	0.103995
1	29000	0.0179761
1	29100	0.00791452
1	29200	0.0121235
1	29300	0.0632703
1	29400	0.0303367
1	29500	0.116452
1	29600	-0.0245581
1	29700	0.0315525
1	29800	-0.0573016
1	29900	-0.0448529
1	30000	0.00605056
1	30100	0.00174099
1	30200	0.142581
1	30300	0.0248963
1	30400	0.0404101
1	30500	0.039882
1	30600	0.0156303
1	30700	0.304772
1	30800	0.0780093
1	30900	0.000209004
1	31000	-0.0705169
1	31100	0.0195196
1	31200	-0.019436
1	31300	0.039873
1	31400	0.0104846
1	31500	0.173047
1	31600	-0.424871
1	31700	0.04112
1	31800	-0.0591456
1	31900	0.0176493
1	32000	0.0558691
1	32100	0.0929542
1	32200	0.307196
1	32300	-0.0414958
1	32400	-0.251093
1	32500	-0.0339787
1	32600	-0.193185
1	32700	4.53944e-05
1	32800	-0.0322951
1	32900	0.0333505
1	33000	-0.0023015
1	33100	-0.0084724
1	33200	-0.0320993
1	33300	0.0180597
1	33400	0.173207
1	33500	0.0224061
1	33600	0.00532332
1	33700	0.0197494
1	33800	0.0697376
1	33900	0.0269751
1	34000	0.0482501
1	34100	0.0691953
1	34200	0.00855368
1	34300	-0.00129471
1	34400	-0.00617182
1	34500	-0.0195547
1	34600	0.127709
1	34700	-0.0234705
1	34800	-0.000672946
1	34900	-0.0416126
1	35000	0.00409011
1	35100	-0.0271511
1	35200	-0.0114874
1	35300	0.106438
1	35400	0.106204
1	35500	-0.493659
1	35600	-6.84977e-05
1	35700	0.00504316
1	35800	-0.00500236
1	35900	0.289803
1	36000	0.0328576
1	36100	0.0165481
1	36200	0.00986758
1	36300	-0.0126042
1	36400	-0.036464
1	36500	-0.12227
1	36600	0.000918159
1	36700	-0.131408
1	36800	-0.0325465
1	36900	-0.0516356
1	37000	0.0535146
1	37100	0.00150193
1	37200	0.132878
1	37300	0.0224055
1	37400	0.00890927
1	37500	-0.0285952
1	37600	-0.11248
1	37700	0.0701086
1	37800	0.0961994
1	37900	-0.125473
1	38000	0.0851088
1	38100	0.0206207
1	38200	-0.0575405
1	38300	0.0647706
1	38400	0.00205064
1	38500	0.0736697
1	38600	0.0927824
1	38700	0.0164202
1	38800	0.286339
1	38900	0.230818
1	39000	-0.00949343
1	39100	0.0635742
1	39200	0.00667456
1	39300	0.0280708
1	39400	0.0294841
1	39500	-0.140411
1	39600	0.000100787
1	39700	-0.0472872
1	39800	-0.132128
1	39900	-0.194316
1	40000	0.0438596
1	40100	0.000443368
1	40200	0.156827
1	40300	0.583967
1	40400	0.172525
1	40500	0.00333227
1	40600	-0.0095852
1	40700	-0.0231271
1	40800	0.0912026
1	40900	-0.0552194
1	41000	0.0590226
1	41100	-0.0245716
1	41200	0.132469
1	41300	0.0439972
1	41400	0.0956367
1	41500	0.158317
1	41600	0.0903908
1	41700	0.00991813
1	41800	0.0288091
1	41900	0.0810639
1	42000	0.0143218
1	42100	0.122731
1	42200	-0.0285738
1	42300	0.0407734
1	42400	0.0763462
1	42500	0.0596564
1	42600	-0.00377109
1	42700	0.0573414
1	42800	0.0677119
1	42900	0.11255
1	43000	-0.196767
1	43100	-0.131906
1	43200	-0.178491
1	43300	-0.0812843
1	43400	-0.0395007
1	43500	0.674278
1	43600	0.118154
1	43700	-0.164117
1	43800	0.0197099
1	43900	0.0650559
1	44000	-0.11347
1	44100	0.00708025
1	44200	0.000844136
1	44300	0.824371
1	44400	5.44304e-05
1	44500	0.0474425
1	44600	0.0662232
1	44700	0.0291564
1	44800	0.0408035
1	44900	0.0740381
1	45000	-0.00181956
1	45100	0.0487099
1	45200	-0.0147553
1	45300	0.0513922
1	45400	0.000773471
1	45500	-0.00382706
1	45600	0.00071463
1	45700	-0.051749
1	45800	0.11634
1	45900	-0.310368
1	46000	0.0366119
1	46100	0.0706351
1	46200	0.0110089
1	46300	0.00177019
1	46400	0.0760392
1	46500	0.0300135
1	46600	0.0487953
1	46700	0.0766095
1	46800	0.070703
1	46900	0.48753
1	47000	0.00802846
1	47100	0.0882833
1	47200	-0.108818
1	47300	-0.192445
1	47400	0
1	47500	0.156399
1	47600	0.0218275
1	47700	-0.041898
1	47800	0.0536855
1	47900	-0.312219
1	48000	0.00622995
1	48100	1.4455e-07
1	48200	6.41175e-05
1	48300	0.043822
1	48400	0.0456845
1	48500	0.0203971
1	48600	0.0395413
1	48700	-0.00132568
1	48800	0.70774
1	48900	0.0797278
1	49000	0.0526941
1	49100	0.0323755
1	49200	0.0362316
1	49300	0.00288727
1	49400	0.00917143
1	49500	0.0577115
1	49600	0.10147
1	49700	0.0209815
1	49800	0.0029312
1	49900	0.339717
1	50000	0.124991
1	50100	0.602468
1	50200	0.144837
1	50300	-0.0240907
1	50400	0.0471496
1	50500	0.0706304
1	50600	0.132002
1	50700	0.0175472
1	50800	0.162964
1	50900	0.053976
1	51000	0.0102651
1	51100	0.0646397
1	51200	-0.0079445
1	51300	0.0848354
1	51400	-0.521657
1	51500	-0.267632
1	51600	-0.0929739
1	51700	-0.00566991
1	51800	-0.0974173
1	51900	-0.0178527
1	52000	0.0856877
1	52100	-0.0623874
1	52200	0.0276867
1	52300	-0.0484483
1	52400	0.148003
1	52500	-0.0498669
1	52600	0.186514
1	52700	0.100497
1	52800	0.0192877
1	52900	-0.0134869
1	53000	0.0730409
1	53100	-0.0270568
1	53200	-0.0642592
1	53300	-0.0207751
1	53400	0.00280586
1	53500	-0.00132241
1	53600	-0.147257
1	53700	0.0341847
1	53800	-0.0339562
1	53900	-0.0026772
1	54000	0.0601903
1	54100	0.068581
1	54200	-0.0618511
1	54300	0.0993594
1	54400	0.420031
1	54500	-0.00998542
1	54600	0.159904
1	54700	0.0108644
1	54800	-0.260803
1	54900	0.257251
1	55000	-0.0507468
1	55100	0.261857
1	55200	0.0114279
1	55300	0.0130584
1	55400	0.0286873
1	55500	0.00987498
1	55600	-0.0144144
1	55700	6.74212e-13
1	55800	0.0113968
1	55900	0.0175245
1	56000	0.0700135
1	56100	0.267948
1	56200	0.0507696
1	56300	0.035484
1	56400	0.0430752
1	56500	0.0315962
1	56600	0.000804762
1	56700	0.0702656
1	56800	0.00154888
1	56900	0.0122637
1	57000	0.180111
1	57100	-0.0584783
1	57200	0.139259
1	57300	0.0349967
1	57400	0.341222
1	57500	0.0226094
1	57600	0.8328
1	57700	-0.0541502
1	57800	0.237066
1	57900	0.0739601
1	58000	5.33312e-05
1	58100	-0.0252027
1	58200	0.0329028
1	58300	0.0411277
1	58400	0.107838
1	58500	0.0426719
1	58600	0.00337499
1	58700	0.016312
1	58800	0.445503
1	58900	0.0330017
1	59000	0.0777811
1	59100	-0.0031228
1	59200	-0.105157
1	59300	0.0829932
1	59400	-0.0199055
1	59500	0.0685793
1	59600	0.0821591
1	59700	0.0310408
1	59800	0.0132143
1	59900	0.0394139
1	60000	0.00609174
1	60100	0.0468878
1	60200	0.309834
1	60300	0.0284637
1	60400	0.0175296
1	60500	0.076668
1	60600	0.119844
1	60700	0.0695508
1	60800	0.0296607
1	60900	0.00832192
1	61000	-0.00169086
1	61100	0.0821467
1	61200	0.0524221
1	61300	0.0613695
1	61400	0.0107704
1	61500	0.109334
1	61600	0.0716318
1	61700	-0.619621
1	61800	-0.0276687
1	61900	-0.0170986
1	62000	0.0404157
1	62100	-0.0151447
1	62200	0.0459954
1	62300	0.00169682
1	62400	0.0466819
1	62500	0.0125577
1	62600	0.0102311
1	62700	-0.0164416
1	62800	0.189523
1	62900	-0.0801656
1	63000	0.033466
1	63100	0.0450074
1	63200	0.482435
1	63300	-0.0337559
1	63400	0.075137
1	63500	0.0883964
1	63600	0.0481386
1	63700	-0.0675694
1	63800	-0.00128664
1	63900	-0.00797365
1	64000	0.0750455
1	64100	-0.013867
1	64200	-0.0139635
1	64300	0.0809913
1	64400	-0.000226152
1	64500	0.0140112
1	64600	-0.0765233
1	64700	0.171617
1	64800	-0.00170497
1	64900	0.00842981
1	65000	0.00104817
1	65100	0.18274
1	65200	0.123658
1	65300	0.0808258
1	65400	0.0388314
1	65500	0.0572789
1	65600	0.916344
1	65700	0.00829524
1	65800	-0.0116545
1	65900	0.0955269
1	66000	-0.0823884
1	66100	0.118193
1	66200	-0.00416534
1	66300	0.246072
1	66400	0.0817988
1	66500	0.0668103
1	66600	0.0706227
1	66700	0.0111522
1	66800	-0.0221788
1	66900	-0.00460556
1	67000	-0.0191012
1	67100	-0.0196973
1	67200	-7.67784e-05
1	67300	0.0642278
1	67400	0.0169842
1	67500	0.0028679
1	67600	-0.0209344
1	67700	-0.11125
1	67800	0.16626
1	67900	0.0895274
1	68000	0.13221
1	68100	0.42647
1	68200	0.00486362
1	68300	0.0290371
1	68400	0.0879926
1	68500	0.0616879
1	68600	0.0203264
1	68700	0.00978421
1	68800	0.0195281
1	68900	0.0144417
1	69000	0.0373002
1	69100	0.0320802
1	69200	0.0186272
1	69300	0.0111101
1	69400	-0.00265785
1	69500	0.0122102
1	69600	0.0050806
1	69700	-0.0101102
1	69800	-0.0175052
1	69900	0.00345373
1	70000	-0.0457859
1	70100	0.00463567
1	70200	-0.191044
1	70300	0.0770834
1	70400	0.358524
1	70500	0.0102274
1	70600	0.0731205
1	70700	0.00830748
1	70800	4.65254e-05
1	70900	-3.43745e-07
1	71000	-0.184663
1	71100	-0.0129828
1	71200	0.0318264
1	71300	-0.102286
1	71400	0
1	71500	0.00668776
1	71600	0.0255524
1	71700	0.0421323
1	71800	0.0115293
1	71900	0.0789243
1	72000	0.0130088
1	72100	0.0149879
1	72200	0.0440802
1	72300	0.0938903
1	72400	0.0505888
1	72500	0.118632
1	72600	0.00652227
1	72700	0.0132189
1	72800	-0.00958364
1	72900	0.0814667
1	73000	-0.00446126
1	73100	0.130236
1	73200	0.0415958
1	73300	-0.117337
1	73400	0.0464207
1	73500	0.100447
1	73600	-0.00154114
1	73700	-0.0222098
1	73800	0.00594223
1	73900	0.133376
1	74000	-0.000863416
1	74100	0.0136723
1	74200	0.0239939
1	74300	0.0103308
1	74400	0.0374049
1	74500	0.0478998
1	74600	-0.000518582
1	74700	0.236787
1	74800	-0.00304346
1	74900	0.163474
1	75000	0.0579263
1	75100	0.0758956
1	75200	0.0214741
1	75300	0.07879
1	75400	0.0923046
1	75500	-0.126441
1	75600	0.169709
1	75700	0.0116787
1	75800	0.0580155
1	75900	0.54682
1	76000	-0.012589
1	76100	-0.024015
1	76200	0.0187214
1	76300	0.0117516
1	76400	0.0178656
1	76500	0.0313896
1	76600	0.0930052
1	76700	0.0376746
1	76800	0.0796151
1	76900	0.00717907
1	77000	0.00330122
1	77100	-0.0279083
1	77200	0.0151923
1	77300	0.0706517
1	77400	0.0388351
1	77500	0.00504209
1	77600	0.0136741
1	77700	-0.400195
1	77800	0.00927815
1	77900	0.0657816
1	78000	0.0692017
1	78100	0.0444223
1	78200	0.00897293
1	78300	0.00711646
1	78400	0.0204549
1	78500	0.46176
1	78600	-0.330905
1	78700	-0.117689
1	78800	0.00590156
1	78900	0.0142456
1	79000	-0.052919
1	79100	0.00490567
1	79200	-0.107115
1	79300	0.0167196
1	79400	0.0123334
1	79500	0.0578759
1	79600	1.54543
1	79700	0.146575
1	79800	0.08436
1	79900	-0.759194
1	80000	-0.0525455
1	80100	0.0408849
1	80200	0.0158545
1	80300	-0.0738048
1	80400	-0.0143597
1	80500	-0.000725274
1	80600	-0.117583
1	80700	0.0353768
1	80800	-0.00222171
1	80900	-0.0144577
1	81000	-0.00480531
1	81100	-0.0704469
1	81200	0.212481
1	81300	-0.0474312
1	81400	0.00565751
1	81500	0.000101953
1	81600	0.0875618
1	81700	0.117163
1	81800	0.022391
1	81900	0.0336449
1	82000	-0.0387425
1	82100	0.0139469
1	82200	0.0186209
1	82300	0.0488133
1	82400	0.121203
1	82500	-0.0102451
1	82600	0.0615408
1	82700	0.0464461
1	82800	0.00142124
1	82900	0.00921131
1	83000	0.0482557
1	83100	0.0303842
1	83200	0.0343295
1	83300	0.0915138
1	83400	0.00557004
1	83500	0.183049
1	83600	0.0213022
1	83700	0.00992197
1	83800	0.0604968
1	83900	0.036691
1	84000	0.0515729
1	84100	0.00126392
1	84200	0.0436858
1	84300	0.0122015
1	84400	2.48954e-05
1	84500	0.00339131
1	84600	0.0567176
1	84700	-0.0170415
1	84800	0.075562
1	84900	0.158555
1	85000	0.177058
1	85100	0.00368405
1	85200	0.127736
1	85300	-0.0423451
1	85400	-0.074886
1	85500	0.00332489
1	85600	-0.0359664
1	85700	-0.0167427
1	85800	0.00249349
1	85900	-0.141079
1	86000	0.0124991
1	86100	0.0835226
1	86200	-0.00189486
1	86300	0.00188353
1	86400	2.58824
1	86500	0.280586
1	86600	-0.0203129
1	86700	0.292521
1	86800	-0.00911245
1	86900	0.000349827
1	87000	0.126382
1	87100	-0.134933
1	87200	0.104376
1	87300	-0.0486703
1	87400	-0.0125838
1	87500	-0.353229
1	87600	0.0186191
1	87700	-7.05913e-05
1	87800	7.89065e-05
1	87900	0.01318
1	88000	0.0298887
1	88100	0.068467
1	88200	0.000397751
1	88300	0.0022257
1	88400	-0.0398336
1	88500	-0.189043
1	88600	-0.011072
1	88700	0.00130462
1	88800	0.0121464
1	88900	-0.0240137
1	89000	-0.1387
1	89100	0.0130308
1	89200	-0.058863
1	89300	0.000574131
1	89400	0.021122
1	89500	0.065858
1	89600	0.010747
1	89700	0.0620864
1	89800	-0.0455207
1	89900	0.113547
1	90000	0.0179566
1	90100	0.0308152
1	90200	0.0893449
1	90300	0.00937215
1	90400	-0.118838
1	90500	-0.080552
1	90600	0.00452596
1	90700	-0.000375498
1	90800	-0.0244252
1	90900	-0.0276019
1	91000	-0.00115565
1	91100	0.0229653
1	91200	-0.00119696
1	91300	0.0251695
1	91400	-0.0981023
1	91500	-0.448017
1	91600	0.031853
1	91700	0.0313469
1	91800	0.0584373
1	91900	0.290861
1	92000	0.0451679
1	92100	0.00124342
1	92200	0.0866083
1	92300	0.00122228
1	92400	0.0442992
1	92500	0.0585719
1	92600	0.00771385
1	92700	0.000179928
1	92800	0.0797486
1	92900	0.0190925
1	93000	0.0285429
1	93100	0.00779727
1	93200	0.0411668
1	93300	-0.0211933
1	93400	0.0173481
1	93500	0.0453963
1	93600	-0.0751433
1	93700	-0.102481
1	93800	0.000457337
1	93900	0.328196
1	94000	0.0510373
1	94100	-0.113469
1	94200	-0.0494799
1	94300	-0.664949
1	94400	-0.0687092
1	94500	-0.0154945
1	94600	-0.0485419
1	94700	-0.0076508
1	94800	-0.0030162
1	94900	0.00904894
1	95000	-0.0117121
1	95100	-1.01332
1	95200	0.0381236
1	95300	0.00244079
1	95400	0.209606
1	95500	0.0054583
1	95600	0.0509579
1	95700	-0.538399
1	95800	0.0404321
1	95900	-0.000400689
1	96000	0.00387431
1	96100	0.0483943
1	96200	0.0462656
1	96300	0.0371677
1	96400	-0.0684846
1	96500	0.0527186
1	96600	0.0121357
1	96700	0.246525
1	96800	0.00521623
1	96900	0.028631
1	97000	-0.062273
1	97100	0.03368
1	97200	-0.386682
1	97300	0.0391053
1	97400	0.225051
1	97500	-0.00974987
1	97600	0.0101416
1	97700	-2.73216
1	97800	0.273753
1	97900	0.187186
1	98000	-0.0281333
1	98100	0.0117535
1	98200	-0.00394705
1	98300	0.0170684
1	98400	-9.38597e-05
1	98500	0.00631735
1	98600	0.229533
1	98700	-0.019319
1	98800	0.00168665
1	98900	-0.0229921
1	99000	0.0274978
1	99100	-0.0427424
1	99200	0.00131648
1	99300	-0.168544
1	99400	-0.0431374
1	99500	0.0217356
1	99600	-0.0244901
1	99700	-0.00168843
1	99800	0.0064673
[truncated: 15,001 more rows]
