# Supplementary material for: Learning ecosystem-scale dynamics from microbiome data with MDSINE2
Source: Nat Microbiol. 2025 Sep 9;10(10):2550–64. doi: 10.1038/s41564-025-02112-6 (PMC12488492; doi:10.1038/s41564-025-02112-6)
Supplement: Supplementary file 8 — Raw data for plots with an associated statistical test. [file 41564_2025_2112_MOESM8_ESM.xlsx]

## Sheet: Cycle Count
SampleIdx	Sign	Count
0	++	0
0	--	0
0	+-	4
0	+++	4
0	---	0
0	++-	0
0	--+	0
1	++	0
1	--	0
1	+-	0
1	+++	0
1	---	0
1	++-	0
1	--+	0
2	++	0
2	--	0
2	+-	0
2	+++	0
2	---	0
2	++-	0
2	--+	0
3	++	0
3	--	0
3	+-	1
3	+++	1
3	---	0
3	++-	0
3	--+	0
4	++	0
4	--	0
4	+-	0
4	+++	0
4	---	0
4	++-	0
4	--+	0
5	++	0
5	--	0
5	+-	0
5	+++	0
5	---	0
5	++-	0
5	--+	0
6	++	0
6	--	0
6	+-	1
6	+++	0
6	---	0
6	++-	1
6	--+	0
7	++	0
7	--	0
7	+-	0
7	+++	0
7	---	0
7	++-	0
7	--+	1
8	++	0
8	--	0
8	+-	0
8	+++	0
8	---	0
8	++-	0
8	--+	0
9	++	0
9	--	2
9	+-	1
9	+++	0
9	---	0
9	++-	0
9	--+	1
10	++	0
10	--	1
10	+-	1
10	+++	0
10	---	0
10	++-	0
10	--+	1
11	++	0
11	--	1
11	+-	1
11	+++	0
11	---	0
11	++-	0
11	--+	1
12	++	0
12	--	1
12	+-	1
12	+++	0
12	---	0
12	++-	0
12	--+	1
13	++	0
13	--	0
13	+-	1
13	+++	0
13	---	0
13	++-	0
13	--+	0
14	++	0
14	--	0
14	+-	0
14	+++	0
14	---	0
14	++-	0
14	--+	0
15	++	0
15	--	0
15	+-	0
15	+++	0
15	---	0
15	++-	0
15	--+	0
16	++	0
16	--	0
16	+-	0
16	+++	0
16	---	0
16	++-	0
16	--+	0
17	++	0
17	--	0
17	+-	0
17	+++	0
17	---	0
17	++-	0
17	--+	0
18	++	0
18	--	0
18	+-	0
18	+++	0
18	---	0
18	++-	0
18	--+	0
19	++	0
19	--	1
19	+-	0
19	+++	0
19	---	0
19	++-	1
19	--+	1
20	++	0
20	--	0
20	+-	0
20	+++	0
20	---	0
20	++-	0
20	--+	0
21	++	0
21	--	0
21	+-	0
21	+++	0
21	---	0
21	++-	0
21	--+	0
22	++	0
22	--	0
22	+-	0
22	+++	0
22	---	0
22	++-	0
22	--+	0
23	++	0
23	--	0
23	+-	0
23	+++	0
23	---	0
23	++-	0
23	--+	0
24	++	0
24	--	0
24	+-	0
24	+++	0
24	---	0
24	++-	0
24	--+	0
25	++	0
25	--	0
25	+-	0
25	+++	0
25	---	0
25	++-	0
25	--+	0
26	++	0
26	--	0
26	+-	0
26	+++	0
26	---	0
26	++-	0
26	--+	0
27	++	0
27	--	0
27	+-	0
27	+++	0
27	---	0
27	++-	0
27	--+	0
28	++	0
28	--	0
28	+-	0
28	+++	0
28	---	0
28	++-	0
28	--+	0
29	++	0
29	--	1
29	+-	0
29	+++	0
29	---	0
29	++-	0
29	--+	0
30	++	0
30	--	0
30	+-	0
30	+++	0
30	---	0
30	++-	0
30	--+	0
31	++	0
31	--	0
31	+-	1
31	+++	0
31	---	0
31	++-	0
31	--+	0
32	++	0
32	--	0
32	+-	0
32	+++	0
32	---	0
32	++-	0
32	--+	0
33	++	0
33	--	0
33	+-	0
33	+++	0
33	---	0
33	++-	0
33	--+	0
34	++	0
34	--	1
34	+-	0
34	+++	0
34	---	0
34	++-	0
34	--+	0
35	++	0
35	--	0
35	+-	0
35	+++	0
35	---	0
35	++-	0
35	--+	0
36	++	0
36	--	0
36	+-	0
36	+++	0
36	---	0
36	++-	0
36	--+	0
37	++	0
37	--	0
37	+-	0
37	+++	0
37	---	1
37	++-	0
37	--+	0
38	++	0
38	--	0
38	+-	0
38	+++	0
38	---	0
38	++-	0
38	--+	0
39	++	0
39	--	0
39	+-	0
39	+++	0
39	---	0
39	++-	0
39	--+	0
40	++	0
40	--	0
40	+-	0
40	+++	0
40	---	0
40	++-	0
40	--+	0
41	++	0
41	--	0
41	+-	0
41	+++	0
41	---	0
41	++-	0
41	--+	0
42	++	1
42	--	0
42	+-	0
42	+++	0
42	---	0
42	++-	0
42	--+	0
43	++	0
43	--	0
43	+-	0
43	+++	1
43	---	0
43	++-	0
43	--+	0
44	++	0
44	--	0
44	+-	0
44	+++	0
44	---	0
44	++-	0
44	--+	0
45	++	0
45	--	0
45	+-	0
45	+++	0
45	---	0
45	++-	0
45	--+	0
46	++	0
46	--	0
46	+-	1
46	+++	0
46	---	0
46	++-	0
46	--+	0
47	++	0
47	--	0
47	+-	1
47	+++	0
47	---	0
47	++-	0
47	--+	0
48	++	0
48	--	0
48	+-	0
48	+++	0
48	---	0
48	++-	0
48	--+	0
49	++	0
49	--	0
49	+-	0
49	+++	0
49	---	0
49	++-	0
49	--+	0
50	++	0
50	--	0
50	+-	0
50	+++	0
50	---	0
50	++-	0
50	--+	0
51	++	0
51	--	0
51	+-	0
51	+++	0
51	---	0
51	++-	1
51	--+	0
52	++	0
52	--	0
52	+-	0
52	+++	0
52	---	0
52	++-	0
52	--+	0
53	++	0
53	--	0
53	+-	0
53	+++	0
53	---	0
53	++-	1
53	--+	1
54	++	0
54	--	0
54	+-	0
54	+++	0
54	---	0
54	++-	0
54	--+	0
55	++	0
55	--	1
55	+-	0
55	+++	0
55	---	0
55	++-	0
55	--+	2
56	++	0
56	--	1
56	+-	0
56	+++	0
56	---	0
56	++-	0
56	--+	3
57	++	0
57	--	0
57	+-	0
57	+++	0
57	---	0
57	++-	1
57	--+	0
58	++	0
58	--	1
58	+-	0
58	+++	0
58	---	0
58	++-	0
58	--+	1
59	++	1
59	--	1
59	+-	0
59	+++	0
59	---	0
59	++-	0
59	--+	1
60	++	0
60	--	0
60	+-	0
60	+++	1
60	---	0
60	++-	0
60	--+	0
61	++	0
61	--	0
61	+-	1
61	+++	0
61	---	0
61	++-	0
61	--+	0
62	++	0
62	--	0
62	+-	1
62	+++	0
62	---	0
62	++-	0
62	--+	0
63	++	0
63	--	0
63	+-	0
63	+++	0
63	---	0
63	++-	0
63	--+	0
64	++	0
64	--	0
64	+-	0
64	+++	0
64	---	0
64	++-	0
64	--+	0
65	++	0
65	--	0
65	+-	0
65	+++	0
65	---	0
65	++-	0
65	--+	0
66	++	0
66	--	0
66	+-	0
66	+++	0
66	---	0
66	++-	0
66	--+	0
67	++	0
67	--	0
67	+-	0
67	+++	0
67	---	0
67	++-	0
67	--+	0
68	++	0
68	--	0
68	+-	0
68	+++	0
68	---	0
68	++-	0
68	--+	0
69	++	0
69	--	0
69	+-	0
69	+++	0
69	---	0
69	++-	0
69	--+	0
70	++	0
70	--	0
70	+-	0
70	+++	0
70	---	0
70	++-	0
70	--+	0
71	++	0
71	--	0
71	+-	0
71	+++	0
71	---	0
71	++-	0
71	--+	0
72	++	0
72	--	0
72	+-	0
72	+++	0
72	---	0
72	++-	0
72	--+	0
73	++	0
73	--	0
73	+-	0
73	+++	0
73	---	0
73	++-	0
73	--+	0
74	++	0
74	--	0
74	+-	0
74	+++	0
74	---	0
74	++-	0
74	--+	0
75	++	0
75	--	0
75	+-	0
75	+++	0
75	---	0
75	++-	0
75	--+	0
76	++	0
76	--	0
76	+-	0
76	+++	0
76	---	0
76	++-	0
76	--+	0
77	++	0
77	--	0
77	+-	0
77	+++	0
77	---	0
77	++-	0
77	--+	0
78	++	1
78	--	0
78	+-	0
78	+++	0
78	---	0
78	++-	0
78	--+	0
79	++	0
79	--	0
79	+-	1
79	+++	0
79	---	0
79	++-	0
79	--+	0
80	++	0
80	--	0
80	+-	0
80	+++	0
80	---	0
80	++-	0
80	--+	0
81	++	0
81	--	1
81	+-	0
81	+++	0
81	---	0
81	++-	0
81	--+	0
82	++	0
82	--	0
82	+-	1
82	+++	0
82	---	0
82	++-	0
82	--+	0
83	++	0
83	--	0
83	+-	0
83	+++	0
83	---	0
83	++-	0
83	--+	0
84	++	0
84	--	0
84	+-	0
84	+++	0
84	---	0
84	++-	0
84	--+	0
85	++	0
85	--	1
85	+-	2
85	+++	0
85	---	0
85	++-	2
85	--+	1
86	++	0
86	--	1
86	+-	1
86	+++	0
86	---	0
86	++-	0
86	--+	1
87	++	0
87	--	0
87	+-	2
87	+++	0
87	---	0
87	++-	0
87	--+	1
88	++	0
88	--	0
88	+-	2
88	+++	0
88	---	0
88	++-	0
88	--+	1
89	++	0
89	--	0
89	+-	3
89	+++	0
89	---	0
89	++-	0
89	--+	1
90	++	0
90	--	2
90	+-	2
90	+++	0
90	---	1
90	++-	1
90	--+	1
91	++	0
91	--	2
91	+-	2
91	+++	0
91	---	0
91	++-	1
91	--+	2
92	++	0
92	--	0
92	+-	0
92	+++	0
92	---	0
92	++-	0
92	--+	0
93	++	0
93	--	0
93	+-	1
93	+++	1
93	---	0
93	++-	0
93	--+	0
94	++	0
94	--	0
94	+-	1
94	+++	0
94	---	0
94	++-	0
94	--+	0
95	++	0
95	--	0
95	+-	0
95	+++	0
95	---	0
95	++-	0
95	--+	1
96	++	0
96	--	0
96	+-	0
96	+++	0
96	---	0
96	++-	0
96	--+	0
97	++	0
97	--	0
97	+-	0
97	+++	0
97	---	0
97	++-	0
97	--+	0
98	++	0
98	--	0
98	+-	0
98	+++	0
98	---	0
98	++-	0
98	--+	0
99	++	0
99	--	0
99	+-	0
99	+++	0
99	---	0
99	++-	0
99	--+	0
100	++	0
100	--	0
100	+-	0
100	+++	0
100	---	0
100	++-	0
100	--+	0
101	++	0
101	--	0
101	+-	1
101	+++	0
101	---	0
101	++-	0
101	--+	1
102	++	0
102	--	0
102	+-	0
102	+++	0
102	---	0
102	++-	0
102	--+	0
103	++	0
103	--	0
103	+-	0
103	+++	0
103	---	0
103	++-	0
103	--+	0
104	++	0
104	--	0
104	+-	0
104	+++	0
104	---	0
104	++-	0
104	--+	0
105	++	0
105	--	0
105	+-	0
105	+++	0
105	---	0
105	++-	0
105	--+	0
106	++	0
106	--	0
106	+-	0
106	+++	0
106	---	0
106	++-	0
106	--+	0
107	++	0
107	--	0
107	+-	1
107	+++	0
107	---	0
107	++-	0
107	--+	0
108	++	0
108	--	0
108	+-	0
108	+++	0
108	---	0
108	++-	0
108	--+	0
109	++	0
109	--	0
109	+-	1
109	+++	0
109	---	0
109	++-	0
109	--+	1
110	++	1
110	--	0
110	+-	0
110	+++	1
110	---	0
110	++-	0
110	--+	0
111	++	0
111	--	0
111	+-	1
111	+++	0
111	---	0
111	++-	1
111	--+	1
112	++	0
112	--	0
112	+-	2
112	+++	0
112	---	0
112	++-	0
112	--+	0
113	++	0
113	--	0
113	+-	0
113	+++	0
113	---	0
113	++-	0
113	--+	0
114	++	0
114	--	0
114	+-	0
114	+++	0
114	---	0
114	++-	0
114	--+	0
115	++	0
115	--	0
115	+-	0
115	+++	0
115	---	0
115	++-	1
115	--+	0
116	++	0
116	--	0
116	+-	1
116	+++	0
116	---	0
116	++-	0
116	--+	0
117	++	0
117	--	0
117	+-	1
117	+++	0
117	---	0
117	++-	0
117	--+	0
118	++	0
118	--	0
118	+-	1
118	+++	0
118	---	0
118	++-	0
118	--+	1
119	++	0
119	--	0
119	+-	1
119	+++	0
119	---	0
119	++-	0
119	--+	0
120	++	0
120	--	0
120	+-	1
120	+++	0
120	---	0
120	++-	0
120	--+	0
121	++	0
121	--	0
121	+-	1
121	+++	0
121	---	0
121	++-	0
121	--+	0
122	++	0
122	--	0
122	+-	1
122	+++	0
122	---	0
122	++-	0
122	--+	0
123	++	0
123	--	0
123	+-	1
123	+++	0
123	---	0
123	++-	0
123	--+	0
124	++	0
124	--	0
124	+-	4
124	+++	0
124	---	0
124	++-	0
124	--+	2
125	++	0
125	--	0
125	+-	0
125	+++	0
125	---	0
125	++-	0
125	--+	0
126	++	0
126	--	0
126	+-	1
126	+++	0
126	---	0
126	++-	0
126	--+	0
127	++	0
127	--	0
127	+-	0
127	+++	0
127	---	0
127	++-	1
127	--+	1
128	++	0
128	--	0
128	+-	0
128	+++	0
128	---	0
128	++-	0
128	--+	1
129	++	0
129	--	0
129	+-	1
129	+++	0
129	---	0
129	++-	0
129	--+	1
130	++	0
130	--	0
130	+-	1
130	+++	0
130	---	0
130	++-	0
130	--+	1
131	++	0
131	--	0
131	+-	1
131	+++	0
131	---	0
131	++-	0
131	--+	1
132	++	0
132	--	0
132	+-	1
132	+++	0
132	---	0
132	++-	0
132	--+	2
133	++	0
133	--	0
133	+-	2
133	+++	0
133	---	0
133	++-	0
133	--+	1
134	++	0
134	--	0
134	+-	0
134	+++	0
134	---	0
134	++-	0
134	--+	0
135	++	1
135	--	0
135	+-	0
135	+++	1
135	---	0
135	++-	0
135	--+	0
136	++	0
136	--	0
136	+-	0
136	+++	0
136	---	0
136	++-	0
136	--+	0
137	++	0
137	--	0
137	+-	0
137	+++	0
137	---	0
137	++-	0
137	--+	0
138	++	0
138	--	0
138	+-	1
138	+++	0
138	---	0
138	++-	0
138	--+	0
139	++	0
139	--	0
139	+-	0
139	+++	0
139	---	0
139	++-	0
139	--+	0
140	++	0
140	--	0
140	+-	0
140	+++	0
140	---	0
140	++-	0
140	--+	0
141	++	0
141	--	0
141	+-	0
141	+++	0
141	---	0
141	++-	0
141	--+	0
142	++	0
142	--	0
142	+-	0
142	+++	0
142	---	0
142	++-	0
142	--+	0
143	++	0
143	--	1
143	+-	0
143	+++	0
143	---	0
143	++-	0
143	--+	0
144	++	0
144	--	0
144	+-	0
144	+++	0
144	---	0
144	++-	0
144	--+	0
145	++	0
145	--	0
145	+-	0
145	+++	0
145	---	0
145	++-	0
145	--+	0
146	++	0
146	--	0
146	+-	0
146	+++	0
146	---	0
146	++-	0
146	--+	0
147	++	0
147	--	0
147	+-	0
147	+++	0
147	---	0
147	++-	0
147	--+	0
148	++	0
148	--	0
148	+-	0
148	+++	0
148	---	0
148	++-	0
148	--+	0
149	++	0
149	--	0
149	+-	1
149	+++	0
149	---	0
149	++-	0
149	--+	0
150	++	0
150	--	0
150	+-	1
150	+++	0
150	---	0
150	++-	1
150	--+	0
151	++	0
151	--	0
151	+-	0
151	+++	0
151	---	0
151	++-	0
151	--+	0
152	++	0
152	--	0
152	+-	1
152	+++	0
152	---	0
152	++-	0
152	--+	0
153	++	0
153	--	0
153	+-	0
153	+++	0
153	---	0
153	++-	0
153	--+	0
154	++	0
154	--	0
154	+-	0
154	+++	0
154	---	0
154	++-	0
154	--+	0
155	++	0
155	--	0
155	+-	0
155	+++	0
155	---	0
155	++-	0
155	--+	0
156	++	0
156	--	0
156	+-	0
156	+++	0
156	---	0
156	++-	0
156	--+	0
157	++	0
157	--	0
157	+-	1
157	+++	0
157	---	0
157	++-	0
157	--+	1
158	++	0
158	--	0
158	+-	1
158	+++	0
158	---	1
158	++-	0
158	--+	1
159	++	0
159	--	0
159	+-	0
159	+++	0
159	---	0
159	++-	0
159	--+	0
160	++	0
160	--	3
160	+-	3
160	+++	0
160	---	0
160	++-	0
160	--+	3
161	++	0
161	--	1
161	+-	1
161	+++	0
161	---	0
161	++-	1
161	--+	0
162	++	0
162	--	1
162	+-	2
162	+++	0
162	---	1
162	++-	1
162	--+	0
163	++	0
163	--	1
163	+-	4
163	+++	1
163	---	1
163	++-	0
163	--+	0
164	++	0
164	--	0
164	+-	0
164	+++	0
164	---	0
164	++-	0
164	--+	0
165	++	0
165	--	0
165	+-	1
165	+++	0
165	---	0
165	++-	0
165	--+	0
166	++	0
166	--	1
166	+-	1
166	+++	0
166	---	0
166	++-	0
166	--+	1
167	++	0
167	--	0
167	+-	0
167	+++	0
167	---	0
167	++-	0
167	--+	0
168	++	0
168	--	0
168	+-	0
168	+++	0
168	---	0
168	++-	0
168	--+	1
169	++	0
169	--	1
169	+-	1
169	+++	0
169	---	0
169	++-	0
169	--+	0
170	++	0
170	--	0
170	+-	0
170	+++	0
170	---	0
170	++-	0
170	--+	0
171	++	0
171	--	2
171	+-	0
171	+++	0
171	---	1
171	++-	0
171	--+	0
172	++	0
172	--	0
172	+-	0
172	+++	0
172	---	0
172	++-	0
172	--+	0
173	++	0
173	--	0
173	+-	1
173	+++	0
173	---	0
173	++-	0
173	--+	0
174	++	0
174	--	0
174	+-	0
174	+++	0
174	---	0
174	++-	0
174	--+	0
175	++	0
175	--	0
175	+-	0
175	+++	0
175	---	0
175	++-	0
175	--+	0
176	++	0
176	--	0
176	+-	0
176	+++	0
176	---	0
176	++-	0
176	--+	0
177	++	0
177	--	0
177	+-	0
177	+++	0
177	---	0
177	++-	1
177	--+	0
178	++	0
178	--	0
178	+-	0
178	+++	0
178	---	0
178	++-	0
178	--+	0
179	++	0
179	--	0
179	+-	2
179	+++	0
179	---	0
179	++-	0
179	--+	2
180	++	0
180	--	2
180	+-	1
180	+++	0
180	---	0
180	++-	0
180	--+	0
181	++	0
181	--	1
181	+-	1
181	+++	1
181	---	0
181	++-	0
181	--+	1
182	++	0
182	--	1
182	+-	1
182	+++	1
182	---	1
182	++-	2
182	--+	2
183	++	0
183	--	1
183	+-	2
183	+++	0
183	---	0
183	++-	1
183	--+	0
184	++	0
184	--	0
184	+-	0
184	+++	0
184	---	0
184	++-	0
184	--+	0
185	++	0
185	--	0
185	+-	1
185	+++	0
185	---	0
185	++-	0
185	--+	0
186	++	0
186	--	1
186	+-	1
186	+++	0
186	---	0
186	++-	0
186	--+	0
187	++	0
187	--	0
187	+-	1
187	+++	0
187	---	0
187	++-	0
187	--+	0
188	++	0
188	--	0
188	+-	0
188	+++	0
188	---	0
188	++-	0
188	--+	0
189	++	0
189	--	0
189	+-	1
189	+++	0
189	---	0
189	++-	0
189	--+	0
190	++	0
190	--	0
190	+-	1
190	+++	0
190	---	0
190	++-	0
190	--+	0
191	++	0
191	--	0
191	+-	1
191	+++	0
191	---	0
191	++-	0
191	--+	0
192	++	0
192	--	0
192	+-	1
192	+++	0
192	---	0
192	++-	0
192	--+	0
193	++	0
193	--	0
193	+-	1
193	+++	0
193	---	0
193	++-	0
193	--+	0
194	++	0
194	--	0
194	+-	1
194	+++	0
194	---	0
194	++-	0
194	--+	0
195	++	0
195	--	0
195	+-	1
195	+++	0
195	---	0
195	++-	0
195	--+	0
196	++	0
196	--	0
196	+-	0
196	+++	0
196	---	0
196	++-	0
196	--+	0
197	++	0
197	--	0
197	+-	0
197	+++	0
197	---	0
197	++-	0
197	--+	0
198	++	0
198	--	0
198	+-	1
198	+++	0
198	---	0
198	++-	0
198	--+	0
199	++	0
199	--	0
199	+-	1
199	+++	0
199	---	0
199	++-	0
199	--+	0
200	++	0
200	--	0
200	+-	1
200	+++	0
200	---	0
200	++-	0
200	--+	0
201	++	0
201	--	0
201	+-	1
201	+++	0
201	---	0
201	++-	0
201	--+	0
202	++	0
202	--	0
202	+-	1
202	+++	0
202	---	0
202	++-	0
202	--+	0
203	++	0
203	--	0
203	+-	1
203	+++	0
203	---	1
203	++-	1
203	--+	0
204	++	0
204	--	0
204	+-	3
204	+++	0
204	---	0
204	++-	0
204	--+	0
205	++	0
205	--	0
205	+-	1
205	+++	0
205	---	0
205	++-	0
205	--+	0
206	++	0
206	--	0
206	+-	1
206	+++	0
206	---	0
206	++-	0
206	--+	0
207	++	0
207	--	0
207	+-	1
207	+++	0
207	---	0
207	++-	0
207	--+	0
208	++	0
208	--	0
208	+-	5
208	+++	0
208	---	0
208	++-	0
208	--+	0
209	++	0
209	--	0
209	+-	1
209	+++	0
209	---	0
209	++-	0
209	--+	0
210	++	0
210	--	0
210	+-	1
210	+++	0
210	---	0
210	++-	0
210	--+	0
211	++	0
211	--	1
211	+-	1
211	+++	0
211	---	0
211	++-	0
211	--+	0
212	++	0
212	--	0
212	+-	4
212	+++	0
212	---	0
212	++-	0
212	--+	0
213	++	0
213	--	0
213	+-	1
213	+++	0
213	---	0
213	++-	0
213	--+	0
214	++	0
214	--	0
214	+-	1
214	+++	0
214	---	0
214	++-	0
214	--+	0
215	++	0
215	--	0
215	+-	1
215	+++	0
215	---	0
215	++-	0
215	--+	0
216	++	0
216	--	0
216	+-	4
216	+++	0
216	---	0
216	++-	0
216	--+	0
217	++	0
217	--	0
217	+-	1
217	+++	0
217	---	0
217	++-	0
217	--+	0
218	++	0
218	--	0
218	+-	1
218	+++	0
218	---	0
218	++-	0
218	--+	0
219	++	0
219	--	0
219	+-	1
219	+++	0
219	---	0
219	++-	0
219	--+	0
220	++	0
220	--	0
220	+-	3
220	+++	0
220	---	0
220	++-	0
220	--+	0
221	++	0
221	--	0
221	+-	1
221	+++	0
221	---	0
221	++-	0
221	--+	0
222	++	0
222	--	0
222	+-	1
222	+++	0
222	---	0
222	++-	0
222	--+	0
223	++	0
223	--	0
223	+-	1
223	+++	0
223	---	0
223	++-	0
223	--+	0
224	++	0
224	--	0
224	+-	4
224	+++	0
224	---	0
224	++-	0
224	--+	0
225	++	0
225	--	0
225	+-	1
225	+++	0
225	---	0
225	++-	0
225	--+	0
226	++	0
226	--	0
226	+-	1
226	+++	0
226	---	0
226	++-	0
226	--+	0
227	++	0
227	--	0
227	+-	1
227	+++	0
227	---	0
227	++-	0
227	--+	0
228	++	0
228	--	0
228	+-	0
228	+++	0
228	---	0
228	++-	0
228	--+	0
229	++	0
229	--	0
229	+-	0
229	+++	0
229	---	0
229	++-	0
229	--+	0
230	++	0
230	--	0
230	+-	0
230	+++	0
230	---	0
230	++-	0
230	--+	0
231	++	0
231	--	0
231	+-	0
231	+++	0
231	---	0
231	++-	0
231	--+	0
232	++	0
232	--	0
232	+-	1
232	+++	0
232	---	0
232	++-	0
232	--+	0
233	++	0
233	--	0
233	+-	0
233	+++	0
233	---	0
233	++-	0
233	--+	0
234	++	0
234	--	0
234	+-	0
234	+++	0
234	---	0
234	++-	0
234	--+	0
235	++	0
235	--	0
235	+-	1
235	+++	0
235	---	0
235	++-	0
235	--+	0
236	++	0
236	--	0
236	+-	0
236	+++	0
236	---	0
236	++-	0
236	--+	0
237	++	0
237	--	0
237	+-	1
237	+++	0
237	---	0
237	++-	0
237	--+	0
238	++	0
238	--	0
238	+-	1
238	+++	0
238	---	0
238	++-	0
238	--+	0
239	++	0
239	--	0
239	+-	1
239	+++	0
239	---	0
239	++-	0
239	--+	0
240	++	0
240	--	0
240	+-	2
240	+++	0
240	---	0
240	++-	0
240	--+	0
241	++	0
241	--	0
241	+-	1
241	+++	0
241	---	0
241	++-	0
241	--+	0
242	++	0
242	--	0
242	+-	2
242	+++	0
242	---	0
242	++-	0
242	--+	0
243	++	0
243	--	0
243	+-	1
243	+++	0
243	---	0
243	++-	0
243	--+	0
244	++	0
244	--	0
244	+-	0
244	+++	0
244	---	0
244	++-	0
244	--+	0
245	++	0
245	--	0
245	+-	0
245	+++	0
245	---	0
245	++-	0
245	--+	0
246	++	0
246	--	0
246	+-	0
246	+++	0
246	---	0
246	++-	0
246	--+	0
247	++	0
247	--	0
247	+-	1
247	+++	0
247	---	0
247	++-	0
247	--+	0
248	++	0
248	--	0
248	+-	0
248	+++	0
248	---	0
248	++-	0
248	--+	0
249	++	0
249	--	1
249	+-	0
249	+++	0
249	---	0
249	++-	0
249	--+	0
250	++	0
250	--	0
250	+-	1
250	+++	0
250	---	0
250	++-	0
250	--+	0
251	++	0
251	--	0
251	+-	1
251	+++	1
251	---	0
251	++-	1
251	--+	0
252	++	0
252	--	0
252	+-	0
252	+++	0
252	---	0
252	++-	8
252	--+	0
253	++	0
253	--	1
253	+-	1
253	+++	0
253	---	0
253	++-	0
253	--+	0
254	++	0
254	--	0
254	+-	1
254	+++	0
254	---	0
254	++-	2
254	--+	2
255	++	0
255	--	0
255	+-	0
255	+++	0
255	---	1
255	++-	0
255	--+	0
256	++	0
256	--	0
256	+-	0
256	+++	0
256	---	0
256	++-	0
256	--+	0
257	++	0
257	--	0
257	+-	0
257	+++	0
257	---	0
257	++-	0
257	--+	0
258	++	0
258	--	0
258	+-	0
258	+++	0
258	---	0
258	++-	0
258	--+	0
259	++	0
259	--	1
259	+-	0
259	+++	0
259	---	0
259	++-	0
259	--+	0
260	++	0
260	--	0
260	+-	0
260	+++	0
260	---	0
260	++-	0
260	--+	0
261	++	0
261	--	1
261	+-	0
261	+++	0
261	---	0
261	++-	0
261	--+	1
262	++	0
262	--	0
262	+-	0
262	+++	0
262	---	0
262	++-	0
262	--+	0
263	++	0
263	--	0
263	+-	0
263	+++	0
263	---	0
263	++-	0
263	--+	0
264	++	0
264	--	0
264	+-	0
264	+++	0
264	---	0
264	++-	0
264	--+	0
265	++	0
265	--	0
265	+-	0
265	+++	0
265	---	0
265	++-	0
265	--+	0
266	++	0
266	--	0
266	+-	0
266	+++	0
266	---	0
266	++-	0
266	--+	0
267	++	1
267	--	0
267	+-	0
267	+++	0
267	---	0
267	++-	0
267	--+	0
268	++	0
268	--	0
268	+-	0
268	+++	0
268	---	0
268	++-	0
268	--+	0
269	++	1
269	--	0
269	+-	0
269	+++	0
269	---	0
269	++-	0
269	--+	0
270	++	0
270	--	0
270	+-	1
270	+++	0
270	---	0
270	++-	0
270	--+	0
271	++	0
271	--	0
271	+-	0
271	+++	0
271	---	0
271	++-	0
271	--+	0
272	++	0
272	--	0
272	+-	0
272	+++	0
272	---	0
272	++-	0
272	--+	0
273	++	0
273	--	1
273	+-	0
273	+++	0
273	---	0
273	++-	0
273	--+	1
274	++	0
274	--	1
274	+-	0
274	+++	0
274	---	0
274	++-	0
274	--+	1
275	++	0
275	--	0
275	+-	0
275	+++	0
275	---	0
275	++-	0
275	--+	0
276	++	0
276	--	0
276	+-	0
276	+++	0
276	---	0
276	++-	0
276	--+	0
277	++	0
277	--	0
277	+-	0
277	+++	0
277	---	0
277	++-	0
277	--+	0
278	++	0
278	--	0
278	+-	0
278	+++	0
278	---	0
278	++-	0
278	--+	0
279	++	0
279	--	0
279	+-	0
279	+++	0
279	---	0
279	++-	0
279	--+	0
280	++	0
280	--	1
280	+-	0
280	+++	0
280	---	0
280	++-	0
280	--+	0
281	++	0
281	--	1
281	+-	0
281	+++	0
281	---	0
281	++-	0
281	--+	0
282	++	0
282	--	0
282	+-	0
282	+++	0
282	---	0
282	++-	0
282	--+	0
283	++	0
283	--	0
283	+-	0
283	+++	0
283	---	0
283	++-	0
283	--+	0
284	++	0
284	--	0
284	+-	0
284	+++	0
284	---	0
284	++-	0
284	--+	0
285	++	0
285	--	0
285	+-	0
285	+++	0
[truncated: 698,001+ more rows]

## Sheet: Cycle Count (RAND. PERM)
SampleIdx	Sign	Count
0	++	4
0	--	1
0	+-	2
0	+++	2
0	---	0
0	++-	7
0	--+	6
1	++	0
1	--	0
1	+-	2
1	+++	0
1	---	0
1	++-	0
1	--+	1
2	++	1
2	--	1
2	+-	3
2	+++	1
2	---	0
2	++-	1
2	--+	1
3	++	1
3	--	1
3	+-	2
3	+++	0
3	---	2
3	++-	4
3	--+	2
4	++	0
4	--	0
4	+-	2
4	+++	0
4	---	0
4	++-	2
4	--+	1
5	++	1
5	--	2
5	+-	0
5	+++	2
5	---	0
5	++-	0
5	--+	1
6	++	0
6	--	1
6	+-	1
6	+++	0
6	---	1
6	++-	0
6	--+	1
7	++	0
7	--	1
7	+-	3
7	+++	0
7	---	1
7	++-	1
7	--+	2
8	++	0
8	--	4
8	+-	3
8	+++	0
8	---	4
8	++-	3
8	--+	7
9	++	1
9	--	1
9	+-	1
9	+++	0
9	---	0
9	++-	1
9	--+	4
10	++	0
10	--	2
10	+-	1
10	+++	0
10	---	0
10	++-	0
10	--+	1
11	++	0
11	--	1
11	+-	1
11	+++	0
11	---	1
11	++-	0
11	--+	1
12	++	2
12	--	0
12	+-	2
12	+++	0
12	---	0
12	++-	0
12	--+	0
13	++	1
13	--	1
13	+-	1
13	+++	1
13	---	0
13	++-	1
13	--+	1
14	++	1
14	--	0
14	+-	2
14	+++	1
14	---	0
14	++-	0
14	--+	1
15	++	0
15	--	0
15	+-	3
15	+++	1
15	---	2
15	++-	0
15	--+	1
16	++	0
16	--	2
16	+-	2
16	+++	0
16	---	0
16	++-	0
16	--+	3
17	++	0
17	--	0
17	+-	2
17	+++	0
17	---	0
17	++-	2
17	--+	1
18	++	1
18	--	1
18	+-	1
18	+++	0
18	---	0
18	++-	1
18	--+	1
19	++	0
19	--	3
19	+-	3
19	+++	0
19	---	1
19	++-	1
19	--+	1
20	++	0
20	--	3
20	+-	2
20	+++	0
20	---	1
20	++-	3
20	--+	2
21	++	0
21	--	1
21	+-	2
21	+++	0
21	---	1
21	++-	0
21	--+	0
22	++	1
22	--	1
22	+-	2
22	+++	1
22	---	0
22	++-	0
22	--+	0
23	++	0
23	--	1
23	+-	0
23	+++	0
23	---	0
23	++-	0
23	--+	0
24	++	0
24	--	1
24	+-	1
24	+++	0
24	---	2
24	++-	2
24	--+	1
25	++	0
25	--	2
25	+-	0
25	+++	0
25	---	0
25	++-	0
25	--+	0
26	++	1
26	--	0
26	+-	2
26	+++	1
26	---	0
26	++-	0
26	--+	0
27	++	0
27	--	1
27	+-	1
27	+++	0
27	---	1
27	++-	0
27	--+	2
28	++	1
28	--	2
28	+-	2
28	+++	0
28	---	1
28	++-	0
28	--+	2
29	++	0
29	--	0
29	+-	1
29	+++	0
29	---	0
29	++-	0
29	--+	0
30	++	0
30	--	1
30	+-	1
30	+++	0
30	---	1
30	++-	1
30	--+	1
31	++	1
31	--	0
31	+-	1
31	+++	0
31	---	0
31	++-	1
31	--+	2
32	++	3
32	--	1
32	+-	1
32	+++	0
32	---	2
32	++-	0
32	--+	7
33	++	0
33	--	2
33	+-	1
33	+++	0
33	---	0
33	++-	0
33	--+	3
34	++	0
34	--	1
34	+-	2
34	+++	0
34	---	0
34	++-	0
34	--+	0
35	++	0
35	--	2
35	+-	0
35	+++	0
35	---	0
35	++-	0
35	--+	3
36	++	1
36	--	0
36	+-	3
36	+++	0
36	---	0
36	++-	1
36	--+	1
37	++	0
37	--	1
37	+-	0
37	+++	0
37	---	0
37	++-	0
37	--+	1
38	++	2
38	--	0
38	+-	2
38	+++	0
38	---	0
38	++-	1
38	--+	0
39	++	0
39	--	0
39	+-	2
39	+++	0
39	---	0
39	++-	1
39	--+	0
40	++	1
40	--	4
40	+-	3
40	+++	1
40	---	1
40	++-	3
40	--+	4
41	++	1
41	--	1
41	+-	1
41	+++	0
41	---	0
41	++-	2
41	--+	1
42	++	0
42	--	0
42	+-	1
42	+++	0
42	---	0
42	++-	1
42	--+	3
43	++	1
43	--	0
43	+-	1
43	+++	2
43	---	0
43	++-	1
43	--+	2
44	++	1
44	--	0
44	+-	1
44	+++	0
44	---	1
44	++-	1
44	--+	2
45	++	0
45	--	2
45	+-	2
45	+++	0
45	---	0
45	++-	2
45	--+	1
46	++	1
46	--	1
46	+-	1
46	+++	0
46	---	0
46	++-	2
46	--+	6
47	++	0
47	--	0
47	+-	1
47	+++	0
47	---	0
47	++-	2
47	--+	0
48	++	0
48	--	1
48	+-	3
48	+++	2
48	---	2
48	++-	4
48	--+	0
49	++	0
49	--	1
49	+-	1
49	+++	0
49	---	0
49	++-	1
49	--+	1
50	++	0
50	--	0
50	+-	1
50	+++	0
50	---	0
50	++-	1
50	--+	0
51	++	0
51	--	0
51	+-	2
51	+++	0
51	---	1
51	++-	1
51	--+	0
52	++	1
52	--	2
52	+-	0
52	+++	0
52	---	2
52	++-	2
52	--+	1
53	++	0
53	--	1
53	+-	1
53	+++	0
53	---	0
53	++-	0
53	--+	0
54	++	0
54	--	0
54	+-	2
54	+++	0
54	---	2
54	++-	2
54	--+	2
55	++	1
55	--	1
55	+-	1
55	+++	0
55	---	0
55	++-	0
55	--+	2
56	++	2
56	--	1
56	+-	1
56	+++	2
56	---	0
56	++-	5
56	--+	6
57	++	1
57	--	1
57	+-	0
57	+++	0
57	---	1
57	++-	2
57	--+	2
58	++	0
58	--	0
58	+-	2
58	+++	0
58	---	1
58	++-	1
58	--+	0
59	++	3
59	--	1
59	+-	0
59	+++	0
59	---	0
59	++-	3
59	--+	0
60	++	1
60	--	1
60	+-	3
60	+++	2
60	---	0
60	++-	1
60	--+	3
61	++	0
61	--	1
61	+-	3
61	+++	0
61	---	3
61	++-	1
61	--+	1
62	++	0
62	--	1
62	+-	2
62	+++	0
62	---	0
62	++-	1
62	--+	1
63	++	0
63	--	2
63	+-	1
63	+++	0
63	---	0
63	++-	2
63	--+	4
64	++	1
64	--	2
64	+-	5
64	+++	2
64	---	2
64	++-	5
64	--+	4
65	++	1
65	--	1
65	+-	1
65	+++	1
65	---	1
65	++-	1
65	--+	3
66	++	0
66	--	0
66	+-	1
66	+++	1
66	---	0
66	++-	1
66	--+	2
67	++	0
67	--	1
67	+-	0
67	+++	0
67	---	0
67	++-	1
67	--+	1
68	++	1
68	--	2
68	+-	5
68	+++	2
68	---	1
68	++-	9
68	--+	3
69	++	1
69	--	0
69	+-	3
69	+++	0
69	---	0
69	++-	1
69	--+	2
70	++	1
70	--	1
70	+-	3
70	+++	1
70	---	0
70	++-	1
70	--+	1
71	++	0
71	--	0
71	+-	4
71	+++	2
71	---	1
71	++-	2
71	--+	1
72	++	0
72	--	0
72	+-	2
72	+++	0
72	---	1
72	++-	1
72	--+	1
73	++	0
73	--	0
73	+-	1
73	+++	0
73	---	0
73	++-	0
73	--+	0
74	++	0
74	--	2
74	+-	1
74	+++	0
74	---	1
74	++-	3
74	--+	2
75	++	0
75	--	3
75	+-	0
75	+++	0
75	---	0
75	++-	1
75	--+	0
76	++	2
76	--	0
76	+-	1
76	+++	0
76	---	1
76	++-	2
76	--+	6
77	++	0
77	--	1
77	+-	1
77	+++	0
77	---	1
77	++-	1
77	--+	5
78	++	0
78	--	1
78	+-	1
78	+++	0
78	---	1
78	++-	4
78	--+	0
79	++	0
79	--	0
79	+-	0
79	+++	1
79	---	1
79	++-	2
79	--+	1
80	++	0
80	--	2
80	+-	2
80	+++	1
80	---	1
80	++-	1
80	--+	2
81	++	0
81	--	2
81	+-	2
81	+++	0
81	---	0
81	++-	7
81	--+	3
82	++	0
82	--	0
82	+-	4
82	+++	1
82	---	2
82	++-	4
82	--+	3
83	++	0
83	--	0
83	+-	1
83	+++	0
83	---	1
83	++-	0
83	--+	2
84	++	0
84	--	2
84	+-	3
84	+++	2
84	---	3
84	++-	3
84	--+	6
85	++	1
85	--	2
85	+-	1
85	+++	1
85	---	1
85	++-	3
85	--+	3
86	++	0
86	--	2
86	+-	0
86	+++	1
86	---	1
86	++-	0
86	--+	3
87	++	0
87	--	1
87	+-	0
87	+++	0
87	---	1
87	++-	2
87	--+	0
88	++	1
88	--	2
88	+-	3
88	+++	1
88	---	2
88	++-	0
88	--+	5
89	++	0
89	--	2
89	+-	3
89	+++	0
89	---	1
89	++-	0
89	--+	0
90	++	0
90	--	0
90	+-	1
90	+++	2
90	---	3
90	++-	2
90	--+	5
91	++	1
91	--	1
91	+-	2
91	+++	0
91	---	1
91	++-	4
91	--+	1
92	++	1
92	--	1
92	+-	2
92	+++	0
92	---	0
92	++-	2
92	--+	2
93	++	0
93	--	0
93	+-	1
93	+++	0
93	---	0
93	++-	1
93	--+	2
94	++	0
94	--	0
94	+-	1
94	+++	1
94	---	1
94	++-	1
94	--+	1
95	++	0
95	--	0
95	+-	0
95	+++	0
95	---	0
95	++-	0
95	--+	0
96	++	0
96	--	0
96	+-	0
96	+++	0
96	---	1
96	++-	0
96	--+	0
97	++	0
97	--	1
97	+-	2
97	+++	0
97	---	1
97	++-	2
97	--+	0
98	++	0
98	--	0
98	+-	1
98	+++	0
98	---	0
98	++-	0
98	--+	1
99	++	2
99	--	1
99	+-	1
99	+++	0
99	---	2
99	++-	1
99	--+	3
100	++	4
100	--	2
100	+-	3
100	+++	0
100	---	0
100	++-	2
100	--+	5
101	++	1
101	--	1
101	+-	1
101	+++	0
101	---	1
101	++-	1
101	--+	0
102	++	1
102	--	0
102	+-	3
102	+++	0
102	---	0
102	++-	2
102	--+	2
103	++	1
103	--	3
103	+-	2
103	+++	0
103	---	1
103	++-	2
103	--+	2
104	++	0
104	--	2
104	+-	3
104	+++	1
104	---	1
104	++-	2
104	--+	2
105	++	0
105	--	2
105	+-	1
105	+++	0
105	---	0
105	++-	0
105	--+	1
106	++	1
106	--	0
106	+-	2
106	+++	0
106	---	0
106	++-	3
106	--+	1
107	++	0
107	--	0
107	+-	2
107	+++	0
107	---	0
107	++-	0
107	--+	2
108	++	0
108	--	0
108	+-	1
108	+++	1
108	---	1
108	++-	1
108	--+	1
109	++	0
109	--	1
109	+-	2
109	+++	0
109	---	1
109	++-	3
109	--+	3
110	++	0
110	--	1
110	+-	1
110	+++	0
110	---	0
110	++-	4
110	--+	2
111	++	1
111	--	2
111	+-	3
111	+++	0
111	---	1
111	++-	3
111	--+	6
112	++	3
112	--	0
112	+-	2
112	+++	3
112	---	1
112	++-	6
112	--+	2
113	++	0
113	--	1
113	+-	1
113	+++	0
113	---	0
113	++-	1
113	--+	1
114	++	0
114	--	1
114	+-	0
114	+++	0
114	---	0
114	++-	1
114	--+	0
115	++	0
115	--	1
115	+-	0
115	+++	0
115	---	0
115	++-	1
115	--+	0
116	++	1
116	--	1
116	+-	3
116	+++	1
116	---	0
116	++-	1
116	--+	5
117	++	0
117	--	0
117	+-	2
117	+++	0
117	---	1
117	++-	0
117	--+	1
118	++	1
118	--	0
118	+-	2
118	+++	0
118	---	0
118	++-	1
118	--+	0
119	++	0
119	--	1
119	+-	2
119	+++	0
119	---	0
119	++-	1
119	--+	2
120	++	0
120	--	0
120	+-	2
120	+++	0
120	---	0
120	++-	1
120	--+	0
121	++	1
121	--	0
121	+-	0
121	+++	0
121	---	0
121	++-	0
121	--+	4
122	++	0
122	--	0
122	+-	0
122	+++	0
122	---	0
122	++-	0
122	--+	0
123	++	0
123	--	1
123	+-	0
123	+++	0
123	---	0
123	++-	0
123	--+	0
124	++	0
124	--	3
124	+-	3
124	+++	0
124	---	12
124	++-	2
124	--+	9
125	++	0
125	--	0
125	+-	2
125	+++	0
125	---	0
125	++-	2
125	--+	0
126	++	0
126	--	0
126	+-	1
126	+++	0
126	---	1
126	++-	1
126	--+	0
127	++	0
127	--	2
127	+-	2
127	+++	0
127	---	0
127	++-	1
127	--+	2
128	++	0
128	--	2
128	+-	4
128	+++	2
128	---	4
128	++-	3
128	--+	12
129	++	2
129	--	2
129	+-	1
129	+++	0
129	---	1
129	++-	1
129	--+	6
130	++	3
130	--	2
130	+-	0
130	+++	2
130	---	0
130	++-	2
130	--+	2
131	++	0
131	--	0
131	+-	1
131	+++	0
131	---	0
131	++-	0
131	--+	0
132	++	0
132	--	1
132	+-	2
132	+++	0
132	---	2
132	++-	2
132	--+	5
133	++	0
133	--	1
133	+-	2
133	+++	0
133	---	2
133	++-	1
133	--+	3
134	++	0
134	--	3
134	+-	1
134	+++	0
134	---	0
134	++-	0
134	--+	1
135	++	0
135	--	2
135	+-	1
135	+++	1
135	---	0
135	++-	1
135	--+	2
136	++	0
136	--	1
136	+-	2
136	+++	0
136	---	2
136	++-	1
136	--+	4
137	++	0
137	--	0
137	+-	0
137	+++	0
137	---	0
137	++-	0
137	--+	1
138	++	1
138	--	0
138	+-	0
138	+++	0
138	---	0
138	++-	0
138	--+	2
139	++	0
139	--	2
139	+-	0
139	+++	0
139	---	1
139	++-	0
139	--+	0
140	++	1
140	--	0
140	+-	0
140	+++	0
140	---	2
140	++-	2
140	--+	2
141	++	1
141	--	1
141	+-	1
141	+++	0
141	---	0
141	++-	1
141	--+	3
142	++	1
142	--	1
142	+-	2
142	+++	1
142	---	0
142	++-	3
142	--+	1
143	++	2
143	--	0
143	+-	0
143	+++	0
143	---	0
143	++-	0
143	--+	1
144	++	3
144	--	0
144	+-	0
144	+++	1
144	---	0
144	++-	4
144	--+	1
145	++	0
145	--	1
145	+-	2
145	+++	1
145	---	2
145	++-	1
145	--+	0
146	++	0
146	--	0
146	+-	0
146	+++	0
146	---	0
146	++-	0
146	--+	0
147	++	0
147	--	2
147	+-	1
147	+++	0
147	---	2
147	++-	1
147	--+	0
148	++	0
148	--	0
148	+-	1
148	+++	0
148	---	0
148	++-	2
148	--+	0
149	++	0
149	--	1
149	+-	1
149	+++	0
149	---	0
149	++-	1
149	--+	2
150	++	0
150	--	2
150	+-	1
150	+++	1
150	---	0
150	++-	3
150	--+	1
151	++	1
151	--	1
151	+-	0
151	+++	0
151	---	0
151	++-	0
151	--+	3
152	++	2
152	--	1
152	+-	1
152	+++	0
152	---	1
152	++-	0
152	--+	1
153	++	0
153	--	0
153	+-	4
153	+++	1
153	---	1
153	++-	3
153	--+	1
154	++	2
154	--	1
154	+-	0
154	+++	0
154	---	0
154	++-	0
154	--+	0
155	++	1
155	--	1
155	+-	1
155	+++	1
155	---	2
155	++-	2
155	--+	2
156	++	0
156	--	0
156	+-	3
156	+++	1
156	---	1
156	++-	0
156	--+	1
157	++	0
157	--	1
157	+-	1
157	+++	1
157	---	0
157	++-	0
157	--+	0
158	++	0
158	--	1
158	+-	0
158	+++	0
158	---	2
158	++-	2
158	--+	0
159	++	0
159	--	1
159	+-	1
159	+++	1
159	---	0
159	++-	0
159	--+	0
160	++	1
160	--	2
160	+-	5
160	+++	2
160	---	1
160	++-	7
160	--+	7
161	++	1
161	--	1
161	+-	1
161	+++	0
161	---	0
161	++-	1
161	--+	3
162	++	0
162	--	1
162	+-	1
162	+++	0
162	---	0
162	++-	1
162	--+	1
163	++	0
163	--	0
163	+-	4
163	+++	2
163	---	0
163	++-	3
163	--+	6
164	++	1
164	--	3
164	+-	2
164	+++	1
164	---	3
164	++-	2
164	--+	7
165	++	0
165	--	3
165	+-	1
165	+++	0
165	---	1
165	++-	2
165	--+	0
166	++	0
166	--	0
166	+-	3
166	+++	2
166	---	0
166	++-	4
166	--+	1
167	++	2
167	--	1
167	+-	2
167	+++	1
167	---	0
167	++-	2
167	--+	5
168	++	0
168	--	1
168	+-	3
168	+++	1
168	---	2
168	++-	0
168	--+	4
169	++	1
169	--	2
169	+-	1
169	+++	0
169	---	2
169	++-	1
169	--+	1
170	++	0
170	--	2
170	+-	2
170	+++	0
170	---	2
170	++-	2
170	--+	3
171	++	1
171	--	1
171	+-	3
171	+++	1
171	---	2
171	++-	1
171	--+	4
172	++	3
172	--	1
172	+-	7
172	+++	5
172	---	1
172	++-	8
172	--+	7
173	++	0
173	--	1
173	+-	1
173	+++	0
173	---	1
173	++-	0
173	--+	1
174	++	0
174	--	4
174	+-	1
174	+++	0
174	---	1
174	++-	1
174	--+	1
175	++	1
175	--	0
175	+-	2
175	+++	1
175	---	3
175	++-	3
175	--+	1
176	++	0
176	--	1
176	+-	1
176	+++	0
176	---	0
176	++-	0
176	--+	0
177	++	0
177	--	0
177	+-	0
177	+++	0
177	---	1
177	++-	3
177	--+	1
178	++	0
178	--	2
178	+-	2
178	+++	0
178	---	3
178	++-	1
178	--+	2
179	++	1
179	--	1
179	+-	2
179	+++	0
179	---	1
179	++-	1
179	--+	0
180	++	1
180	--	1
180	+-	1
180	+++	0
180	---	1
180	++-	2
180	--+	1
181	++	0
181	--	1
181	+-	1
181	+++	0
181	---	1
181	++-	0
181	--+	2
182	++	1
182	--	0
182	+-	5
182	+++	1
182	---	1
182	++-	2
182	--+	2
183	++	0
183	--	3
183	+-	0
183	+++	0
183	---	0
183	++-	0
183	--+	0
184	++	0
184	--	1
184	+-	2
184	+++	0
184	---	1
184	++-	0
184	--+	2
185	++	1
185	--	2
185	+-	0
185	+++	1
185	---	0
185	++-	0
185	--+	2
186	++	0
186	--	0
186	+-	3
186	+++	1
186	---	0
186	++-	0
186	--+	0
187	++	0
187	--	0
187	+-	0
187	+++	0
187	---	0
187	++-	0
187	--+	1
188	++	0
188	--	1
188	+-	3
188	+++	0
188	---	2
188	++-	1
188	--+	1
189	++	0
189	--	1
189	+-	2
189	+++	0
189	---	1
189	++-	3
189	--+	1
190	++	0
190	--	3
190	+-	1
190	+++	0
190	---	1
190	++-	1
190	--+	2
191	++	0
191	--	1
191	+-	0
191	+++	0
191	---	0
191	++-	0
191	--+	0
192	++	0
192	--	2
192	+-	3
192	+++	0
192	---	3
192	++-	2
192	--+	7
193	++	0
193	--	0
193	+-	1
193	+++	0
193	---	0
193	++-	0
193	--+	1
194	++	0
194	--	0
194	+-	1
194	+++	0
194	---	1
194	++-	1
194	--+	2
195	++	0
195	--	0
195	+-	0
195	+++	0
195	---	0
195	++-	1
195	--+	0
196	++	0
196	--	1
196	+-	2
196	+++	0
196	---	1
196	++-	1
196	--+	0
197	++	0
197	--	0
197	+-	4
197	+++	0
197	---	0
197	++-	0
197	--+	1
198	++	0
198	--	0
198	+-	0
198	+++	0
198	---	1
198	++-	0
198	--+	0
199	++	0
199	--	0
199	+-	0
199	+++	0
199	---	1
199	++-	0
199	--+	0
200	++	0
200	--	0
200	+-	1
200	+++	0
200	---	0
200	++-	0
200	--+	0
201	++	0
201	--	0
201	+-	3
201	+++	0
201	---	1
201	++-	0
201	--+	3
202	++	0
202	--	1
202	+-	0
202	+++	0
202	---	2
202	++-	2
202	--+	2
203	++	0
203	--	1
203	+-	0
203	+++	0
203	---	1
203	++-	0
203	--+	1
204	++	1
204	--	1
204	+-	3
204	+++	0
204	---	1
204	++-	2
204	--+	1
205	++	1
205	--	1
205	+-	0
205	+++	0
205	---	0
205	++-	1
205	--+	2
206	++	0
206	--	2
206	+-	0
206	+++	0
206	---	1
206	++-	0
206	--+	0
207	++	0
207	--	1
207	+-	1
207	+++	0
207	---	1
207	++-	0
207	--+	0
208	++	1
208	--	3
208	+-	3
208	+++	1
208	---	4
208	++-	2
208	--+	7
209	++	0
209	--	0
209	+-	1
209	+++	0
209	---	0
209	++-	2
209	--+	1
210	++	2
210	--	0
210	+-	2
210	+++	0
210	---	0
210	++-	1
210	--+	0
211	++	1
211	--	1
211	+-	0
211	+++	0
211	---	0
211	++-	0
211	--+	0
212	++	1
212	--	1
212	+-	3
212	+++	0
212	---	1
212	++-	1
212	--+	1
213	++	0
213	--	0
213	+-	1
213	+++	0
213	---	0
213	++-	0
213	--+	1
214	++	1
214	--	0
214	+-	1
214	+++	0
214	---	1
214	++-	0
214	--+	0
215	++	0
215	--	1
215	+-	1
215	+++	0
215	---	0
215	++-	3
215	--+	2
216	++	0
216	--	3
216	+-	3
216	+++	0
216	---	2
216	++-	4
216	--+	9
217	++	0
217	--	0
217	+-	0
217	+++	0
217	---	0
217	++-	0
217	--+	0
218	++	0
218	--	0
218	+-	2
218	+++	0
218	---	0
218	++-	0
218	--+	0
219	++	0
219	--	0
219	+-	1
219	+++	0
219	---	3
219	++-	1
219	--+	0
220	++	0
220	--	2
220	+-	3
220	+++	0
220	---	2
220	++-	1
220	--+	1
221	++	0
221	--	0
221	+-	1
221	+++	0
221	---	2
221	++-	1
221	--+	0
222	++	1
222	--	1
222	+-	3
222	+++	0
222	---	1
222	++-	1
222	--+	2
223	++	0
223	--	2
223	+-	1
223	+++	0
223	---	0
223	++-	0
223	--+	0
224	++	1
224	--	1
224	+-	3
224	+++	0
224	---	1
224	++-	3
224	--+	2
225	++	0
225	--	0
225	+-	0
225	+++	0
225	---	0
225	++-	0
225	--+	0
226	++	1
226	--	0
226	+-	1
226	+++	0
226	---	1
226	++-	1
226	--+	1
227	++	0
227	--	0
227	+-	0
227	+++	0
227	---	0
227	++-	0
227	--+	2
228	++	0
228	--	0
228	+-	0
228	+++	0
228	---	0
228	++-	0
228	--+	0
229	++	1
229	--	0
229	+-	1
229	+++	0
229	---	1
229	++-	0
229	--+	1
230	++	0
230	--	1
230	+-	0
230	+++	0
230	---	2
230	++-	0
230	--+	0
231	++	0
231	--	0
231	+-	0
231	+++	0
231	---	0
231	++-	0
231	--+	0
232	++	0
232	--	1
232	+-	1
232	+++	0
232	---	0
232	++-	0
232	--+	0
233	++	0
233	--	0
233	+-	1
233	+++	0
233	---	0
233	++-	0
233	--+	0
234	++	0
234	--	1
234	+-	0
234	+++	0
234	---	0
234	++-	0
234	--+	1
235	++	0
235	--	0
235	+-	1
235	+++	0
235	---	0
235	++-	0
235	--+	0
236	++	1
236	--	2
236	+-	2
236	+++	0
236	---	4
236	++-	1
236	--+	6
237	++	0
237	--	1
237	+-	3
237	+++	0
237	---	2
237	++-	1
237	--+	1
238	++	0
238	--	0
238	+-	0
238	+++	0
238	---	1
238	++-	0
238	--+	1
239	++	1
239	--	0
239	+-	0
239	+++	0
239	---	0
239	++-	0
239	--+	1
240	++	0
240	--	0
240	+-	2
240	+++	0
240	---	1
240	++-	0
240	--+	1
241	++	0
241	--	0
241	+-	2
241	+++	0
241	---	0
241	++-	0
241	--+	2
242	++	0
242	--	2
242	+-	2
242	+++	0
242	---	1
242	++-	0
242	--+	2
243	++	0
243	--	0
243	+-	2
243	+++	0
243	---	0
243	++-	1
243	--+	0
244	++	0
244	--	0
244	+-	4
244	+++	0
244	---	0
244	++-	0
244	--+	4
245	++	0
245	--	1
245	+-	0
245	+++	0
245	---	0
245	++-	1
245	--+	0
246	++	0
246	--	1
246	+-	0
246	+++	0
246	---	0
246	++-	0
246	--+	0
247	++	1
247	--	1
247	+-	0
247	+++	0
247	---	0
247	++-	0
247	--+	0
248	++	1
248	--	0
248	+-	1
248	+++	0
248	---	2
248	++-	1
248	--+	1
249	++	1
249	--	1
249	+-	0
249	+++	0
249	---	0
249	++-	0
249	--+	2
250	++	1
250	--	1
250	+-	0
250	+++	0
250	---	0
250	++-	0
250	--+	0
251	++	1
251	--	1
251	+-	1
251	+++	0
251	---	0
251	++-	1
251	--+	1
252	++	1
252	--	0
252	+-	1
252	+++	2
252	---	1
252	++-	2
252	--+	6
253	++	3
253	--	0
253	+-	1
253	+++	1
253	---	0
253	++-	0
253	--+	0
254	++	1
254	--	0
254	+-	0
254	+++	0
254	---	0
254	++-	0
254	--+	0
255	++	0
255	--	1
255	+-	1
255	+++	0
255	---	0
255	++-	3
255	--+	1
256	++	0
256	--	0
256	+-	3
256	+++	0
256	---	0
256	++-	0
256	--+	0
257	++	1
257	--	0
257	+-	0
257	+++	0
257	---	1
257	++-	1
257	--+	1
258	++	0
258	--	1
258	+-	1
258	+++	0
258	---	0
258	++-	0
258	--+	2
259	++	0
259	--	0
259	+-	1
259	+++	0
259	---	0
259	++-	1
259	--+	0
260	++	0
260	--	1
260	+-	2
260	+++	0
260	---	0
260	++-	0
260	--+	0
261	++	0
261	--	0
261	+-	1
261	+++	0
261	---	0
261	++-	0
261	--+	0
262	++	1
262	--	0
262	+-	0
262	+++	0
262	---	0
262	++-	0
262	--+	1
263	++	0
263	--	0
263	+-	0
263	+++	0
263	---	0
263	++-	0
263	--+	0
264	++	1
264	--	2
264	+-	0
264	+++	0
264	---	0
264	++-	0
264	--+	2
265	++	0
265	--	0
265	+-	1
265	+++	0
265	---	1
265	++-	0
265	--+	1
266	++	0
266	--	0
266	+-	2
266	+++	0
266	---	1
266	++-	0
266	--+	0
267	++	0
267	--	2
267	+-	0
267	+++	0
267	---	0
267	++-	0
267	--+	0
268	++	0
268	--	2
268	+-	1
268	+++	0
268	---	0
268	++-	4
268	--+	1
269	++	0
269	--	0
269	+-	0
269	+++	0
269	---	0
269	++-	0
269	--+	0
270	++	0
270	--	0
270	+-	0
270	+++	0
270	---	0
270	++-	0
270	--+	1
271	++	0
271	--	1
271	+-	0
271	+++	0
271	---	0
271	++-	0
271	--+	1
272	++	0
272	--	2
272	+-	0
272	+++	0
272	---	2
272	++-	3
272	--+	0
273	++	1
273	--	0
273	+-	0
273	+++	0
273	---	0
273	++-	1
273	--+	2
274	++	1
274	--	0
274	+-	0
274	+++	0
274	---	0
274	++-	0
274	--+	1
275	++	0
275	--	2
275	+-	1
275	+++	0
275	---	0
275	++-	0
275	--+	1
276	++	0
276	--	2
276	+-	1
276	+++	0
276	---	2
276	++-	1
276	--+	1
277	++	0
277	--	2
277	+-	0
277	+++	0
277	---	1
277	++-	1
277	--+	1
278	++	0
278	--	1
278	+-	1
278	+++	0
278	---	0
278	++-	0
278	--+	0
279	++	0
279	--	1
279	+-	0
279	+++	0
279	---	0
279	++-	0
279	--+	0
280	++	0
280	--	1
280	+-	1
280	+++	0
280	---	1
280	++-	0
280	--+	1
281	++	0
281	--	0
281	+-	1
281	+++	0
281	---	1
281	++-	1
281	--+	1
282	++	0
282	--	0
282	+-	0
282	+++	0
282	---	1
282	++-	0
282	--+	0
283	++	0
283	--	0
283	+-	0
283	+++	0
283	---	0
283	++-	3
283	--+	0
284	++	0
284	--	1
284	+-	1
284	+++	0
284	---	2
284	++-	1
284	--+	0
285	++	0
285	--	0
285	+-	0
285	+++	0
[truncated: 698,001+ more rows]

## Sheet: Sign Frequencies
	Signs
Threshold	++	--	+-
$\sqrt{10}$	0.15	0.25	0.6
$10$	0.111111	0.444444	0.444444
$100$	1	0	0

## Sheet: Eig. Count
(Counts of eigenvalues with negative real parts)
Idx	Count	Count (Rand. Perm)
0	0	37
1	0	37
2	0	37
3	0	38
4	0	36
5	0	38
6	0	39
7	1	35
8	0	40
9	1	38
10	0	33
11	1	41
12	1	40
13	0	40
14	0	36
15	0	34
16	0	35
17	0	39
18	0	35
19	1	38
20	0	39
21	0	38
22	0	37
23	0	41
24	0	35
25	0	41
26	0	39
27	0	39
28	0	40
29	0	44
30	0	39
31	0	39
32	0	40
33	0	44
34	1	35
35	0	38
36	0	40
37	0	41
38	0	41
39	0	38
40	0	41
41	0	39
42	0	44
43	0	44
44	0	44
45	0	40
46	0	39
47	0	41
48	0	42
49	0	35
50	0	38
51	0	40
52	0	36
53	0	39
54	0	36
55	1	40
56	1	41
57	0	40
58	1	41
59	1	35
60	1	40
61	0	40
62	0	39
63	0	39
64	0	41
65	0	37
66	0	42
67	0	41
68	0	39
69	0	42
70	0	41
71	0	42
72	0	36
73	0	43
74	0	38
75	0	41
76	0	43
77	0	43
78	1	42
79	0	40
80	0	45
81	1	42
82	0	40
83	0	39
84	0	41
85	0	42
86	0	39
87	0	42
88	0	40
89	0	40
90	1	45
91	2	40
92	0	42
93	1	39
94	0	38
95	1	42
96	0	42
97	0	42
98	0	42
99	0	42
100	0	39
101	0	40
102	0	45
103	0	43
104	0	40
105	0	44
106	0	42
107	0	42
108	0	40
109	1	43
110	1	44
111	1	40
112	1	41
113	0	38
114	0	37
115	0	39
116	0	36
117	0	38
118	1	34
119	0	35
120	0	35
121	0	38
122	0	34
123	0	37
124	0	38
125	0	40
126	0	37
127	1	39
128	0	37
129	1	41
130	0	44
131	0	42
132	0	42
133	1	41
134	0	39
135	1	41
136	0	36
137	0	37
138	0	36
139	0	42
140	0	40
141	0	44
142	0	43
143	0	46
144	0	39
145	0	40
146	0	40
147	0	38
148	0	35
149	0	36
150	0	36
151	0	35
152	0	36
153	0	34
154	0	40
155	0	35
156	0	40
157	0	39
158	1	37
159	0	34
160	1	37
161	1	37
162	1	40
163	1	34
164	0	38
165	0	43
166	0	43
167	0	44
168	0	45
169	0	48
170	0	44
171	2	44
172	0	46
173	0	41
174	0	41
175	0	35
176	0	38
177	0	39
178	0	40
179	0	40
180	2	44
181	1	43
182	2	42
183	2	37
184	0	44
185	0	38
186	0	35
187	0	37
188	0	39
189	0	36
190	0	36
191	0	41
192	0	38
193	0	42
194	0	44
195	0	35
196	0	34
197	0	38
198	0	38
199	0	43
200	0	40
201	0	41
202	0	37
203	0	36
204	0	39
205	0	43
206	0	38
207	0	37
208	0	42
209	0	33
210	0	38
211	0	34
212	0	38
213	0	38
214	0	40
215	0	40
216	0	40
217	0	39
218	0	40
219	0	40
220	0	36
221	0	43
222	0	39
223	0	37
224	1	43
225	0	41
226	0	42
227	0	41
228	0	39
229	0	37
230	0	39
231	0	37
232	0	38
233	0	36
234	0	38
235	0	35
236	0	37
237	0	40
238	0	34
239	0	35
240	0	36
241	0	37
242	0	39
243	0	39
244	0	39
245	0	40
246	0	38
247	0	41
248	0	38
249	0	40
250	0	43
251	0	41
252	0	36
253	1	41
254	0	41
255	0	39
256	0	39
257	0	38
258	0	38
259	1	38
260	0	38
261	1	40
262	0	37
263	0	38
264	0	36
265	0	38
266	0	39
267	1	36
268	0	35
269	1	33
270	0	34
271	0	33
272	0	34
273	1	39
274	1	35
275	0	38
276	0	35
277	0	41
278	0	36
279	0	37
280	1	38
281	0	34
282	0	37
283	0	37
284	0	37
285	0	36
286	0	36
287	0	35
288	0	32
289	0	32
290	0	34
291	0	31
292	0	34
293	2	37
294	0	36
295	0	33
296	0	39
297	0	40
298	0	35
299	0	39
300	1	39
301	1	36
302	0	35
303	0	39
304	0	38
305	0	40
306	0	38
307	0	41
308	0	39
309	0	43
310	0	41
311	0	41
312	0	45
313	0	40
314	0	42
315	0	39
316	2	41
317	0	39
318	1	36
319	0	36
320	0	43
321	0	43
322	0	42
323	0	43
324	2	34
325	0	42
326	0	39
327	0	38
328	0	41
329	2	42
330	0	38
331	0	36
332	1	43
333	0	41
334	0	40
335	0	40
336	0	41
337	0	39
338	0	39
339	0	40
340	0	41
341	0	41
342	0	37
343	0	34
344	1	37
345	0	37
346	0	39
347	0	36
348	0	38
349	0	38
350	0	38
351	0	38
352	0	35
353	0	35
354	0	33
355	1	38
356	1	43
357	0	37
358	0	38
359	0	34
360	0	40
361	0	36
362	0	36
363	0	32
364	0	38
365	0	40
366	0	39
367	0	42
368	0	39
369	0	39
370	0	43
371	0	39
372	0	39
373	0	44
374	1	42
375	0	40
376	0	39
377	0	41
378	1	39
379	0	43
380	1	39
381	0	44
382	0	43
383	0	41
384	0	40
385	0	42
386	1	38
387	0	37
388	0	37
389	0	34
390	0	36
391	0	37
392	0	41
393	0	43
394	0	40
395	0	38
396	0	38
397	0	41
398	0	44
399	1	40
400	0	42
401	0	40
402	0	40
403	0	41
404	0	37
405	0	36
406	0	38
407	0	36
408	0	38
409	0	39
410	0	42
411	0	37
412	0	41
413	0	35
414	0	39
415	0	40
416	0	41
417	0	40
418	1	40
419	0	35
420	0	39
421	0	41
422	0	40
423	0	40
424	0	37
425	1	39
426	1	41
427	0	42
428	1	43
429	0	41
430	0	39
431	0	43
432	1	37
433	0	34
434	0	33
435	0	36
436	0	33
437	0	37
438	0	37
439	0	38
440	0	32
441	0	36
442	0	36
443	0	33
444	0	36
445	0	32
446	2	28
447	1	29
448	0	37
449	0	34
450	0	38
451	2	33
452	1	33
453	0	33
454	0	39
455	0	33
456	0	38
457	0	35
458	0	39
459	0	44
460	0	39
461	0	33
462	0	35
463	0	37
464	0	38
465	0	39
466	1	34
467	0	38
468	1	36
469	0	39
470	0	35
471	0	36
472	1	36
473	0	39
474	0	38
475	0	39
476	0	41
477	0	40
478	0	42
479	0	41
480	0	34
481	1	39
482	0	39
483	0	36
484	0	36
485	0	38
486	0	37
487	0	33
488	0	37
489	0	33
490	0	36
491	0	36
492	2	31
493	0	40
494	0	40
495	1	38
496	0	38
497	0	36
498	1	39
499	1	40
500	1	35
501	1	39
502	0	35
503	0	33
504	0	35
505	0	34
506	0	34
507	0	34
508	0	34
509	0	37
510	0	37
511	0	33
512	3	33
513	3	36
514	0	33
515	0	39
516	0	39
517	0	38
518	0	39
519	0	40
520	0	34
521	1	36
522	0	40
523	1	43
524	0	39
525	1	34
526	1	38
527	0	34
528	0	39
529	0	37
530	0	36
531	0	39
532	0	37
533	0	37
534	0	35
535	0	41
536	0	36
537	0	36
538	1	43
539	0	34
540	0	38
541	0	38
542	0	38
543	1	39
544	1	36
545	0	36
546	0	37
547	0	36
548	0	31
549	0	36
550	0	34
551	0	37
552	0	36
553	0	40
554	0	36
555	0	35
556	0	38
557	0	39
558	0	40
559	0	39
560	0	40
561	0	39
562	0	39
563	0	39
564	0	38
565	0	36
566	0	37
567	0	38
568	0	37
569	0	38
570	0	36
571	0	40
572	0	39
573	0	40
574	0	36
575	0	40
576	0	40
577	0	41
578	0	38
579	1	39
580	0	38
581	0	40
582	1	37
583	1	38
584	0	38
585	1	39
586	0	41
587	0	41
588	0	43
589	0	41
590	0	39
591	0	38
592	0	38
593	0	34
594	0	34
595	0	36
596	1	36
597	0	37
598	0	35
599	0	41
600	0	40
601	0	39
602	0	39
603	0	37
604	1	46
605	0	38
606	0	40
607	0	38
608	0	36
609	0	34
610	0	39
611	0	34
612	0	38
613	0	40
614	0	41
615	0	41
616	0	40
617	0	43
618	0	43
619	0	40
620	1	38
621	0	44
622	0	40
623	0	44
624	0	34
625	0	39
626	0	44
627	0	39
628	0	36
629	0	35
630	0	40
631	0	40
632	0	38
633	0	38
634	0	40
635	0	40
636	0	37
637	0	38
638	0	35
639	0	38
640	0	36
641	0	38
642	0	42
643	0	43
644	0	42
645	0	36
646	1	39
647	0	41
648	0	38
649	0	35
650	0	34
651	0	36
652	0	37
653	0	36
654	0	38
655	0	38
656	0	38
657	0	34
658	0	31
659	0	33
660	0	33
661	0	40
662	0	34
663	0	34
664	0	39
665	1	39
666	1	37
667	1	36
668	1	37
669	1	37
670	1	41
671	1	37
672	1	39
673	1	39
674	1	39
675	1	32
676	1	38
677	0	39
678	0	38
679	0	41
680	0	43
681	0	37
682	0	36
683	1	40
684	0	40
685	0	40
686	0	39
687	0	38
688	1	39
689	0	37
690	0	36
691	0	38
692	0	41
693	0	37
694	1	40
695	0	36
696	1	38
697	0	39
698	0	39
699	0	36
700	0	38
701	0	41
702	0	36
703	0	41
704	0	38
705	0	40
706	0	34
707	0	42
708	0	38
709	0	41
710	0	42
711	0	37
712	0	36
713	0	36
714	1	38
715	1	39
716	0	35
717	0	39
718	2	39
719	1	40
720	1	39
721	0	35
722	0	39
723	0	36
724	0	34
725	0	33
726	0	36
727	0	37
728	0	38
729	1	40
730	0	36
731	0	38
732	0	36
733	0	36
734	2	35
735	0	34
736	0	35
737	0	35
738	0	39
739	0	33
740	0	37
741	1	36
742	0	36
743	0	35
744	1	39
745	0	37
746	0	43
747	0	41
748	0	39
749	1	37
750	2	40
751	1	44
752	0	42
753	0	38
754	0	38
755	0	38
756	0	42
757	0	38
758	0	39
759	0	36
760	0	35
761	0	35
762	0	37
763	0	36
764	0	34
765	0	35
766	0	34
767	1	38
768	2	39
769	0	39
770	0	37
771	0	35
772	1	35
773	0	39
774	0	37
775	1	38
776	0	35
777	0	37
778	0	37
779	0	33
780	0	39
781	0	35
782	0	34
783	0	35
784	1	35
785	1	34
786	1	33
787	0	34
788	1	34
789	1	39
790	1	32
791	1	36
792	1	36
793	1	32
794	1	30
795	1	31
796	1	34
797	1	37
798	1	40
799	1	35
800	1	36
801	1	39
802	1	37
803	1	40
804	1	37
805	1	35
806	1	37
807	1	35
808	1	40
809	0	37
810	2	35
811	0	34
812	0	34
813	0	38
814	0	38
815	1	41
816	0	35
817	0	36
818	0	37
819	1	37
820	1	34
821	0	39
822	0	36
823	0	38
824	0	38
825	0	39
826	0	42
827	0	39
828	0	39
829	0	42
830	0	39
831	2	41
832	0	43
833	0	42
834	0	42
835	0	39
836	0	39
837	0	40
838	0	37
839	0	39
840	0	38
841	0	40
842	0	39
843	0	37
844	0	43
845	0	40
846	0	38
847	0	40
848	0	37
849	0	39
850	0	41
851	0	39
852	1	39
853	1	38
854	0	35
855	0	40
856	0	37
857	0	40
858	0	42
859	0	39
860	0	40
861	0	36
862	0	40
863	0	34
864	0	36
865	0	32
866	1	35
867	0	27
868	1	37
869	1	39
870	1	33
871	0	35
872	0	36
873	0	36
874	0	40
875	0	36
876	0	32
877	0	37
878	0	36
879	0	32
880	0	36
881	0	36
882	0	37
883	1	35
884	0	39
885	1	35
886	1	37
887	0	37
888	0	35
889	0	37
890	1	39
891	0	40
892	0	38
893	0	36
894	0	36
895	0	38
896	0	37
897	0	39
898	0	37
899	0	35
900	0	32
901	0	35
902	0	38
903	0	36
904	0	33
905	0	33
906	0	33
907	1	35
908	1	34
909	0	38
910	0	39
911	0	38
912	1	39
913	0	42
914	0	40
915	0	39
916	0	36
917	0	36
918	0	38
919	0	38
920	0	37
921	0	41
922	0	37
923	0	39
924	0	38
925	0	42
926	0	35
927	0	39
928	0	33
929	0	44
930	0	37
931	0	44
932	0	42
933	0	39
934	0	41
935	0	42
936	0	42
937	0	39
938	0	39
939	1	45
940	0	38
941	0	41
942	0	40
943	1	41
944	0	42
945	1	44
946	0	40
947	1	40
948	1	41
949	0	39
950	0	39
951	0	43
952	0	41
953	0	45
954	0	44
955	0	42
956	0	42
957	0	44
958	0	39
959	1	37
960	1	41
961	0	43
962	0	39
963	0	40
964	0	39
965	0	39
966	0	40
967	0	43
968	0	41
969	0	35
970	0	39
971	0	37
972	0	38
973	0	35
974	0	39
975	0	38
976	1	36
977	0	35
978	1	34
979	0	38
980	0	32
981	0	35
982	0	35
983	0	39
984	0	35
985	0	40
986	0	38
987	0	40
988	0	39
989	0	37
990	0	40
991	0	40
992	0	44
993	0	39
994	0	37
995	0	36
996	0	36
997	0	34
998	0	34
999	1	32
1000	0	35
1001	1	41
1002	0	38
1003	1	40
1004	0	40
1005	0	42
1006	0	37
1007	0	38
1008	0	38
1009	0	37
1010	0	37
1011	0	38
1012	0	36
1013	0	39
1014	0	38
1015	0	37
1016	0	39
1017	2	40
1018	1	43
1019	1	42
1020	1	43
1021	1	36
1022	1	39
1023	0	43
1024	1	39
1025	2	45
1026	1	38
1027	2	44
1028	2	46
1029	1	44
1030	0	48
1031	1	40
1032	1	43
1033	0	39
1034	0	44
1035	0	42
1036	0	39
1037	0	40
1038	0	38
1039	0	35
1040	0	32
1041	0	33
1042	0	36
1043	0	36
1044	0	38
1045	0	39
1046	0	38
1047	1	39
1048	0	37
1049	0	35
1050	0	41
1051	0	33
1052	0	34
1053	0	29
1054	2	33
1055	2	37
1056	2	33
1057	1	36
1058	1	35
1059	1	33
1060	1	37
1061	1	33
1062	0	32
1063	0	36
1064	0	30
1065	0	33
1066	0	32
1067	0	33
1068	0	34
1069	0	39
1070	0	33
1071	0	35
1072	0	37
1073	0	37
1074	1	36
1075	1	38
1076	0	36
1077	0	35
1078	0	32
1079	0	36
1080	0	36
1081	0	33
1082	0	32
1083	0	33
1084	0	30
1085	0	33
1086	0	39
1087	0	38
1088	0	34
1089	0	35
1090	0	35
1091	0	33
1092	1	36
1093	0	32
1094	0	29
1095	0	34
1096	0	31
1097	0	33
1098	0	33
1099	0	33
1100	0	32
1101	0	32
1102	1	35
1103	0	33
1104	0	34
1105	0	28
1106	0	33
1107	0	32
1108	0	34
1109	0	36
1110	0	34
1111	0	38
1112	0	33
1113	0	35
1114	0	39
1115	0	37
1116	0	36
1117	0	32
1118	1	37
1119	0	35
1120	0	38
1121	0	40
1122	0	31
1123	0	33
1124	0	35
1125	0	36
1126	0	35
1127	0	31
1128	0	30
1129	0	36
1130	0	35
1131	0	36
1132	1	35
1133	0	34
1134	0	34
1135	0	34
1136	0	39
1137	0	37
1138	0	34
1139	0	38
1140	0	37
1141	2	42
1142	0	40
1143	0	40
1144	0	34
1145	0	34
1146	0	36
1147	1	41
1148	0	38
1149	0	40
1150	0	32
1151	0	35
1152	2	31
1153	2	35
1154	0	36
1155	0	34
1156	1	34
1157	2	37
1158	2	29
1159	2	31
1160	2	39
1161	2	37
1162	0	33
1163	0	35
1164	0	35
1165	0	42
1166	1	39
1167	2	35
1168	1	39
1169	0	36
1170	0	36
1171	0	38
1172	0	40
1173	0	37
1174	1	37
1175	0	36
1176	0	37
1177	0	36
1178	0	39
1179	0	34
1180	0	37
1181	0	37
1182	0	39
1183	0	38
1184	0	36
1185	0	37
1186	1	41
1187	0	41
1188	0	41
1189	0	42
1190	0	41
1191	0	38
1192	1	41
1193	0	42
1194	0	38
1195	0	39
1196	0	43
1197	0	42
1198	0	44
1199	0	46
1200	0	46
1201	0	46
1202	0	47
1203	0	43
1204	2	43
1205	0	45
1206	0	45
1207	1	43
1208	0	37
1209	0	38
1210	0	34
1211	1	42
1212	0	39
1213	0	32
1214	0	37
1215	0	32
1216	0	36
1217	0	36
1218	0	29
1219	0	35
1220	0	36
1221	0	33
1222	0	34
1223	0	38
1224	0	35
1225	0	34
1226	0	34
1227	0	35
1228	0	36
1229	1	40
1230	0	36
1231	0	38
1232	0	39
1233	2	38
1234	0	40
1235	0	37
1236	0	34
1237	0	39
1238	1	35
1239	0	34
1240	0	33
1241	0	41
1242	0	38
1243	0	43
1244	0	37
1245	0	38
1246	0	36
1247	0	37
1248	0	39
1249	0	38
1250	1	37
1251	0	40
1252	0	41
1253	1	43
1254	0	40
1255	0	44
1256	0	41
1257	0	40
1258	0	41
1259	0	39
1260	0	45
1261	0	43
1262	0	39
1263	0	38
1264	0	38
1265	0	35
1266	0	40
1267	0	37
1268	0	40
1269	0	40
1270	0	37
1271	0	37
1272	1	37
1273	1	40
1274	0	36
1275	0	34
1276	0	35
1277	0	41
1278	0	41
1279	0	34
1280	0	37
1281	0	36
1282	0	39
1283	0	38
1284	0	34
1285	0	37
1286	0	32
1287	0	35
1288	0	35
1289	0	30
1290	0	32
1291	0	35
1292	0	32
1293	0	31
1294	0	35
1295	0	30
1296	0	36
1297	0	38
1298	0	36
1299	0	30
1300	0	34
1301	0	34
1302	0	38
1303	0	30
1304	0	34
1305	0	31
1306	0	30
1307	0	31
1308	0	33
1309	0	35
1310	0	32
1311	0	30
1312	0	32
1313	0	33
1314	0	37
1315	0	36
1316	0	37
1317	0	37
1318	0	36
1319	0	37
1320	0	36
1321	0	36
1322	0	35
1323	0	35
1324	0	37
1325	0	35
1326	0	39
1327	0	36
1328	2	37
1329	0	30
1330	0	30
1331	0	29
1332	0	34
1333	0	36
1334	0	36
1335	0	34
1336	0	35
1337	0	35
1338	0	39
1339	0	36
1340	0	37
1341	0	32
1342	0	29
1343	0	34
1344	0	29
1345	0	32
1346	0	33
1347	0	34
1348	0	36
1349	0	34
1350	0	35
1351	0	37
1352	0	38
1353	0	36
1354	0	31
1355	0	38
1356	0	31
1357	0	37
1358	0	38
1359	0	32
1360	0	33
1361	0	35
1362	0	35
1363	0	36
1364	0	32
1365	0	41
1366	0	41
1367	0	39
1368	0	40
1369	0	37
1370	0	38
1371	0	40
1372	0	40
1373	2	43
1374	0	38
1375	2	39
1376	0	37
1377	0	36
1378	0	38
1379	0	40
1380	0	37
1381	0	38
1382	0	37
1383	1	37
1384	0	35
1385	0	32
1386	0	30
1387	0	37
1388	0	37
1389	0	35
1390	0	35
1391	0	32
1392	0	35
1393	0	41
1394	0	36
1395	0	41
1396	0	37
1397	0	33
1398	0	35
1399	0	36
1400	0	38
1401	0	34
1402	0	37
1403	0	34
1404	0	38
1405	0	34
1406	0	28
1407	1	39
1408	0	38
1409	0	38
1410	0	33
1411	0	35
1412	0	37
1413	0	38
1414	0	33
1415	0	35
1416	1	38
1417	0	38
1418	0	35
1419	0	39
1420	0	40
1421	0	38
1422	0	41
1423	0	40
1424	0	38
1425	1	39
1426	1	42
1427	1	40
1428	0	37
1429	0	39
1430	0	37
1431	0	38
1432	0	35
1433	2	40
1434	0	38
1435	0	37
1436	0	37
1437	1	39
1438	0	35
1439	0	36
1440	0	38
1441	0	37
1442	0	33
1443	0	37
1444	0	38
1445	0	37
1446	0	37
1447	1	41
1448	1	36
1449	1	34
1450	1	35
1451	0	37
1452	0	35
1453	2	36
1454	2	35
1455	2	36
1456	0	32
1457	0	33
1458	0	33
1459	0	37
1460	0	37
1461	0	36
1462	0	38
1463	0	40
1464	1	40
1465	0	38
1466	0	32
1467	0	38
1468	0	37
1469	0	43
1470	0	36
1471	0	36
1472	0	35
1473	0	36
1474	0	33
1475	0	33
1476	0	37
1477	0	38
1478	0	36
1479	1	40
1480	1	33
1481	0	41
1482	1	37
1483	1	38
1484	1	41
1485	0	38
1486	0	39
1487	0	37
1488	0	34
1489	1	38
1490	0	37
1491	0	34
1492	0	41
1493	0	43
1494	0	41
1495	0	37
1496	0	36
1497	0	37
1498	0	37
1499	0	30
1500	0	37
1501	0	34
1502	0	31
1503	0	31
1504	0	33
1505	0	32
1506	0	36
1507	0	36
1508	0	39
1509	0	36
1510	0	38
1511	0	39
1512	0	39
1513	0	39
1514	0	37
1515	0	37
1516	0	37
1517	0	37
1518	0	36
1519	0	37
1520	0	35
1521	0	38
1522	0	36
1523	0	40
1524	0	33
1525	0	35
1526	0	37
1527	0	34
1528	0	34
1529	0	39
1530	0	32
1531	0	32
1532	0	36
1533	0	36
1534	0	37
1535	0	34
1536	0	36
1537	1	40
1538	0	38
1539	0	40
1540	1	33
1541	0	36
1542	0	37
1543	0	38
1544	0	38
1545	0	40
1546	0	39
1547	0	39
1548	0	39
1549	0	40
1550	0	37
1551	1	37
1552	0	33
1553	0	35
1554	0	37
1555	0	35
1556	0	35
1557	1	38
1558	0	37
1559	0	36
1560	0	36
1561	0	37
1562	0	38
1563	0	34
1564	0	35
1565	1	38
1566	0	39
1567	0	35
1568	0	38
1569	0	40
1570	0	39
1571	0	41
1572	0	39
1573	0	42
1574	0	43
1575	1	42
1576	2	45
1577	1	43
1578	0	44
1579	0	41
1580	0	41
1581	2	48
1582	0	47
1583	0	42
1584	0	42
1585	0	41
1586	0	40
1587	0	44
1588	0	43
1589	1	42
1590	0	38
1591	0	39
1592	1	42
1593	0	42
1594	0	44
1595	0	42
1596	0	46
1597	0	44
1598	0	40
1599	0	36
1600	0	43
1601	0	37
1602	0	38
1603	0	40
1604	0	42
1605	2	39
1606	2	37
1607	1	41
1608	2	36
1609	0	37
1610	0	38
1611	0	39
1612	0	40
1613	0	38
1614	0	38
1615	0	41
1616	0	41
1617	0	43
1618	0	40
1619	0	39
1620	0	35
1621	0	40
1622	0	39
1623	0	40
1624	0	42
1625	0	39
1626	2	38
1627	2	41
1628	1	38
1629	1	39
1630	0	34
1631	0	39
1632	1	37
1633	0	40
1634	1	37
1635	1	34
1636	1	36
1637	2	38
1638	1	39
1639	2	39
1640	0	36
1641	1	35
1642	0	36
1643	0	38
1644	0	41
1645	0	41
1646	2	43
1647	0	41
1648	0	39
1649	0	37
1650	0	37
1651	0	38
1652	0	36
1653	0	41
1654	0	41
1655	0	41
1656	0	39
1657	0	37
1658	0	35
1659	0	34
1660	1	33
1661	0	39
1662	0	40
1663	0	36
1664	0	33
1665	0	31
1666	0	35
1667	0	32
1668	0	35
1669	0	37
1670	0	32
1671	0	37
1672	0	36
1673	0	35
1674	0	38
1675	0	34
1676	0	35
1677	0	33
1678	0	32
1679	0	36
1680	0	36
1681	1	36
1682	0	32
1683	0	40
1684	0	30
1685	0	32
1686	0	37
1687	0	31
1688	0	34
1689	0	37
1690	0	38
1691	0	36
1692	0	30
1693	1	42
1694	0	35
1695	0	37
1696	0	32
1697	0	29
1698	0	33
1699	0	30
1700	0	33
1701	0	33
1702	0	34
1703	1	36
1704	0	33
1705	0	34
1706	0	36
1707	0	32
1708	0	33
1709	1	32
1710	0	34
1711	0	33
1712	0	32
1713	0	37
1714	0	37
1715	0	32
1716	0	35
1717	0	41
1718	0	33
1719	0	35
1720	0	34
1721	0	35
1722	0	34
1723	0	33
1724	0	36
1725	0	42
1726	0	33
1727	0	40
1728	0	34
1729	0	36
1730	0	39
1731	0	36
1732	1	40
1733	0	40
1734	2	34
1735	0	37
1736	0	36
1737	0	41
1738	1	38
1739	1	36
1740	2	37
1741	0	38
1742	0	38
1743	0	43
1744	0	38
1745	1	36
1746	0	37
1747	0	36
1748	0	39
1749	0	35
1750	1	37
1751	0	36
1752	0	32
1753	0	35
1754	0	37
1755	0	38
1756	0	36
1757	0	33
1758	0	34
1759	0	30
1760	0	34
1761	1	32
1762	0	35
1763	0	33
1764	0	32
1765	0	38
1766	0	35
1767	0	38
1768	0	38
1769	0	36
1770	0	36
1771	0	39
1772	0	35
1773	0	32
1774	0	33
1775	0	35
1776	0	34
1777	0	32
1778	1	33
1779	1	34
1780	0	33
1781	0	37
1782	0	39
1783	0	39
1784	0	38
1785	0	36
1786	0	38
1787	0	39
1788	0	36
1789	0	38
1790	0	40
1791	1	39
1792	0	38
1793	0	41
1794	0	40
1795	0	39
1796	0	37
1797	2	40
1798	0	37
1799	0	40
1800	2	42
1801	1	38
1802	1	37
1803	1	37
1804	1	39
1805	0	36
1806	0	38
1807	0	40
1808	0	39
1809	0	43
1810	0	45
1811	1	42
1812	2	40
1813	0	37
1814	0	39
1815	0	38
1816	0	42
1817	0	39
1818	0	38
1819	1	38
1820	0	32
1821	1	32
1822	0	36
1823	0	32
1824	0	34
1825	0	33
1826	0	34
1827	0	37
1828	0	37
1829	0	36
1830	0	38
1831	0	38
1832	0	43
1833	0	40
1834	0	44
1835	1	44
1836	1	36
1837	2	36
1838	1	39
1839	1	36
1840	1	38
1841	0	39
1842	0	38
1843	0	39
1844	0	38
1845	0	30
1846	0	33
1847	0	28
1848	0	30
1849	0	30
1850	0	32
1851	0	28
1852	0	29
1853	0	34
1854	0	31
1855	0	31
1856	0	29
1857	0	34
1858	0	37
1859	0	36
1860	0	31
1861	0	33
1862	0	33
1863	0	38
1864	0	32
1865	0	31
1866	0	29
1867	0	33
1868	0	31
1869	0	38
1870	0	34
1871	0	35
1872	0	35
1873	0	40
1874	0	38
1875	0	36
1876	0	28
1877	0	32
1878	0	31
1879	0	27
1880	0	32
1881	0	33
1882	0	31
1883	0	30
1884	1	33
1885	1	39
1886	1	28
1887	1	31
1888	1	30
1889	0	37
1890	0	32
1891	0	33
1892	0	32
1893	1	29
1894	0	27
1895	0	31
1896	0	32
1897	0	32
1898	0	32
1899	0	30
1900	0	30
1901	0	34
1902	0	32
1903	0	34
1904	0	31
1905	1	33
1906	1	31
1907	2	34
1908	1	33
1909	0	31
1910	0	34
1911	0	36
1912	0	32
1913	0	33
1914	0	35
1915	0	37
1916	0	32
1917	0	32
1918	0	34
1919	0	30
1920	0	32
1921	0	30
1922	0	32
1923	0	30
1924	0	31
1925	0	28
1926	0	32
1927	1	35
1928	1	35
1929	0	35
1930	0	39
1931	0	33
1932	0	35
1933	0	39
1934	0	34
1935	0	33
1936	0	32
1937	0	37
1938	0	35
1939	0	31
1940	0	36
1941	0	36
1942	0	36
1943	0	33
1944	0	33
1945	0	36
1946	0	39
1947	0	37
1948	0	40
1949	0	35
1950	0	41
1951	0	29
1952	0	31
1953	0	35
1954	0	37
1955	0	39
1956	0	39
1957	0	36
1958	0	37
1959	0	41
1960	0	38
1961	0	36
1962	0	37
1963	0	39
1964	0	37
1965	0	32
1966	0	34
1967	0	33
1968	0	36
1969	0	33
1970	0	34
1971	0	34
1972	0	33
1973	1	30
1974	0	31
1975	0	33
1976	0	28
1977	0	33
1978	0	33
1979	0	31
1980	0	34
1981	0	35
1982	0	35
1983	0	36
1984	0	35
1985	0	34
1986	0	34
1987	0	34
1988	0	34
1989	0	35
1990	1	33
1991	0	34
1992	1	33
1993	0	39
1994	0	33
1995	0	31
1996	0	30
1997	1	31
[truncated: 98,002 more rows]
