# Supplementary material for: Learning ecosystem-scale dynamics from microbiome data with MDSINE2
Source: Nat Microbiol. 2025 Sep 9;10(10):2550–64. doi: 10.1038/s41564-025-02112-6 (PMC12488492; doi:10.1038/s41564-025-02112-6)
Supplement: Supplementary file 9 — Raw data for plots with an associated statistical test. [file 41564_2025_2112_MOESM9_ESM.xlsx]

## Sheet: Raw Counts
	0	1	2	3	4	5	6	7	8	9	10	11	12	13	14	15	16	17	18	19	20	21	22	23	24	25	26	27	28	29
Actinobacteria Actinobacteria Bifidobacteriales Bifidobacteriaceae	5	0	0	0	0	0	6	0	0	0	0	0	0	0	0	0	0	0	0	0	0	0	0	0	0	0	0	0	0	0
Actinobacteria Actinobacteria Geodermatophilales Geodermatophilaceae	0	0	0	0	0	0	0	0	0	0	0	0	0	0	0	0	0	0	0	0	0	0	0	0	0	0	0	0	0	0
Actinobacteria Actinobacteria Mycobacteriales Lawsonellaceae	0	0	0	0	0	0	0	0	0	0	0	0	0	0	0	0	0	0	0	0	0	0	0	0	0	0	0	0	0	0
Actinobacteria Actinobacteria Propionibacteriales Nocardioidaceae	0	0	0	0	0	0	0	0	0	0	0	0	0	0	0	0	0	0	0	0	0	0	0	0	0	0	0	0	0	0
Actinobacteria Actinobacteria Streptosporangiales Nocardiopsaceae	0	0	0	0	0	0	0	0	0	0	0	0	0	0	0	0	0	0	0	0	0	0	0	0	0	0	0	0	0	0
Actinobacteria Coriobacteriia Coriobacteriales Coriobacteriaceae	0	0	0	0	0	0	0	0	0	0	0	0	0	0	0	0	0	0	0	0	0	0	0	0	0	42	0	0	0	0
Actinobacteria Coriobacteriia Eggerthellales Eggerthellaceae	0	14	0	0	2	0	10	84	1	0	0	5	10	35	1	0	0	1	3	14	0	0	0	2	1	78	0	0	0	1
Bacteroidetes Bacteroidia Bacteroidales Bacteroidaceae	194223	61556	121030	150865	181907	141367	237929	81522	158835	177341	162928	137925	242106	65827	157168	167661	185389	140829	235740	71011	160816	167072	178384	128103	193747	65380	153649	160813	193843	132788
Bacteroidetes Bacteroidia Bacteroidales Barnesiellaceae	0	51	0	0	1	3	5	0	2	3	0	3	6	1	0	0	2	1	0	0	0	1	0	0	0	202	5	7	0	0
Bacteroidetes Bacteroidia Bacteroidales Muribaculaceae	0	0	0	0	0	0	0	0	0	0	1	0	0	3	0	0	0	0	14	2	0	0	1	0	7	4	0	0	0	0
Bacteroidetes Bacteroidia Bacteroidales Odoribacteraceae	0	129	0	0	1	0	0	0	0	0	2	0	1	0	0	0	0	0	0	0	0	1	1	0	1	68	0	0	2	0
Bacteroidetes Bacteroidia Bacteroidales Porphyromonadaceae	10286	5612	8016	11372	14884	19221	12363	8533	10381	8275	13358	21479	11295	6159	10298	10122	17535	23026	12564	4645	12669	9262	13332	16538	13291	4940	11202	9079	16367	24752
Bacteroidetes Bacteroidia Bacteroidales Prevotellaceae	2	0	10	8	1	29	0	0	4	5	3	0	0	0	2	3	18	3	28	0	6	3	2	5	1	0	4	5	1	2
Bacteroidetes Bacteroidia Bacteroidales Rikenellaceae	449	1571	269	708	544	2474	319	2309	156	492	302	336	418	1585	129	729	259	499	291	2748	193	382	249	509	359	1028	295	718	216	539
Bacteroidetes Bacteroidia Bacteroidales unknown	0	0	0	0	0	0	0	0	0	0	3	0	0	0	0	0	0	0	0	2	0	0	0	0	0	0	0	0	0	0
Bacteroidetes Chitinophagia Chitinophagales Chitinophagaceae	0	0	0	0	0	0	0	0	0	0	0	0	0	0	0	0	0	0	0	0	0	0	0	0	0	0	0	0	0	0
Bacteroidetes Cytophagia Cytophagales Cytophagaceae	0	0	0	0	0	0	0	0	0	0	0	0	0	0	0	0	0	0	0	0	0	0	0	0	0	0	0	0	0	0
Bacteroidetes Flavobacteriia Flavobacteriales Weeksellaceae	0	0	0	0	0	0	0	0	0	0	0	0	0	0	0	0	0	0	0	0	0	0	0	0	0	0	0	0	0	0
Bacteroidetes unknown unknown unknown	0	0	0	0	0	0	0	0	0	0	0	0	0	0	0	0	0	0	0	0	3	0	0	0	0	0	0	0	0	0
Chloroflexi Anaerolineae Anaerolineales Anaerolineaceae	0	0	0	0	0	0	0	0	0	0	0	0	0	0	0	0	0	0	0	0	0	0	0	0	0	0	0	0	0	0
Chloroflexi Caldilineae Caldilineales Caldilineaceae	0	0	0	0	0	0	0	0	0	0	0	0	0	0	0	0	0	0	0	0	0	0	0	0	0	0	0	0	0	0
Cyanobacteria/Chloroplast Chloroplast Chloroplast Streptophyta	0	0	0	0	0	0	0	0	0	0	0	0	0	0	0	0	0	0	0	0	0	0	0	0	0	0	0	0	0	0
Deinococcus-Thermus Deinococci Deinococcales Deinococcaceae	0	0	0	0	0	0	0	0	0	0	0	0	0	0	0	0	0	0	0	0	0	0	0	0	0	0	0	0	0	0
Euryarchaeota Methanobacteria Methanobacteriales Methanobacteriaceae	0	0	0	0	0	0	0	0	0	0	0	0	0	0	0	0	0	0	0	0	0	0	0	0	0	0	0	0	0	0
Firmicutes Bacilli Bacillales Bacillaceae_1	0	0	0	0	0	0	0	0	0	0	0	0	0	0	0	0	0	0	0	0	0	0	0	0	0	0	0	0	0	0
Firmicutes Bacilli Bacillales Bacillales_Incertae_Sedis_X	0	0	0	0	0	0	0	0	0	0	0	0	0	0	0	0	0	0	0	0	0	0	0	0	0	0	0	0	0	0
Firmicutes Bacilli Bacillales Paenibacillaceae_1	0	0	0	0	0	0	0	0	0	0	0	0	0	0	0	0	0	0	0	0	0	0	0	0	0	0	0	0	0	0
Firmicutes Bacilli Lactobacillales Enterococcaceae	1	21	0	0	0	52	1	8	0	0	0	0	0	5	0	0	0	13	0	4	0	0	2	0	3	9	0	0	0	3
Firmicutes Bacilli Lactobacillales Lactobacillaceae	0	0	0	0	0	0	1	0	0	0	0	0	0	0	0	1	0	0	1	0	0	0	0	0	0	0	0	0	0	0
Firmicutes Bacilli Lactobacillales Streptococcaceae	1	328	0	0	1	0	1	118	0	0	0	0	0	45	0	0	0	0	4	32	0	0	0	0	5	213	0	0	0	0
Firmicutes Bacilli Lactobacillales unknown	0	0	0	0	0	0	0	0	0	0	0	0	0	0	0	0	0	0	0	0	0	0	0	0	0	0	0	0	0	0
Firmicutes Clostridia Clostridiales Catabacteriaceae	0	0	0	0	0	0	0	0	0	0	0	0	0	0	0	0	0	0	0	0	0	0	0	0	0	0	0	0	0	0
Firmicutes Clostridia Clostridiales Christensenellaceae	0	37	0	0	0	0	0	0	0	0	1	0	0	0	0	0	0	1	0	0	0	0	0	2	0	17	0	0	0	2
Firmicutes Clostridia Clostridiales Clostridiaceae_1	13	0	0	0	0	0	106	0	0	0	0	0	6	0	0	0	0	0	0	0	0	0	0	0	21	0	0	0	0	0
Firmicutes Clostridia Clostridiales Clostridiales_Incertae_Sedis_XIII	4	8	2	58	15	12	0	0	3	32	18	2	0	6	2	53	14	8	0	0	10	124	16	6	11	25	22	18	16	1
Firmicutes Clostridia Clostridiales Eubacteriaceae	0	28	8	0	6	130	0	0	0	8	17	1	0	0	7	10	65	67	0	1	0	3	4	176	0	24	1	1	7	109
Firmicutes Clostridia Clostridiales Lachnospiraceae	32294	20389	28423	2053	9091	15663	42739	21979	26804	5385	8880	18999	36270	23346	21650	3954	8753	12774	37196	15668	18036	1640	12351	9454	32315	22863	23064	3310	12457	13159
Firmicutes Clostridia Clostridiales Peptostreptococcaceae	2	40	0	0	0	77	4	147	0	0	5	1	0	321	0	5	2	0	0	142	0	0	0	0	0	111	0	0	0	0
Firmicutes Clostridia Clostridiales Ruminococcaceae	4652	7671	1237	309	2275	2749	7456	5347	1941	841	1686	2656	8793	7858	2112	1271	1888	2643	8487	4921	1373	392	827	2792	5132	9588	2699	741	2159	3251
Firmicutes Clostridia Clostridiales unknown	0	62	167	0	56	96	2	7	72	15	33	339	1	15	69	23	48	125	0	1	54	6	111	289	13	55	118	4	36	92
Firmicutes Clostridia unknown unknown	0	2	0	1	0	0	0	0	0	0	0	0	0	0	0	0	0	0	0	0	0	0	0	0	0	0	0	0	0	0
Firmicutes Erysipelotrichia Erysipelotrichales Erysipelatoclostridiaceae	2	33	0	374	114	174	4	32	14	90	85	135	4	17	7	190	129	403	6	25	1	20	7	86	3	49	1	20	128	707
Firmicutes Erysipelotrichia Erysipelotrichales Erysipelotrichaceae	463	1703	435	6752	1661	2773	837	1228	502	4423	1259	1762	865	1546	522	4390	1201	1670	877	1664	618	12718	1312	2428	781	2248	543	6547	1078	965
Firmicutes Erysipelotrichia Erysipelotrichales unknown	0	0	0	0	0	0	0	0	0	0	0	0	0	0	0	0	0	0	0	0	0	0	0	0	0	0	0	0	0	0
Firmicutes Negativicutes Acidaminococcales Acidaminococcaceae	3	1784	19	41	21	31	14	0	17	14	10	2	6	1	11	21	14	7	5	0	12	34	13	2	8	510	29	12	13	16
Firmicutes Negativicutes Selenomonadales Selenomonadaceae	0	0	0	0	0	0	0	0	0	0	0	0	0	0	0	0	0	0	0	0	0	0	0	0	0	0	0	0	0	0
Firmicutes Negativicutes Veillonellales Veillonellaceae	0	0	0	0	0	0	2	0	0	0	0	0	1255	5	0	0	0	0	9	0	0	0	0	0	127	0	0	0	0	0
Firmicutes Negativicutes unknown unknown	0	0	0	0	0	0	0	0	0	0	0	0	0	0	0	0	0	0	0	0	0	0	0	0	0	0	0	0	0	0
Firmicutes unknown unknown unknown	0	7	0	0	0	0	0	0	0	0	0	0	0	47	43	0	0	0	3	0	0	0	0	0	2	0	1	0	0	14
Fusobacteria Fusobacteriia Fusobacteriales Fusobacteriaceae	2	0	0	0	2	0	0	2	0	0	0	0	0	2	0	0	0	0	0	0	0	0	0	0	0	0	0	0	0	0
Lentisphaerae Lentisphaeria Victivallales Victivallaceae	0	0	0	0	0	0	0	0	0	0	0	0	0	0	0	0	0	0	0	0	0	0	0	0	0	0	0	0	0	0
Proteobacteria Alphaproteobacteria Caulobacterales Caulobacteraceae	0	0	0	0	0	0	0	0	0	0	0	0	0	0	0	0	0	0	0	0	0	0	0	0	0	0	0	0	0	0
Proteobacteria Alphaproteobacteria Kiloniellales Kiloniellaceae	0	0	0	0	0	0	0	0	0	0	0	0	0	0	0	0	0	0	0	0	0	0	0	0	0	0	0	0	0	0
Proteobacteria Alphaproteobacteria Rhizobiales Aurantimonadaceae	0	0	0	0	0	0	0	0	0	0	0	0	0	0	0	0	0	0	0	0	0	0	0	0	0	0	0	0	0	0
Proteobacteria Alphaproteobacteria Rhizobiales Boseaceae	0	0	0	0	0	0	0	0	0	0	0	0	0	0	0	0	0	0	0	0	0	0	0	0	0	0	0	0	0	0
Proteobacteria Alphaproteobacteria Rhizobiales Bradyrhizobiaceae	0	0	0	0	0	0	0	0	0	0	0	0	0	0	0	0	0	0	0	0	0	0	0	0	0	0	0	0	0	0
Proteobacteria Alphaproteobacteria Rhizobiales Devosiaceae	0	0	0	0	0	0	0	0	0	0	0	0	0	0	0	0	0	0	0	0	0	0	0	0	0	0	0	0	0	0
Proteobacteria Alphaproteobacteria Rhizobiales Pleomorphomonadaceae	0	0	0	0	0	0	0	0	0	0	0	0	0	0	0	0	0	0	0	0	0	0	0	0	0	0	0	0	0	0
Proteobacteria Alphaproteobacteria Rhizobiales Rhizobiaceae	0	0	0	0	0	0	0	0	0	0	0	0	0	0	0	0	0	0	0	0	0	0	0	0	0	0	0	0	0	0
Proteobacteria Alphaproteobacteria Rhizobiales Stappiaceae	0	0	0	0	0	0	0	0	0	0	0	0	0	0	0	0	0	0	0	0	0	0	0	0	0	0	0	0	0	0
Proteobacteria Alphaproteobacteria Rhizobiales unknown	0	0	0	0	0	0	0	0	0	0	0	0	0	0	0	0	0	0	0	0	0	0	0	0	0	0	0	0	0	0
Proteobacteria Alphaproteobacteria Rhodobacterales Rhodobacteraceae	0	0	0	0	0	0	0	0	0	0	0	0	0	0	0	0	0	0	0	0	0	0	0	0	0	0	0	0	0	0
Proteobacteria Alphaproteobacteria Rhodospirillales Azospirillaceae	0	0	0	0	0	0	0	0	0	0	0	0	0	0	0	0	0	0	0	0	0	0	0	0	0	0	0	0	0	0
Proteobacteria Alphaproteobacteria Rhodospirillales Rhodospirillaceae	0	0	0	0	0	0	0	0	0	0	0	0	0	0	0	0	0	0	0	0	0	0	0	0	0	0	0	0	0	0
Proteobacteria Alphaproteobacteria Rhodospirillales unknown	0	0	0	0	0	0	0	0	0	0	0	0	0	0	0	0	0	0	0	0	0	0	0	0	0	0	0	0	0	0
Proteobacteria Alphaproteobacteria Sphingomonadales Erythrobacteraceae	0	0	0	0	0	0	0	0	0	0	0	0	0	0	0	0	0	0	0	0	0	0	0	0	0	0	0	0	0	0
Proteobacteria Alphaproteobacteria Sphingomonadales Sphingomonadaceae	0	0	0	0	0	0	0	0	0	0	0	0	0	0	0	0	0	0	0	0	0	0	0	0	0	0	0	0	0	0
Proteobacteria Alphaproteobacteria Sphingomonadales Sphingosinicellaceae	0	0	0	0	0	0	0	0	0	0	0	0	0	0	0	0	0	0	0	0	0	0	0	0	0	0	0	0	0	0
Proteobacteria Betaproteobacteria Burkholderiales Burkholderiaceae	0	0	0	0	0	0	0	0	0	0	0	0	0	0	0	0	0	0	0	0	0	0	0	0	0	0	0	0	0	0
Proteobacteria Betaproteobacteria Burkholderiales Comamonadaceae	0	0	0	0	0	0	0	0	0	0	0	0	0	0	1	0	0	0	0	0	0	0	0	0	0	0	0	0	0	0
Proteobacteria Betaproteobacteria Burkholderiales Oxalobacteraceae	0	0	0	0	0	0	0	0	0	0	0	0	0	0	0	0	0	0	0	0	0	0	0	0	0	0	0	0	0	0
Proteobacteria Betaproteobacteria Burkholderiales Sutterellaceae	21569	5372	14245	30070	18751	12731	29543	5318	22370	29604	19993	12924	28737	6213	17282	26870	21597	12589	23393	5814	21493	37065	18694	14352	25506	3846	21177	32233	17274	15478
Proteobacteria Betaproteobacteria Burkholderiales unknown	0	0	0	0	0	0	0	0	0	0	0	0	0	0	0	0	0	0	0	0	0	0	0	0	0	0	0	0	0	0
Proteobacteria Deltaproteobacteria Bdellovibrionales Bdellovibrionaceae	0	0	0	0	0	0	0	0	0	0	0	0	0	0	0	0	0	0	0	0	0	0	0	0	0	0	0	0	0	0
Proteobacteria Deltaproteobacteria Desulfovibrionales Desulfovibrionaceae	3	3072	3	2	102	87	40	0	7	8	117	47	55	3	0	10	152	116	19	0	2	13	48	17	5	2328	1	2	65	95
Proteobacteria Deltaproteobacteria unknown unknown	0	0	0	0	0	0	0	0	0	0	0	0	0	0	0	0	0	0	0	0	0	0	0	0	0	0	0	0	0	0
Proteobacteria Gammaproteobacteria Chromatiales Chromatiaceae	0	0	0	0	0	0	0	0	0	0	0	0	0	0	0	0	0	0	0	0	0	0	0	0	0	0	0	0	0	0
Proteobacteria Gammaproteobacteria Enterobacterales Enterobacteriaceae	0	44	10	95	17	88	0	11	46	57	15	6	0	11	0	52	21	15	17	0	24	119	21	26	6	112	98	52	6	7
Proteobacteria Gammaproteobacteria Enterobacterales Morganellaceae	0	0	0	0	0	0	0	0	0	0	0	0	0	0	0	0	0	0	3	0	0	4	0	1	0	0	0	0	0	0
Proteobacteria Gammaproteobacteria Legionellales Legionellaceae	0	0	0	0	0	0	0	0	0	0	0	0	0	0	0	0	0	0	0	0	0	0	0	0	0	0	0	0	0	0
Proteobacteria Gammaproteobacteria Pasteurellales Pasteurellaceae	0	0	0	0	0	0	0	0	0	0	0	0	0	0	0	0	0	0	0	0	0	0	0	0	0	0	0	0	0	0
Proteobacteria Gammaproteobacteria Pseudomonadales Moraxellaceae	0	0	0	0	10	7	0	1	0	0	13	2	0	0	0	0	301	15	0	0	0	0	1	102	0	0	0	0	0	0
Proteobacteria Gammaproteobacteria Pseudomonadales Pseudomonadaceae	0	0	0	0	0	0	0	0	0	0	0	0	0	0	0	0	0	0	0	0	0	0	0	0	0	0	0	0	0	0
Proteobacteria Gammaproteobacteria Xanthomonadales Xanthomonadaceae	0	0	0	0	0	0	0	0	0	0	0	0	0	0	0	0	0	0	0	0	0	0	0	0	0	0	0	0	0	0
Proteobacteria Hydrogenophilalia Hydrogenophilales Hydrogenophilaceae	0	0	0	0	0	0	0	0	0	0	0	0	0	0	0	0	0	0	0	0	0	0	0	0	0	0	0	0	0	0
Proteobacteria Oligoflexia Bacteriovoracales Bacteriovoracaceae	0	0	0	0	0	0	0	0	0	0	0	0	0	0	0	0	0	0	0	0	0	0	0	0	0	0	0	0	0	0
Proteobacteria unknown unknown unknown	0	0	2	0	0	0	0	0	0	1	0	0	0	0	0	0	0	0	0	0	0	0	0	0	0	6	0	0	0	0
Verrucomicrobia Verrucomicrobiae Verrucomicrobiales Akkermansiaceae	75042	123226	60216	76000	65882	32974	105890	74674	60284	68277	69007	29861	80287	90379	34022	70355	44042	35211	84251	93781	54545	75128	62908	36561	84132	84308	59170	73382	59516	29722
Verrucomicrobia Verrucomicrobiae Verrucomicrobiales unknown	0	0	0	0	0	0	0	0	0	0	0	0	0	0	0	0	0	0	0	0	0	0	0	0	0	0	0	0	0	0
unknown unknown unknown unknown	0	0	0	0	2	1	0	0	0	0	0	0	0	0	0	0	0	0	5	0	0	0	0	3	0	0	0	0	0	3

## Sheet: Perturbation Windows
	subject	window	Total reads from days listed
0	10	0	16, 18, 21, 21.5
1	10	1	23, 23.5, 24, 25
2	10	1.5	32, 33, 35, 35.5
3	10	2	37, 37.5, 38, 39
4	10	2.5	46, 47, 50, 50.5
5	10	3	52, 52.5, 53, 54
6	6	0	16, 18, 21, 21.5
7	6	1	23, 23.5, 24, 25
8	6	1.5	32, 33, 35, 35.5
9	6	2	37, 37.5, 38, 39
10	6	2.5	46, 47, 50, 50.5
11	6	3	52, 52.5, 53, 54
12	7	0	16, 18, 21, 21.5
13	7	1	23, 23.5, 24, 25
14	7	1.5	32, 33, 35, 35.5
15	7	2	37, 37.5, 38, 39
16	7	2.5	46, 47, 50, 50.5
17	7	3	52, 52.5, 53, 54
18	8	0	16, 18, 21, 21.5
19	8	1	23, 23.5, 24, 25
20	8	1.5	32, 33, 35, 35.5
21	8	2	37, 37.5, 38, 39
22	8	2.5	46, 47, 50, 50.5
23	8	3	52, 52.5, 53, 54
24	9	0	16, 18, 21, 21.5
25	9	1	23, 23.5, 24, 25
26	9	1.5	32, 33, 35, 35.5
27	9	2	37, 37.5, 38, 39
28	9	2.5	46, 47, 50, 50.5
29	9	3	52, 52.5, 53, 54
