# Supplementary material for: Learning ecosystem-scale dynamics from microbiome data with MDSINE2
Source: Nat Microbiol. 2025 Sep 9;10(10):2550–64. doi: 10.1038/s41564-025-02112-6 (PMC12488492; doi:10.1038/s41564-025-02112-6)
Supplement: Supplementary file 10 — Raw data for plots with an associated statistical test. [file 41564_2025_2112_MOESM10_ESM.xlsx]

## Sheet: Raw Counts
	0	1	2	3	4	5	6	7	8	9	10	11	12	13	14	15	16	17	18	19	20	21	22	23
Actinobacteria	17	11	4	0	0	10	19	27	1	0	0	2	16	12	0	0	0	2	14	57	12	0	0	0
Bacteroidetes	229280	40385	119056	162747	179199	135975	208794	56311	135543	139153	205399	121966	223361	52241	114317	134623	174935	157808	199365	57243	173289	158558	190629	137597
Chloroflexi	0	0	0	0	0	0	0	0	0	0	0	0	0	0	0	0	0	0	0	0	0	0	0	0
Cyanobacteria/Chloroplast	0	0	0	0	0	0	0	0	0	0	0	0	0	0	0	0	0	0	0	0	0	0	0	0
Euryarchaeota	0	0	0	0	0	0	0	0	0	0	0	0	0	0	0	0	0	0	0	0	0	0	0	0
Firmicutes	35487	30832	38637	28187	17445	17488	40624	33996	29922	17598	12530	16745	52486	39890	25670	19918	14404	15465	47486	45151	41587	22939	16538	17196
Fusobacteria	1	1	1	0	0	0	0	0	0	0	0	0	0	0	0	0	0	0	0	0	0	3	0	0
Lentisphaerae	1	0	0	0	0	0	0	0	0	0	0	0	1	0	0	0	2	0	5	0	1	0	1	0
Proteobacteria	31368	13143	14207	79567	20261	22818	26900	19777	19065	26649	23565	12898	23667	11497	12765	56446	16257	11687	16679	9509	11409	66752	15099	23885
Verrucomicrobia	38775	83553	39000	4171	11977	329	38564	73864	25715	18874	26812	2161	56415	60946	29762	16330	24116	10530	45825	69028	14161	19537	15711	962
unknown	27	0	5	25	0	0	28	0	21	3	2	2	34	0	22	6	2	0	8	1	5	32	3	0

## Sheet: Perturbation Windows
	subject	window	Total reads from days listed
0	2	0	16, 18, 21, 21.5
1	2	1	23, 23.5, 24, 25
2	2	1.5	32, 33, 35, 35.5
3	2	2	37, 37.5, 38, 39
4	2	2.5	46, 47, 50, 50.5
5	2	3	52, 52.5, 53, 54
6	3	0	16, 18, 21, 21.5
7	3	1	23, 23.5, 24, 25
8	3	1.5	32, 33, 35, 35.5
9	3	2	37, 37.5, 38, 39
10	3	2.5	46, 47, 50, 50.5
11	3	3	52, 52.5, 53, 54
12	4	0	16, 18, 21, 21.5
13	4	1	23, 23.5, 24, 25
14	4	1.5	32, 33, 35, 35.5
15	4	2	37, 37.5, 38, 39
16	4	2.5	46, 47, 50, 50.5
17	4	3	52, 52.5, 53, 54
18	5	0	16, 18, 21, 21.5
19	5	1	23, 23.5, 24, 25
20	5	1.5	32, 33, 35, 35.5
21	5	2	37, 37.5, 38, 39
22	5	2.5	46, 47, 50, 50.5
23	5	3	52, 52.5, 53, 54
