# Supplementary material for: Learning ecosystem-scale dynamics from microbiome data with MDSINE2
Source: Nat Microbiol. 2025 Sep 9;10(10):2550–64. doi: 10.1038/s41564-025-02112-6 (PMC12488492; doi:10.1038/s41564-025-02112-6)
Supplement: Supplementary file 11 — Raw data for plots with an associated statistical test. [file 41564_2025_2112_MOESM11_ESM.xlsx]

## Sheet: Raw Counts
	0	1	2	3	4	5	6	7	8	9	10	11	12	13	14	15	16	17	18	19	20	21	22	23	24	25	26	27	28	29
Actinobacteria	5	14	0	0	2	0	16	84	1	0	0	5	10	35	1	0	0	1	3	14	0	0	0	2	1	120	0	0	0	1
Bacteroidetes	204960	68919	129325	162953	197338	163094	250616	92364	169378	186116	176597	159743	253826	73575	167597	178515	203203	164358	248637	78408	173687	176721	191969	145155	207406	71622	165155	170622	210429	158081
Chloroflexi	0	0	0	0	0	0	0	0	0	0	0	0	0	0	0	0	0	0	0	0	0	0	0	0	0	0	0	0	0	0
Cyanobacteria/Chloroplast	0	0	0	0	0	0	0	0	0	0	0	0	0	0	0	0	0	0	0	0	0	0	0	0	0	0	0	0	0	0
Deinococcus-Thermus	0	0	0	0	0	0	0	0	0	0	0	0	0	0	0	0	0	0	0	0	0	0	0	0	0	0	0	0	0	0
Euryarchaeota	0	0	0	0	0	0	0	0	0	0	0	0	0	0	0	0	0	0	0	0	0	0	0	0	0	0	0	0	0	0
Firmicutes	37435	32113	30291	9588	13240	21757	51167	28866	29353	10808	11994	23897	47200	33212	24423	9918	12114	17711	46588	22458	20104	14937	14643	15235	38421	35712	26478	10653	15894	18319
Fusobacteria	2	0	0	0	2	0	0	2	0	0	0	0	0	2	0	0	0	0	0	0	0	0	0	0	0	0	0	0	0	0
Lentisphaerae	0	0	0	0	0	0	0	0	0	0	0	0	0	0	0	0	0	0	0	0	0	0	0	0	0	0	0	0	0	0
Proteobacteria	21572	8488	14260	30167	18880	12913	29583	5330	22423	29670	20138	12979	28792	6227	17283	26932	22071	12735	23432	5814	21519	37201	18764	14498	25517	6292	21276	32287	17345	15580
Verrucomicrobia	75042	123226	60216	76000	65882	32974	105890	74674	60284	68277	69007	29861	80287	90379	34022	70355	44042	35211	84251	93781	54545	75128	62908	36561	84132	84308	59170	73382	59516	29722
unknown	0	0	0	0	2	1	0	0	0	0	0	0	0	0	0	0	0	0	5	0	0	0	0	3	0	0	0	0	0	3

## Sheet: Perturbation Windows
	subject	window	Total reads from days listed
0	10	0	16, 18, 21, 21.5
1	10	1	23, 23.5, 24, 25
2	10	1.5	32, 33, 35, 35.5
3	10	2	37, 37.5, 38, 39
4	10	2.5	46, 47, 50, 50.5
5	10	3	52, 52.5, 53, 54
6	6	0	16, 18, 21, 21.5
7	6	1	23, 23.5, 24, 25
8	6	1.5	32, 33, 35, 35.5
9	6	2	37, 37.5, 38, 39
10	6	2.5	46, 47, 50, 50.5
11	6	3	52, 52.5, 53, 54
12	7	0	16, 18, 21, 21.5
13	7	1	23, 23.5, 24, 25
14	7	1.5	32, 33, 35, 35.5
15	7	2	37, 37.5, 38, 39
16	7	2.5	46, 47, 50, 50.5
17	7	3	52, 52.5, 53, 54
18	8	0	16, 18, 21, 21.5
19	8	1	23, 23.5, 24, 25
20	8	1.5	32, 33, 35, 35.5
21	8	2	37, 37.5, 38, 39
22	8	2.5	46, 47, 50, 50.5
23	8	3	52, 52.5, 53, 54
24	9	0	16, 18, 21, 21.5
25	9	1	23, 23.5, 24, 25
26	9	1.5	32, 33, 35, 35.5
27	9	2	37, 37.5, 38, 39
28	9	2.5	46, 47, 50, 50.5
29	9	3	52, 52.5, 53, 54
