# Supplementary material for: Learning ecosystem-scale dynamics from microbiome data with MDSINE2
Source: Nat Microbiol. 2025 Sep 9;10(10):2550–64. doi: 10.1038/s41564-025-02112-6 (PMC12488492; doi:10.1038/s41564-025-02112-6)
Supplement: Supplementary file 12 — Raw data for plots with an associated statistical test. [file 41564_2025_2112_MOESM12_ESM.xlsx]

## Sheet: Growth Rate
Method	ReadDepth	Trial	NoiseLevel	Metric (Spearman)
MDSINE2	25000	7	medium	0.932149
MDSINE1	25000	7	medium	0.636364
glv-elastic_net	25000	7	medium	0.690855
glv-ridge	25000	7	medium	0.534545
MDSINE2	25000	1	medium	0.950781
MDSINE1	25000	1	medium	0.6
glv-elastic_net	25000	1	medium	0.525518
glv-ridge	25000	1	medium	0.661674
MDSINE2	25000	3	medium	0.951265
MDSINE1	25000	3	medium	0.624242
glv-elastic_net	25000	3	medium	0.876094
glv-ridge	25000	3	medium	0.591657
MDSINE2	25000	0	medium	0.940536
MDSINE1	25000	0	medium	0.721212
glv-elastic_net	25000	0	medium	0.469246
glv-ridge	25000	0	medium	0.486091
MDSINE2	25000	4	medium	0.941781
MDSINE1	25000	4	medium	0.781818
glv-elastic_net	25000	4	medium	0.243358
glv-ridge	25000	4	medium	0.113458
MDSINE2	25000	2	medium	0.933201
MDSINE1	25000	2	medium	0.793939
glv-elastic_net	25000	2	medium	0.439229
glv-ridge	25000	2	medium	0.353796
MDSINE2	25000	9	medium	0.972067
MDSINE1	25000	9	medium	0.587879
glv-elastic_net	25000	9	medium	0.476632
glv-ridge	25000	9	medium	0.442681
MDSINE2	25000	8	medium	0.980934
MDSINE1	25000	8	medium	0.660606
glv-elastic_net	25000	8	medium	0.0812395
glv-ridge	25000	8	medium	0.420404
MDSINE2	25000	6	medium	0.966901
MDSINE1	25000	6	medium	0.272727
glv-elastic_net	25000	6	medium	0.640493
glv-ridge	25000	6	medium	0.386727
MDSINE2	25000	5	medium	0.961372
MDSINE1	25000	5	medium	0.684848
glv-elastic_net	25000	5	medium	0.650329
glv-ridge	25000	5	medium	0.56927

## Sheet: Interaction Strengths
Method	ReadDepth	Trial	NoiseLevel	Metric (Spearman)
MDSINE2	25000	7	medium	0.748926
MDSINE1	25000	7	medium	0.761369
glv-elastic_net	25000	7	medium	0.0559216
glv-ridge	25000	7	medium	0.0593386
MDSINE2	25000	1	medium	0.664935
MDSINE1	25000	1	medium	0.678004
glv-elastic_net	25000	1	medium	-0.036904
glv-ridge	25000	1	medium	-0.000895499
MDSINE2	25000	3	medium	0.747336
MDSINE1	25000	3	medium	0.672351
glv-elastic_net	25000	3	medium	0.0165796
glv-ridge	25000	3	medium	-0.0304234
MDSINE2	25000	0	medium	0.76135
MDSINE1	25000	0	medium	0.636838
glv-elastic_net	25000	0	medium	0.0935797
glv-ridge	25000	0	medium	0.0486044
MDSINE2	25000	4	medium	0.71847
MDSINE1	25000	4	medium	0.693046
glv-elastic_net	25000	4	medium	0.153039
glv-ridge	25000	4	medium	0.157938
MDSINE2	25000	2	medium	0.759382
MDSINE1	25000	2	medium	0.688111
glv-elastic_net	25000	2	medium	0.115319
glv-ridge	25000	2	medium	0.0946873
MDSINE2	25000	9	medium	0.793697
MDSINE1	25000	9	medium	0.659301
glv-elastic_net	25000	9	medium	0.0644406
glv-ridge	25000	9	medium	0.0789689
MDSINE2	25000	8	medium	0.742641
MDSINE1	25000	8	medium	0.819735
glv-elastic_net	25000	8	medium	0.0782739
glv-ridge	25000	8	medium	-0.105162
MDSINE2	25000	6	medium	0.723219
MDSINE1	25000	6	medium	0.61409
glv-elastic_net	25000	6	medium	-0.0115577
glv-ridge	25000	6	medium	-0.0500655
MDSINE2	25000	5	medium	0.749975
MDSINE1	25000	5	medium	0.756493
glv-elastic_net	25000	5	medium	0.0469784
glv-ridge	25000	5	medium	0.0974091

## Sheet: Network Topology
Method	ReadDepth	Trial	NoiseLevel	AUROC
MDSINE2	25000	7	medium	0.917438
MDSINE1	25000	7	medium	0.823302
glv-elastic_net	25000	7	medium	0.712963
glv-ridge	25000	7	medium	0.69213
MDSINE2	25000	1	medium	0.876157
MDSINE1	25000	1	medium	0.770448
glv-elastic_net	25000	1	medium	0.719907
glv-ridge	25000	1	medium	0.599537
MDSINE2	25000	3	medium	0.892747
MDSINE1	25000	3	medium	0.804398
glv-elastic_net	25000	3	medium	0.718364
glv-ridge	25000	3	medium	0.718364
MDSINE2	25000	0	medium	0.915123
MDSINE1	25000	0	medium	0.830247
glv-elastic_net	25000	0	medium	0.540895
glv-ridge	25000	0	medium	0.554784
MDSINE2	25000	4	medium	0.937886
MDSINE1	25000	4	medium	0.817901
glv-elastic_net	25000	4	medium	0.666667
glv-ridge	25000	4	medium	0.667438
MDSINE2	25000	2	medium	0.926698
MDSINE1	25000	2	medium	0.774691
glv-elastic_net	25000	2	medium	0.738426
glv-ridge	25000	2	medium	0.724537
MDSINE2	25000	9	medium	0.922068
MDSINE1	25000	9	medium	0.815201
glv-elastic_net	25000	9	medium	0.60571
glv-ridge	25000	9	medium	0.604938
MDSINE2	25000	8	medium	0.968364
MDSINE1	25000	8	medium	0.861111
glv-elastic_net	25000	8	medium	0.675926
glv-ridge	25000	8	medium	0.616512
MDSINE2	25000	6	medium	0.850694
MDSINE1	25000	6	medium	0.738812
glv-elastic_net	25000	6	medium	0.621914
glv-ridge	25000	6	medium	0.594136
MDSINE2	25000	5	medium	0.911265
MDSINE1	25000	5	medium	0.827932
glv-elastic_net	25000	5	medium	0.602623
glv-ridge	25000	5	medium	0.588735

## Sheet: Forecasting
Method	ReadDepth	Trial	NoiseLevel	Metric
MDSINE2	25000	7	medium	0.388541
MDSINE1	25000	7	medium	1.32498
glv-elastic_net	25000	7	medium	1.26266
glv-ridge	25000	7	medium	1.28553
MDSINE2	25000	1	medium	0.679269
MDSINE1	25000	1	medium	0.999322
glv-elastic_net	25000	1	medium	1.26988
glv-ridge	25000	1	medium	1.21513
MDSINE2	25000	3	medium	0.410796
MDSINE1	25000	3	medium	1.19542
glv-elastic_net	25000	3	medium	1.08524
glv-ridge	25000	3	medium	1.20132
MDSINE2	25000	0	medium	0.641229
MDSINE1	25000	0	medium	1.11753
glv-elastic_net	25000	0	medium	0.980675
glv-ridge	25000	0	medium	0.960021
MDSINE2	25000	4	medium	0.553281
MDSINE1	25000	4	medium	0.925517
glv-elastic_net	25000	4	medium	1.07268
glv-ridge	25000	4	medium	1.07931
MDSINE2	25000	2	medium	0.507238
MDSINE1	25000	2	medium	1.13509
glv-elastic_net	25000	2	medium	0.8897
glv-ridge	25000	2	medium	0.887786
MDSINE2	25000	9	medium	0.420304
MDSINE1	25000	9	medium	1.14889
glv-elastic_net	25000	9	medium	0.970122
glv-ridge	25000	9	medium	0.934489
MDSINE2	25000	8	medium	0.623281
MDSINE1	25000	8	medium	1.08381
glv-elastic_net	25000	8	medium	1.28519
glv-ridge	25000	8	medium	1.1647
MDSINE2	25000	6	medium	0.44386
MDSINE1	25000	6	medium	1.1953
glv-elastic_net	25000	6	medium	1.21136
glv-ridge	25000	6	medium	1.21526
MDSINE2	25000	5	medium	0.330307
MDSINE1	25000	5	medium	1.06204
glv-elastic_net	25000	5	medium	1.18736
glv-ridge	25000	5	medium	1.14146
