# Supplementary material for: Learning ecosystem-scale dynamics from microbiome data with MDSINE2
Source: Nat Microbiol. 2025 Sep 9;10(10):2550–64. doi: 10.1038/s41564-025-02112-6 (PMC12488492; doi:10.1038/s41564-025-02112-6)
Supplement: Supplementary file 13 — Raw data for plots with an associated statistical test. [file 41564_2025_2112_MOESM13_ESM.xlsx]

## Sheet: Sheet1
TrajReplicate	NumPerts	DataReplicate	NumMice	Timeseries	Method	PerturbationAUROC	PerturbationSpearman	GrowthSpearman
0	3	0	4	all	MDSINE2	0.930788	0.571641	0.749601
0	3	0	4	all	RA-MDSINE2	0.547296	0.322886	0.325469
0	3	0	4	all	MDSINE2_nomodule	0.915929	0.507345	0.867303
0	3	0	4	all	RA-MDSINE2_nomodule	0.849544	0.296689	0.761342
0	3	0	4	all	glv_elastic_net	0.651705	0.220628	0.586027
0	3	0	4	all	glv_ridge	0.661129	0.256166	0.716411
0	3	0	4	all	glv-ra_elastic_net	0.648374	-0.126245	0.230193
0	3	0	4	all	glv-ra_ridge	0.647278	-0.0473207	0.208469
0	3	0	4	thin1	MDSINE2	0.935193	0.567347	0.674704
0	3	0	4	thin1	RA-MDSINE2	0.60796	0.367627	0.518559
0	3	0	4	thin1	MDSINE2_nomodule	0.916214	0.49769	0.853915
0	3	0	4	thin1	RA-MDSINE2_nomodule	0.881652	0.4277	0.75934
0	3	0	4	thin1	glv_elastic_net	0.592706		0.406464
0	3	0	4	thin1	glv_ridge	0.606996	0.307609	0.583402
0	3	0	4	thin1	glv-ra_elastic_net	0.589506	-0.00217571	0.129265
0	3	0	4	thin1	glv-ra_ridge	0.593934	-0.0277408	-0.00268535
0	3	0	4	thin2	MDSINE2	0.878342	0.62778	0.628273
0	3	0	4	thin2	RA-MDSINE2	0.714627	0.467165	0.510831
0	3	0	4	thin2	MDSINE2_nomodule	0.882375	0.540932	0.767312
0	3	0	4	thin2	RA-MDSINE2_nomodule	0.83543	0.517357	0.720995
0	3	0	4	thin2	glv_elastic_net	0.585934	0.114462	0.649887
0	3	0	4	thin2	glv_ridge	0.505457	-0.0166276	0.210987
0	3	0	4	thin2	glv-ra_elastic_net	0.523166		0.638728
0	3	0	4	thin2	glv-ra_ridge	0.557136	-0.0136908	-0.0402361
0	3	0	4	thin3	MDSINE2	0.793898	0.189202	-0.114032
0	3	0	4	thin3	RA-MDSINE2	0.644977	0.276366	-0.0737898
0	3	0	4	thin3	MDSINE2_nomodule	0.794074	0.171723	0.271929
0	3	0	4	thin3	RA-MDSINE2_nomodule	0.759051	0.330958	0.258652
0	3	0	4	thin3	glv_elastic_net	0.547953		0.42912
0	3	0	4	thin3	glv_ridge	0.545104	0.239237	0.297786
0	3	0	4	thin3	glv-ra_elastic_net	0.513194		0.5424
0	3	0	4	thin3	glv-ra_ridge	0.513939	0.0724773	0.0977953
0	3	1	4	all	MDSINE2	0.750592	0.687843	0.803065
0	3	1	4	all	MDSINE2_nomodule	0.836285	0.494042	0.823438
0	3	1	4	all	RA-MDSINE2_nomodule	0.845972	0.262734	0.767855
0	3	1	4	all	glv_elastic_net	0.644297		0.612178
0	3	1	4	all	glv_ridge	0.645437	0.28607	0.734225
0	3	1	4	all	glv-ra_elastic_net	0.636057	-0.0775443	0.208414
0	3	1	4	all	glv-ra_ridge	0.619532	0.107694	0.396824
0	3	1	4	thin1	MDSINE2	0.916959	0.660612	0.807997
0	3	1	4	thin1	RA-MDSINE2	0.568226	0.352531	0.32079
0	3	1	4	thin1	MDSINE2_nomodule	0.863834	0.468978	0.823416
0	3	1	4	thin1	RA-MDSINE2_nomodule	0.879	0.388373	0.700541
0	3	1	4	thin1	glv_elastic_net	0.51109	0.0615892	-0.121623
0	3	1	4	thin1	glv_ridge	0.506663	0.0126437	0.0271884
0	3	1	4	thin1	glv-ra_elastic_net	0.550232	-0.0416068	0.1051
0	3	1	4	thin1	glv-ra_ridge	0.572061	-0.00899476	0.183154
0	3	1	4	thin2	MDSINE2	0.893837	0.511089	0.623724
0	3	1	4	thin2	RA-MDSINE2	0.633032	0.422906	0.378672
0	3	1	4	thin2	MDSINE2_nomodule	0.892106	0.566577	0.755838
0	3	1	4	thin2	RA-MDSINE2_nomodule	0.846805	0.498966	0.657582
0	3	1	4	thin2	glv_elastic_net	0.614272		0.634857
0	3	1	4	thin2	glv_ridge	0.603182	0.288048	0.550864
0	3	1	4	thin2	glv-ra_elastic_net	0.495967		0.568288
0	3	1	4	thin2	glv-ra_ridge	0.507408	0.156217	0.489829
0	3	1	4	thin3	MDSINE2	0.698716	0.0989571	-0.13917
0	3	1	4	thin3	RA-MDSINE2	0.672569	0.309154	-0.0424667
0	3	1	4	thin3	MDSINE2_nomodule	0.801964	0.162619	0.308184
0	3	1	4	thin3	RA-MDSINE2_nomodule	0.774831	0.303054	0.242593
0	3	1	4	thin3	glv_elastic_net	0.550276	0.00424763	0.496484
0	3	1	4	thin3	glv_ridge	0.563557	0.171898	0.321216
0	3	1	4	thin3	glv-ra_elastic_net	0.497502		0.4949
0	3	1	4	thin3	glv-ra_ridge	0.498597	0.00348484	0.0757049
0	3	2	4	all	MDSINE2	0.902626	0.704689	0.778698
0	3	2	4	all	RA-MDSINE2	0.636714	0.355192	0.438024
0	3	2	4	all	MDSINE2_nomodule	0.847988	0.510185	0.831097
0	3	2	4	all	RA-MDSINE2_nomodule	0.847265	0.246421	0.815281
0	3	2	4	all	glv_elastic_net	0.613593	0.12821	0.542421
0	3	2	4	all	glv_ridge	0.63678	0.248889	0.711571
0	3	2	4	all	glv-ra_elastic_net	0.620803	-0.174959	0.168947
0	3	2	4	all	glv-ra_ridge	0.630665	0.0580884	0.431303
0	3	2	4	thin1	MDSINE2	0.862278	0.628913	0.714108
0	3	2	4	thin1	RA-MDSINE2	0.563163	0.460579	0.408053
0	3	2	4	thin1	MDSINE2_nomodule	0.706934	0.506259	0.846011
0	3	2	4	thin1	RA-MDSINE2_nomodule	0.874879	0.365988	0.723422
0	3	2	4	thin1	glv_elastic_net	0.479421	-0.0532618	-0.0387692
0	3	2	4	thin1	glv_ridge	0.47999	0.197843	0.176712
0	3	2	4	thin1	glv-ra_elastic_net	0.60682	-0.0601211	-0.0376049
0	3	2	4	thin1	glv-ra_ridge	0.605418	0.0238772	0.228386
0	3	2	4	thin2	MDSINE2	0.779456	0.822139	0.712251
0	3	2	4	thin2	MDSINE2_nomodule	0.78671	0.562161	0.752224
0	3	2	4	thin2	glv_elastic_net	0.589682	0.167928	0.709694
0	3	2	4	thin2	glv_ridge	0.474533	0.133243	0.127838
0	3	2	4	thin2	glv-ra_elastic_net	0.597002	-0.0765569	-0.100521
0	3	2	4	thin2	glv-ra_ridge	0.599632	0.0396476	-0.076425
0	3	2	4	thin3	MDSINE2	0.798852	0.106097	-0.0440789
0	3	2	4	thin3	RA-MDSINE2	0.636605	0.266373	-0.102381
0	3	2	4	thin3	MDSINE2_nomodule	0.786973	0.168897	0.316973
0	3	2	4	thin3	RA-MDSINE2_nomodule	0.794293	0.368386	0.291078
0	3	2	4	thin3	glv_elastic_net	0.514289		0.468316
0	3	2	4	thin3	glv_ridge	0.432892	0.00517052	0.21772
0	3	2	4	thin3	glv-ra_elastic_net	0.525817	0.110178	0.416086
0	3	2	4	thin3	glv-ra_ridge	0.528053	0.138728	0.107573
1	3	0	4	all	MDSINE2	0.923117	0.605072	0.765077
1	3	0	4	all	RA-MDSINE2	0.815552	0.321178	0.311814
1	3	0	4	all	MDSINE2_nomodule	0.893684	0.503061	0.846921
1	3	0	4	all	RA-MDSINE2_nomodule	0.812988	0.249489	0.692326
1	3	0	4	all	glv_elastic_net	0.631016	0.132993	0.557525
1	3	0	4	all	glv_ridge	0.635312	0.264022	0.760508
1	3	0	4	all	glv-ra_elastic_net	0.590821	-0.155714	0.146764
1	3	0	4	all	glv-ra_ridge	0.598974	0.0207483	0.161865
1	3	0	4	thin1	MDSINE2	0.652056	0.78164	0.751831
1	3	0	4	thin1	RA-MDSINE2	0.538485	0.393321	-0.01408
1	3	0	4	thin1	MDSINE2_nomodule	0.698036	0.544052	0.84803
1	3	0	4	thin1	RA-MDSINE2_nomodule	0.851736	0.437408	0.704704
1	3	0	4	thin1	glv_elastic_net	0.592312		0.404359
1	3	0	4	thin1	glv_ridge	0.62374	0.269973	0.660114
1	3	0	4	thin1	glv-ra_elastic_net	0.564522	-0.115458	0.0189344
1	3	0	4	thin1	glv-ra_ridge	0.61322	-0.0450144	0.0398568
1	3	0	4	thin2	MDSINE2	0.883317	0.760096	0.702057
1	3	0	4	thin2	RA-MDSINE2	0.647782	0.435274	0.451696
1	3	0	4	thin2	MDSINE2_nomodule	0.872863	0.542055	0.750013
1	3	0	4	thin2	RA-MDSINE2_nomodule	0.817174	0.584842	0.644012
1	3	0	4	thin2	glv_elastic_net	0.5892		0.575031
1	3	0	4	thin2	glv_ridge	0.602875	0.202995	0.62769
1	3	0	4	thin2	glv-ra_elastic_net	0.544446	0.165676	0.426668
1	3	0	4	thin2	glv-ra_ridge	0.575655	0.0589728	0.0437731
1	3	0	4	thin3	MDSINE2	0.786315	0.142077	-0.107834
1	3	0	4	thin3	RA-MDSINE2	0.58635	0.274425	-0.0473351
1	3	0	4	thin3	MDSINE2_nomodule	0.784496	0.27912	0.300991
1	3	0	4	thin3	RA-MDSINE2_nomodule	0.748466	0.388208	0.229154
1	3	0	4	thin3	glv_elastic_net	0.539274	0.0624491	0.415365
1	3	0	4	thin3	glv_ridge	0.548742	0.143944	0.314094
1	3	0	4	thin3	glv-ra_elastic_net	0.514202		-0.106922
1	3	0	4	thin3	glv-ra_ridge	0.519243	0.0334405	-0.132897
1	3	1	4	all	MDSINE2	0.890046	0.697316	0.798573
1	3	1	4	all	RA-MDSINE2	0.5565	0.288228	0.226855
1	3	1	4	all	MDSINE2_nomodule	0.912926	0.504609	0.810501
1	3	1	4	all	RA-MDSINE2_nomodule	0.836789	0.285171	0.709316
1	3	1	4	all	glv_elastic_net	0.642807	0.0899388	0.593723
1	3	1	4	all	glv_ridge	0.656483	0.240083	0.715082
1	3	1	4	all	glv-ra_elastic_net	0.603708	0.0307904	0.352385
1	3	1	4	all	glv-ra_ridge	0.607259	-0.0810787	0.162517
1	3	1	4	thin1	MDSINE2	0.863658	0.608456	0.784431
1	3	1	4	thin1	RA-MDSINE2	0.608376	0.368291	0.485514
1	3	1	4	thin1	MDSINE2_nomodule	0.939007	0.471943	0.810614
1	3	1	4	thin1	RA-MDSINE2_nomodule	0.881279	0.359801	0.714767
1	3	1	4	thin1	glv_elastic_net	0.502586	0.0895163	0.183116
1	3	1	4	thin1	glv_ridge	0.668186	0.261189	0.574188
1	3	1	4	thin1	glv-ra_elastic_net	0.586219		-0.0233219
1	3	1	4	thin1	glv-ra_ridge	0.603752	-0.0781683	-0.140162
1	3	1	4	thin2	MDSINE2	0.889103	0.457775	0.581668
1	3	1	4	thin2	RA-MDSINE2	0.613088	0.4172	0.482543
1	3	1	4	thin2	MDSINE2_nomodule	0.899009	0.494189	0.753476
1	3	1	4	thin2	RA-MDSINE2_nomodule	0.847068	0.492214	0.694067
1	3	1	4	thin2	glv_elastic_net	0.597265	0.0818819	0.684072
1	3	1	4	thin2	glv_ridge	0.591961	0.209955	0.443883
1	3	1	4	thin2	glv-ra_elastic_net	0.55501		0.57273
1	3	1	4	thin2	glv-ra_ridge	0.584597	0.0182172	-0.0820577
1	3	1	4	thin3	MDSINE2	0.767402	0.0880924	-0.235523
1	3	1	4	thin3	RA-MDSINE2	0.628101	0.195856	-0.101872
1	3	1	4	thin3	MDSINE2_nomodule	0.771105	0.132568	0.215283
1	3	1	4	thin3	RA-MDSINE2_nomodule	0.741365	0.300205	0.155764
1	3	1	4	thin3	glv_elastic_net	0.532349		0.390753
1	3	1	4	thin3	glv_ridge	0.549706	0.163693	0.302203
1	3	1	4	thin3	glv-ra_elastic_net	0.501666		0.385431
1	3	1	4	thin3	glv-ra_ridge	0.508767	0.0692047	0.153406
1	3	2	4	all	MDSINE2	0.743272	0.574225	0.740105
1	3	2	4	all	RA-MDSINE2	0.554287	0.281666	0.271581
1	3	2	4	all	MDSINE2_nomodule	0.850596	0.436827	0.840739
1	3	2	4	all	RA-MDSINE2_nomodule	0.804375	0.242008	0.655505
1	3	2	4	all	glv_elastic_net	0.622556		0.554572
1	3	2	4	all	glv_ridge	0.630578	0.235541	0.749506
1	3	2	4	all	glv-ra_elastic_net	0.60945	-0.050798	0.0616571
1	3	2	4	all	glv-ra_ridge	0.621899	-0.0214084	0.158448
1	3	2	4	thin1	MDSINE2	0.685478	0.601974	0.754709
1	3	2	4	thin1	RA-MDSINE2	0.583699	0.387372	0.492834
1	3	2	4	thin1	MDSINE2_nomodule	0.73067	0.468946	0.826196
1	3	2	4	thin1	RA-MDSINE2_nomodule	0.788419	0.353699	0.749448
1	3	2	4	thin1	glv_elastic_net	0.610458		0.502394
1	3	2	4	thin1	glv_ridge	0.644341	0.288313	0.692897
1	3	2	4	thin1	glv-ra_elastic_net	0.58898	-0.0606025	-0.0797795
1	3	2	4	thin1	glv-ra_ridge	0.602306	0.0539041	0.0851281
1	3	2	4	thin2	MDSINE2	0.812264	0.656155	0.669617
1	3	2	4	thin2	RA-MDSINE2	0.688437	0.509934	0.354108
1	3	2	4	thin2	MDSINE2_nomodule	0.833545	0.510066	0.77707
1	3	2	4	thin2	RA-MDSINE2_nomodule	0.806522	0.555203	0.672036
1	3	2	4	thin2	glv_elastic_net	0.585299	0.171055	0.634217
1	3	2	4	thin2	glv_ridge	0.596695	0.240807	0.569585
1	3	2	4	thin2	glv-ra_elastic_net	0.58898		-0.140106
1	3	2	4	thin2	glv-ra_ridge	0.589287	-0.00529588	0.0332011
1	3	2	4	thin3	MDSINE2	0.79449	0.124269	-0.0890578
1	3	2	4	thin3	RA-MDSINE2	0.665315	0.409815	0.129437
1	3	2	4	thin3	MDSINE2_nomodule	0.798589	0.0792539	0.336019
1	3	2	4	thin3	RA-MDSINE2_nomodule	0.773231	0.402208	0.319743
1	3	2	4	thin3	glv_elastic_net	0.537148		0.435915
1	3	2	4	thin3	glv_ridge	0.54986	0.116349	0.326796
1	3	2	4	thin3	glv-ra_elastic_net	0.530047	0.00810894	0.0994101
1	3	2	4	thin3	glv-ra_ridge	0.530004	0.0617379	-0.069416
2	3	0	4	all	MDSINE2	0.895218	0.746122	0.785564
2	3	0	4	all	RA-MDSINE2	0.543351	0.324473	0.132057
2	3	0	4	all	MDSINE2_nomodule	0.903809	0.493591	0.879709
2	3	0	4	all	RA-MDSINE2_nomodule	0.788726	0.232474	0.75959
2	3	0	4	all	glv_elastic_net	0.629		0.625401
2	3	0	4	all	glv_ridge	0.649075	0.245484	0.733462
2	3	0	4	all	glv-ra_elastic_net	0.619926	-0.00696153	0.324387
2	3	0	4	all	glv-ra_ridge	0.618129	0.0646753	0.470655
2	3	0	4	thin1	MDSINE2	0.928531	0.700521	0.778807
2	3	0	4	thin1	RA-MDSINE2	0.541926	0.316333	0.324999
2	3	0	4	thin1	MDSINE2_nomodule	0.918274	0.485968	0.871559
2	3	0	4	thin1	RA-MDSINE2_nomodule	0.838082	0.325094	0.721267
2	3	0	4	thin1	glv_elastic_net	0.573792	0.0123618	0.512082
2	3	0	4	thin1	glv_ridge	0.483234	0.0700687	0.0899031
2	3	0	4	thin1	glv-ra_elastic_net	0.569584	-0.0594812	0.0754864
2	3	0	4	thin1	glv-ra_ridge	0.567612	0.108456	0.446548
2	3	0	4	thin2	MDSINE2	0.897519	0.722081	0.666786
2	3	0	4	thin2	RA-MDSINE2	0.561322	0.323186	0.125769
2	3	0	4	thin2	MDSINE2_nomodule	0.879416	0.522853	0.764312
2	3	0	4	thin2	RA-MDSINE2_nomodule	0.824384	0.49559	0.680327
2	3	0	4	thin2	glv_elastic_net	0.573376	0.0882221	0.595684
2	3	0	4	thin2	glv_ridge	0.569387	0.29054	0.607817
2	3	0	4	thin2	glv-ra_elastic_net	0.53134		0.0574922
2	3	0	4	thin2	glv-ra_ridge	0.542868	0.10061	-0.0486313
2	3	0	4	thin3	MDSINE2	0.784453	0.129429	-0.116382
2	3	0	4	thin3	RA-MDSINE2	0.601166	0.190999	0.116627
2	3	0	4	thin3	MDSINE2_nomodule	0.784781	0.159977	0.258038
2	3	0	4	thin3	RA-MDSINE2_nomodule	0.746932	0.359335	0.206515
2	3	0	4	thin3	glv_elastic_net	0.560402	0.0635062	0.47131
2	3	0	4	thin3	glv_ridge	0.557552	0.223403	0.239555
2	3	0	4	thin3	glv-ra_elastic_net	0.511966	0.0876601	0.410657
2	3	0	4	thin3	glv-ra_ridge	0.517445	0.0926521	-0.0212684
2	3	1	4	all	MDSINE2	0.900259	0.597817	0.737333
2	3	1	4	all	RA-MDSINE2	0.525226	0.317577	0.381569
2	3	1	4	all	MDSINE2_nomodule	0.89673	0.447715	0.846755
2	3	1	4	all	RA-MDSINE2_nomodule	0.837512	0.246458	0.84056
2	3	1	4	all	glv_elastic_net	0.621724	0.160916	0.596754
2	3	1	4	all	glv_ridge	0.635049	0.210433	0.7554
2	3	1	4	all	glv-ra_elastic_net	0.632331	-0.0806753	0.35487
2	3	1	4	all	glv-ra_ridge	0.645393	0.0816969	0.354936
2	3	1	4	thin1	MDSINE2	0.86276	0.698004	0.734566
2	3	1	4	thin1	RA-MDSINE2	0.55672	0.417147	0.649856
2	3	1	4	thin1	MDSINE2_nomodule	0.884501	0.494781	0.849643
2	3	1	4	thin1	RA-MDSINE2_nomodule	0.861401	0.354467	0.713446
2	3	1	4	thin1	glv_elastic_net	0.507561		-0.0636506
2	3	1	4	thin1	glv_ridge	0.634961	0.200153	0.593053
2	3	1	4	thin1	glv-ra_elastic_net	0.620189	0.0657145	0.149734
2	3	1	4	thin1	glv-ra_ridge	0.618743	-0.0181525	0.0986747
2	3	1	4	thin2	MDSINE2	0.882857	0.654027	0.65685
2	3	1	4	thin2	RA-MDSINE2	0.632331	0.38272	0.414325
2	3	1	4	thin2	MDSINE2_nomodule	0.885728	0.541525	0.751057
2	3	1	4	thin2	RA-MDSINE2_nomodule	0.830565	0.530174	0.650167
2	3	1	4	thin2	glv_elastic_net	0.521916	0.131293	0.634842
2	3	1	4	thin2	glv_ridge	0.473854	0.100071	0.148272
2	3	1	4	thin2	glv-ra_elastic_net	0.553169	0.157484	0.583613
2	3	1	4	thin2	glv-ra_ridge	0.594942	0.0382617	0.0818033
2	3	1	4	thin3	MDSINE2	0.799706	0.218265	-0.0613279
2	3	1	4	thin3	RA-MDSINE2	0.585693	0.265886	0.0266725
2	3	1	4	thin3	MDSINE2_nomodule	0.792825	0.179662	0.332005
2	3	1	4	thin3	RA-MDSINE2_nomodule	0.760213	0.33727	0.258022
2	3	1	4	thin3	glv_elastic_net	0.541488	0.0522868	0.452868
2	3	1	4	thin3	glv_ridge	0.524261	0.205662	0.320324
2	3	1	4	thin3	glv-ra_elastic_net	0.530179	0.118703	0.470904
2	3	1	4	thin3	glv-ra_ridge	0.534913	0.110056	0.207689
2	3	2	4	all	MDSINE2	0.917222	0.634179	0.772185
2	3	2	4	all	RA-MDSINE2	0.549136	0.2844	0.260719
2	3	2	4	all	MDSINE2_nomodule	0.942689	0.480489	0.87796
2	3	2	4	all	RA-MDSINE2_nomodule	0.835167	0.252379	0.776249
2	3	2	4	all	glv_elastic_net	0.636342	0.144115	0.564127
2	3	2	4	all	glv_ridge	0.643311	0.276088	0.758479
2	3	2	4	all	glv-ra_elastic_net	0.59183	-0.0547097	0.217008
2	3	2	4	all	glv-ra_ridge	0.602875	0.00600176	0.291021
2	3	2	4	thin1	MDSINE2	0.936596	0.674415	0.73741
2	3	2	4	thin1	RA-MDSINE2	0.533554	0.358896	0.553998
2	3	2	4	thin1	MDSINE2_nomodule	0.916784	0.44319	0.880219
2	3	2	4	thin1	RA-MDSINE2_nomodule	0.866442	0.341634	0.757728
2	3	2	4	thin1	glv_elastic_net	0.627093	0.0323642	0.511993
2	3	2	4	thin1	glv_ridge	0.623192	0.303918	0.662717
2	3	2	4	thin1	glv-ra_elastic_net	0.597155	-0.059812	0.0886584
2	3	2	4	thin1	glv-ra_ridge	0.594438	-0.0151054	-0.0228606
2	3	2	4	thin2	MDSINE2	0.908631	0.648031	0.695182
2	3	2	4	thin2	RA-MDSINE2	0.65313	0.401908	0.435718
2	3	2	4	thin2	MDSINE2_nomodule	0.892544	0.507274	0.789962
2	3	2	4	thin2	RA-MDSINE2_nomodule	0.871767	0.541599	0.685677
2	3	2	4	thin2	glv_elastic_net	0.52356	0.0252544	0.0366437
2	3	2	4	thin2	glv_ridge	0.605023	0.344801	0.569999
2	3	2	4	thin2	glv-ra_elastic_net	0.527023		0.609059
2	3	2	4	thin2	glv-ra_ridge	0.554638	0.0436651	0.0260738
2	3	2	4	thin3	MDSINE2	0.791707	0.221271	-0.0899878
2	3	2	4	thin3	RA-MDSINE2	0.650894	0.366998	0.120591
2	3	2	4	thin3	MDSINE2_nomodule	0.816998	0.200963	0.378281
2	3	2	4	thin3	RA-MDSINE2_nomodule	0.803651	0.280977	0.335787
2	3	2	4	thin3	glv_elastic_net	0.549882		0.464068
2	3	2	4	thin3	glv_ridge	0.539493	0.140692	0.374638
2	3	2	4	thin3	glv-ra_elastic_net	0.507583	0.175494	0.519582
2	3	2	4	thin3	glv-ra_ridge	0.511484	0.0209735	-0.0948595
3	3	0	4	all	MDSINE2	0.914833	0.725722	0.755195
3	3	0	4	all	RA-MDSINE2	0.735228	0.382643	0.289077
3	3	0	4	all	MDSINE2_nomodule	0.931205	0.455943	0.799049
3	3	0	4	all	RA-MDSINE2_nomodule	0.851232	0.305894	0.682698
3	3	0	4	all	glv_elastic_net	0.615061		0.625378
3	3	0	4	all	glv_ridge	0.655299	0.245033	0.691253
3	3	0	4	all	glv-ra_elastic_net	0.611291	0.0969942	0.294744
3	3	0	4	all	glv-ra_ridge	0.611467	0.125094	0.528555
3	3	0	4	thin1	MDSINE2	0.951083	0.623523	0.767594
3	3	0	4	thin1	RA-MDSINE2	0.54186	0.464616	0.522493
3	3	0	4	thin1	MDSINE2_nomodule	0.922657	0.440341	0.830031
3	3	0	4	thin1	RA-MDSINE2_nomodule	0.887766	0.401579	0.75704
3	3	0	4	thin1	glv_elastic_net	0.648987		0.425302
3	3	0	4	thin1	glv_ridge	0.507408	0.0765622	0.125685
3	3	0	4	thin1	glv-ra_elastic_net	0.602788	0.103523	0.279873
3	3	0	4	thin1	glv-ra_ridge	0.599018	0.0417404	0.277731
3	3	0	4	thin2	MDSINE2	0.901113	0.692115	0.652153
3	3	0	4	thin2	RA-MDSINE2	0.611949	0.394558	0.474576
3	3	0	4	thin2	MDSINE2_nomodule	0.886123	0.518691	0.763168
3	3	0	4	thin2	RA-MDSINE2_nomodule	0.835561	0.566138	0.616548
3	3	0	4	thin2	glv_elastic_net	0.651574		0.619795
3	3	0	4	thin2	glv_ridge	0.613702	0.273274	0.568975
3	3	0	4	thin2	glv-ra_elastic_net	0.563557		0.511334
3	3	0	4	thin2	glv-ra_ridge	0.577452	0.0698189	-0.0229019
3	3	0	4	thin3	MDSINE2	0.768344	0.142158	-0.195154
3	3	0	4	thin3	RA-MDSINE2	0.596322	0.207978	-0.0893838
3	3	0	4	thin3	MDSINE2_nomodule	0.77036	0.140392	0.202349
3	3	0	4	thin3	RA-MDSINE2_nomodule	0.746318	0.299212	0.134512
3	3	0	4	thin3	glv_elastic_net	0.560445		0.372264
3	3	0	4	thin3	glv_ridge	0.540195	0.115368	0.232064
3	3	0	4	thin3	glv-ra_elastic_net	0.544534	-0.0415586	-0.221933
3	3	0	4	thin3	glv-ra_ridge	0.557421	0.094535	-0.198946
3	3	1	4	all	MDSINE2	0.92864	0.774371	0.800726
3	3	1	4	all	RA-MDSINE2	0.557574	0.276452	0.342283
3	3	1	4	all	MDSINE2_nomodule	0.945428	0.486406	0.826942
3	3	1	4	all	RA-MDSINE2_nomodule	0.812264	0.263841	0.663156
3	3	1	4	all	glv_elastic_net	0.51738	0.0229355	-0.120472
3	3	1	4	all	glv_ridge	0.636101	0.245896	0.723616
3	3	1	4	all	glv-ra_elastic_net	0.639125	-0.0164523	0.296079
3	3	1	4	all	glv-ra_ridge	0.640177	0.107369	0.468871
3	3	1	4	thin1	MDSINE2	0.951083	0.670505	0.715763
3	3	1	4	thin1	RA-MDSINE2	0.546945	0.417153	0.536766
3	3	1	4	thin1	MDSINE2_nomodule	0.937648	0.463726	0.824954
3	3	1	4	thin1	RA-MDSINE2_nomodule	0.84812	0.380356	0.710151
3	3	1	4	thin1	glv_elastic_net	0.526409	-0.0151089	-0.115469
3	3	1	4	thin1	glv_ridge	0.647935	0.273654	0.52977
3	3	1	4	thin1	glv-ra_elastic_net	0.622863	-0.0156523	0.184219
3	3	1	4	thin1	glv-ra_ridge	0.616639	-0.000332624	0.155873
3	3	1	4	thin2	MDSINE2	0.911436	0.622256	0.66541
3	3	1	4	thin2	RA-MDSINE2	0.616573	0.427663	0.210036
3	3	1	4	thin2	MDSINE2_nomodule	0.900894	0.539267	0.784363
3	3	1	4	thin2	RA-MDSINE2_nomodule	0.858113	0.586152	0.688188
3	3	1	4	thin2	glv_elastic_net	0.523253	-0.0286544	-0.10679
3	3	1	4	thin2	glv_ridge	0.61688	0.31962	0.571246
3	3	1	4	thin2	glv-ra_elastic_net	0.554024	0.16812	0.554116
3	3	1	4	thin2	glv-ra_ridge	0.563316	0.052448	0.0837209
3	3	1	4	thin3	MDSINE2	0.802271	0.19433	0.000553099
3	3	1	4	thin3	RA-MDSINE2	0.669107	0.433975	0.0198563
3	3	1	4	thin3	MDSINE2_nomodule	0.808407	0.190206	0.335411
3	3	1	4	thin3	RA-MDSINE2_nomodule	0.802555	0.382096	0.272733
3	3	1	4	thin3	glv_elastic_net	0.605593	0.050284	0.494861
3	3	1	4	thin3	glv_ridge	0.572236	0.180743	0.349238
3	3	1	4	thin3	glv-ra_elastic_net	0.546989		-0.138724
3	3	1	4	thin3	glv-ra_ridge	0.551591	0.0773539	-0.158795
3	3	2	4	all	MDSINE2	0.867647	0.767317	0.803197
3	3	2	4	all	RA-MDSINE2	0.616222	0.377044	0.28089
3	3	2	4	all	MDSINE2_nomodule	0.85967	0.520832	0.812829
3	3	2	4	all	RA-MDSINE2_nomodule	0.820417	0.322517	0.744439
3	3	2	4	all	glv_elastic_net	0.61116	0.135254	0.610597
3	3	2	4	all	glv_ridge	0.618787	0.201851	0.690108
3	3	2	4	all	glv-ra_elastic_net	0.651924	0.0122078	0.536085
3	3	2	4	all	glv-ra_ridge	0.63689	0.108958	0.519853
3	3	2	4	thin1	MDSINE2	0.867033	0.729758	0.826975
3	3	2	4	thin1	RA-MDSINE2	0.57765	0.410213	0.416055
3	3	2	4	thin1	MDSINE2_nomodule	0.738012	0.500255	0.823548
3	3	2	4	thin1	RA-MDSINE2_nomodule	0.868042	0.397186	0.809688
3	3	2	4	thin1	glv_elastic_net	0.485579	0.0957533	-0.0291156
3	3	2	4	thin1	glv_ridge	0.630446	0.234571	0.598885
3	3	2	4	thin1	glv-ra_elastic_net	0.608749	-0.0469737	0.149898
3	3	2	4	thin1	glv-ra_ridge	0.61962	0.149272	0.207679
3	3	2	4	thin2	MDSINE2	0.904642	0.583534	0.587052
3	3	2	4	thin2	RA-MDSINE2	0.649382	0.444772	0.37821
3	3	2	4	thin2	MDSINE2_nomodule	0.891492	0.545647	0.789092
3	3	2	4	thin2	RA-MDSINE2_nomodule	0.839485	0.510406	0.702705
3	3	2	4	thin2	glv_elastic_net	0.632024	0.124075	0.620337
3	3	2	4	thin2	glv_ridge	0.611028	0.245506	0.631735
3	3	2	4	thin2	glv-ra_elastic_net	0.566187	0.123153	0.421005
3	3	2	4	thin2	glv-ra_ridge	0.577715	0.0233594	0.211633
3	3	2	4	thin3	MDSINE2	0.793679	0.176324	-0.0835871
3	3	2	4	thin3	RA-MDSINE2	0.689489	0.278041	-0.0548381
3	3	2	4	thin3	MDSINE2_nomodule	0.791093	0.278672	0.275188
3	3	2	4	thin3	RA-MDSINE2_nomodule	0.780332	0.303585	0.200323
3	3	2	4	thin3	glv_elastic_net	0.561234	0.0381961	0.401694
3	3	2	4	thin3	glv_ridge	0.549794	0.194499	0.336831
3	3	2	4	thin3	glv-ra_elastic_net	0.525335		0.426217
3	3	2	4	thin3	glv-ra_ridge	0.549925	0.0965911	-0.059238
4	3	0	4	all	MDSINE2	0.934207	0.814784	0.803486
4	3	0	4	all	RA-MDSINE2	0.512317	0.355938	0.190441
4	3	0	4	all	MDSINE2_nomodule	0.931752	0.48802	0.836116
4	3	0	4	all	RA-MDSINE2_nomodule	0.817086	0.288646	0.635659
4	3	0	4	all	glv_elastic_net	0.630841	0.153369	0.563084
4	3	0	4	all	glv_ridge	0.636583	0.271666	0.704641
4	3	0	4	all	glv-ra_elastic_net	0.609626	-0.111968	0.22642
4	3	0	4	all	glv-ra_ridge	0.635881	-0.0126072	0.189661
4	3	0	4	thin1	MDSINE2	0.82239	0.571699	0.756753
4	3	0	4	thin1	RA-MDSINE2	0.516174	0.326954	0.5993
4	3	0	4	thin1	MDSINE2_nomodule	0.820834	0.491314	0.817182
4	3	0	4	thin1	RA-MDSINE2_nomodule	0.847199	0.391717	0.616313
4	3	0	4	thin1	glv_elastic_net	0.600508	0.061862	0.486435
4	3	0	4	thin1	glv_ridge	0.609144	0.28111	0.576873
4	3	0	4	thin1	glv-ra_elastic_net	0.579337	-0.09907	0.0879631
4	3	0	4	thin1	glv-ra_ridge	0.590602	-0.0712151	-0.059572
4	3	0	4	thin2	RA-MDSINE2	0.631586	0.470937	0.481214
4	3	0	4	thin2	MDSINE2_nomodule	0.896818	0.539895	0.784652
4	3	0	4	thin2	RA-MDSINE2_nomodule	0.830718	0.520601	0.601503
4	3	0	4	thin2	glv_elastic_net	0.58955		0.589139
4	3	0	4	thin2	glv_ridge	0.594942	0.311248	0.56003
4	3	0	4	thin2	glv-ra_elastic_net	0.55124		0.550453
4	3	0	4	thin2	glv-ra_ridge	0.554879	0.03279	-0.132081
4	3	0	4	thin3	MDSINE2	0.802402	0.215487	-0.0565005
4	3	0	4	thin3	RA-MDSINE2	0.60853	0.350291	0.10845
4	3	0	4	thin3	MDSINE2_nomodule	0.800342	0.218847	0.328518
4	3	0	4	thin3	RA-MDSINE2_nomodule	0.808889	0.296392	0.247581
4	3	0	4	thin3	glv_elastic_net	0.574296	0.12022	0.468299
4	3	0	4	thin3	glv_ridge	0.564127	0.21892	0.34321
4	3	0	4	thin3	glv-ra_elastic_net	0.535899	0.100066	0.417758
4	3	0	4	thin3	glv-ra_ridge	0.547865	0.128772	-0.116743
4	3	1	4	all	MDSINE2	0.946414	0.755391	0.786342
4	3	1	4	all	RA-MDSINE2	0.577189	0.23079	0.36086
4	3	1	4	all	MDSINE2_nomodule	0.942754	0.467631	0.837785
4	3	1	4	all	RA-MDSINE2_nomodule	0.844416	0.296185	0.624676
4	3	1	4	all	glv_elastic_net	0.668866		0.552727
4	3	1	4	all	glv_ridge	0.666586	0.283872	0.786364
4	3	1	4	all	glv-ra_elastic_net	0.683571	-0.101686	0.190155
4	3	1	4	all	glv-ra_ridge	0.672087	0.0598538	0.313755
4	3	1	4	thin1	MDSINE2	0.944004	0.666316	0.765395
4	3	1	4	thin1	RA-MDSINE2	0.550013	0.384963	0.40988
4	3	1	4	thin1	MDSINE2_nomodule	0.938459	0.389814	0.841814
4	3	1	4	thin1	RA-MDSINE2_nomodule	0.86997	0.361913	0.696566
4	3	1	4	thin1	glv_elastic_net	0.637854		0.43353
4	3	1	4	thin1	glv_ridge	0.655913	0.276198	0.645023
4	3	1	4	thin1	glv-ra_elastic_net	0.653765		0.0362111
4	3	1	4	thin1	glv-ra_ridge	0.646533	0.0347962	0.0347827
4	3	1	4	thin2	MDSINE2	0.899974	0.572313	0.670116
4	3	1	4	thin2	RA-MDSINE2	0.603796	0.400339	0.319338
4	3	1	4	thin2	MDSINE2_nomodule	0.884764	0.546857	0.754981
4	3	1	4	thin2	RA-MDSINE2_nomodule	0.842027	0.541446	0.628074
4	3	1	4	thin2	glv_elastic_net	0.588893	0.153468	0.638132
4	3	1	4	thin2	glv_ridge	0.589243	0.250007	0.586065
4	3	1	4	thin2	glv-ra_elastic_net	0.572719		0.553305
4	3	1	4	thin2	glv-ra_ridge	0.587096	0.0742993	0.10682
4	3	1	4	thin3	MDSINE2	0.782436	0.116675	-0.13029
4	3	1	4	thin3	RA-MDSINE2	0.638928	0.155996	-0.0340852
4	3	1	4	thin3	MDSINE2_nomodule	0.796375	0.0704319	0.32446
4	3	1	4	thin3	RA-MDSINE2_nomodule	0.764487	0.292473	0.227513
4	3	1	4	thin3	glv_elastic_net	0.576795	0.0409563	0.443391
4	3	1	4	thin3	glv_ridge	0.563601	0.23644	0.41669
4	3	1	4	thin3	glv-ra_elastic_net	0.541356		0.495763
4	3	1	4	thin3	glv-ra_ridge	0.55604	0.0949286	-0.0188058
4	3	2	4	all	MDSINE2	0.945669	0.772262	0.808867
4	3	2	4	all	RA-MDSINE2	0.57377	0.364091	0.364539
4	3	2	4	all	MDSINE2_nomodule	0.959542	0.524627	0.833282
4	3	2	4	all	RA-MDSINE2_nomodule	0.854716	0.252115	0.71681
4	3	2	4	all	glv_elastic_net	0.632769	0.132206	0.502055
4	3	2	4	all	glv_ridge	0.639783	0.222145	0.742378
4	3	2	4	all	glv-ra_elastic_net	0.608311	-0.10596	0.269461
4	3	2	4	all	glv-ra_ridge	0.613702	0.106057	0.45798
4	3	2	4	thin1	MDSINE2	0.943215	0.70848	0.757564
4	3	2	4	thin1	RA-MDSINE2	0.560029	0.346361	0.19879
4	3	2	4	thin1	MDSINE2_nomodule	0.915951	0.502297	0.860847
4	3	2	4	thin1	RA-MDSINE2_nomodule	0.861269	0.377913	0.788712
4	3	2	4	thin1	glv_elastic_net	0.604015		0.434413
4	3	2	4	thin1	glv-ra_elastic_net	0.612475	0.00400543	0.177263
4	3	2	4	thin1	glv-ra_ridge	0.610809	0.0390031	0.246752
4	3	2	4	thin2	MDSINE2	0.882528	0.631295	0.645222
4	3	2	4	thin2	MDSINE2_nomodule	0.877422	0.569722	0.747606
4	3	2	4	thin2	glv_elastic_net	0.59389		0.583944
4	3	2	4	thin2	glv_ridge	0.606382	0.226018	0.586208
4	3	2	4	thin2	glv-ra_elastic_net	0.562681		0.564977
4	3	2	4	thin2	glv-ra_ridge	0.592706	0.0522859	0.0687548
4	3	2	4	thin3	MDSINE2	0.792649	0.118445	-0.160225
4	3	2	4	thin3	MDSINE2_nomodule	0.792759	0.211751	0.318755
4	3	2	4	thin3	glv_elastic_net	0.538047		0.451928
4	3	2	4	thin3	glv_ridge	0.541729	0.104445	0.306586
4	3	2	4	thin3	glv-ra_elastic_net	0.502104		0.502106
4	3	2	4	thin3	glv-ra_ridge	0.52424	0.0906033	-0.150372
5	3	0	4	all	MDSINE2	0.604826	0.675466	0.696862
5	3	0	4	all	RA-MDSINE2	0.55672	0.248665	0.231024
5	3	0	4	all	RA-MDSINE2_nomodule	0.838674	0.294411	0.763803
5	3	0	4	all	glv_elastic_net	0.633515	0.153654	0.544319
5	3	0	4	all	glv-ra_elastic_net	0.591041	-0.129211	0.131157
5	3	0	4	all	glv-ra_ridge	0.583238	-0.0236452	0.141086
5	3	0	4	thin1	MDSINE2	0.92623	0.777153	0.786857
5	3	0	4	thin1	RA-MDSINE2	0.538376	0.39119	0.327073
5	3	0	4	thin1	MDSINE2_nomodule	0.877225	0.510559	0.816831
5	3	0	4	thin1	RA-MDSINE2_nomodule	0.863593	0.455618	0.782124
5	3	0	4	thin1	glv_elastic_net	0.622688		0.439873
5	3	0	4	thin1	glv-ra_elastic_net	0.573113	-0.115479	-0.0712928
5	3	0	4	thin1	glv-ra_ridge	0.57193	-0.00636446	-0.0104122
5	3	0	4	thin2	MDSINE2	0.879591	0.660706	0.633481
5	3	0	4	thin2	RA-MDSINE2	0.646533	0.403047	0.134871
5	3	0	4	thin2	MDSINE2_nomodule	0.869203	0.547769	0.719078
5	3	0	4	thin2	RA-MDSINE2_nomodule	0.833436	0.535398	0.725454
5	3	0	4	thin2	glv_elastic_net	0.625537	0.0978561	0.488515
5	3	0	4	thin2	glv-ra_elastic_net	0.54186		0.341737
5	3	0	4	thin2	glv-ra_ridge	0.542781	0.0577335	-0.0284298
5	3	0	4	thin3	MDSINE2	0.789515	0.248879	-0.0194726
5	3	0	4	thin3	RA-MDSINE2	0.642325	0.315547	-0.0178988
5	3	0	4	thin3	MDSINE2_nomodule	0.785044	0.193439	0.251537
5	3	0	4	thin3	RA-MDSINE2_nomodule	0.76624	0.355701	0.195114
5	3	0	4	thin3	glv_elastic_net	0.53923		0.417964
5	3	0	4	thin3	glv_ridge	0.558648	0.231146	0.240798
5	3	0	4	thin3	glv-ra_elastic_net	0.517358		0.00315993
5	3	0	4	thin3	glv-ra_ridge	0.518015	0.106023	-0.16519
5	3	1	4	all	MDSINE2	0.933462	0.627771	0.733918
5	3	1	4	all	MDSINE2_nomodule	0.945582	0.592536	0.805712
5	3	1	4	all	glv_elastic_net	0.620124		0.444157
5	3	1	4	all	glv-ra_elastic_net	0.607193	-0.0405301	0.234586
5	3	1	4	all	glv-ra_ridge	0.622929	0.0424461	0.247788
5	3	1	4	thin1	MDSINE2	0.933856	0.750977	0.7794
5	3	1	4	thin1	MDSINE2_nomodule	0.922197	0.496579	0.801114
5	3	1	4	thin1	glv_elastic_net	0.623696	0.0767486	0.559355
5	3	1	4	thin1	glv-ra_elastic_net	0.603226	-0.0817971	0.0474797
5	3	1	4	thin1	glv-ra_ridge	0.625888	0.0242951	0.0088084
5	3	1	4	thin2	MDSINE2	0.90611	0.742219	0.700188
5	3	1	4	thin2	MDSINE2_nomodule	0.897234	0.546429	0.760322
5	3	1	4	thin2	glv_elastic_net	0.613045	0.152514	0.677286
5	3	1	4	thin2	glv-ra_elastic_net	0.560051	0.183241	0.474201
5	3	1	4	thin2	glv-ra_ridge	0.568905	0.064408	0.04754
5	3	1	4	thin3	MDSINE2	0.800276	0.263574	-0.00390289
5	3	1	4	thin3	MDSINE2_nomodule	0.798589	0.172294	0.313587
5	3	1	4	thin3	glv_elastic_net	0.537499		0.434237
5	3	1	4	thin3	glv_ridge	0.534913	0.097513	0.278854
5	3	1	4	thin3	glv-ra_elastic_net	0.517467	-0.0246941	-0.175419
5	3	1	4	thin3	glv-ra_ridge	0.505764	0.0728657	0.134885
5	3	2	4	all	MDSINE2	0.92726	0.728271	0.771973
5	3	2	4	all	MDSINE2_nomodule	0.884895	0.531102	0.829742
5	3	2	4	all	glv_elastic_net	0.546134	0.0906426	0.48171
5	3	2	4	all	glv_ridge	0.600881	0.211218	0.732688
5	3	2	4	all	glv-ra_elastic_net	0.599128	-0.10726	0.242099
5	3	2	4	all	glv-ra_ridge	0.641689	0.0123827	0.23004
5	3	2	4	thin1	MDSINE2	0.957921	0.811427	0.777975
5	3	2	4	thin1	MDSINE2_nomodule	0.884786	0.485721	0.834196
5	3	2	4	thin1	glv_elastic_net	0.545213		0.489225
5	3	2	4	thin1	glv-ra_elastic_net	0.635597	0.0166499	-0.0211638
5	3	2	4	thin1	glv-ra_ridge	0.634983	0.0185843	-0.0553312
5	3	2	4	thin2	MDSINE2	0.916674	0.731288	0.698896
5	3	2	4	thin2	MDSINE2_nomodule	0.898527	0.520235	0.763767
5	3	2	4	thin2	glv_elastic_net	0.55935		0.564047
5	3	2	4	thin2	glv_ridge	0.580871	0.240288	0.556769
5	3	2	4	thin2	glv-ra_elastic_net	0.562549		0.539477
5	3	2	4	thin2	glv-ra_ridge	0.583633	0.086608	0.0246674
5	3	2	4	thin3	MDSINE2	0.800846	0.208609	-0.0506489
5	3	2	4	thin3	MDSINE2_nomodule	0.796813	0.269383	0.344522
5	3	2	4	thin3	glv_elastic_net	0.538463	0.10182	0.462639
5	3	2	4	thin3	glv_ridge	0.573135	0.219311	0.27251
5	3	2	4	thin3	glv-ra_elastic_net	0.53522	0.138484	0.464045
5	3	2	4	thin3	glv-ra_ridge	0.559503	0.0824744	-0.158125
6	3	0	4	all	MDSINE2	0.886079	0.692315	0.705044
6	3	0	4	all	RA-MDSINE2	0.65451	0.381647	0.0510973
6	3	0	4	all	MDSINE2_nomodule	0.951389	0.496749	0.88325
6	3	0	4	all	RA-MDSINE2_nomodule	0.84847	0.26262	0.785548
6	3	0	4	all	glv_elastic_net	0.648155	0.12591	0.558229
6	3	0	4	all	glv_ridge	0.652538	0.262277	0.684803
6	3	0	4	all	glv-ra_elastic_net	0.611335	-0.0338022	0.452715
6	3	0	4	all	glv-ra_ridge	0.623827	0.207155	0.568737
6	3	0	4	thin1	MDSINE2	0.917507	0.733214	0.707067
6	3	0	4	thin1	RA-MDSINE2	0.56599	0.302184	0.0387421
6	3	0	4	thin1	MDSINE2_nomodule	0.91446	0.474951	0.812331
6	3	0	4	thin1	RA-MDSINE2_nomodule	0.86951	0.393092	0.746436
6	3	0	4	thin1	glv_elastic_net	0.626808	0.041528	0.608819
6	3	0	4	thin1	glv_ridge	0.638994	0.254809	0.604923
6	3	0	4	thin1	glv-ra_elastic_net	0.555361	-0.119628	0.182539
6	3	0	4	thin1	glv-ra_ridge	0.564303	0.0808168	0.42424
6	3	0	4	thin2	MDSINE2	0.867274	0.726877	0.690944
6	3	0	4	thin2	RA-MDSINE2	0.565026	0.307592	0.186389
6	3	0	4	thin2	MDSINE2_nomodule	0.866705	0.541031	0.703197
6	3	0	4	thin2	RA-MDSINE2_nomodule	0.789011	0.479496	0.641764
6	3	0	4	thin2	glv_elastic_net	0.627203		0.536348
6	3	0	4	thin2	glv-ra_elastic_net	0.560226	0.183229	0.564156
6	3	0	4	thin2	glv-ra_ridge	0.553783	0.111584	0.323555
6	3	0	4	thin3	MDSINE2	0.777286	0.245745	-0.0583735
6	3	0	4	thin3	RA-MDSINE2	0.586898	0.245313	0.0387014
6	3	0	4	thin3	MDSINE2_nomodule	0.789625	0.204758	0.319442
6	3	0	4	thin3	RA-MDSINE2_nomodule	0.744937	0.262889	0.217468
6	3	0	4	thin3	glv_elastic_net	0.559218		0.460435
6	3	0	4	thin3	glv_ridge	0.521127	0.220035	0.241097
6	3	0	4	thin3	glv-ra_elastic_net	0.544885	0.0959499	0.342059
6	3	0	4	thin3	glv-ra_ridge	0.543044	0.0878087	-0.132296
6	3	1	4	all	MDSINE2	0.688766	0.70876	0.774894
6	3	1	4	all	RA-MDSINE2	0.565026	0.321132	0.311015
6	3	1	4	all	MDSINE2_nomodule	0.852349	0.476655	0.853136
6	3	1	4	all	RA-MDSINE2_nomodule	0.833019	0.286067	0.764153
6	3	1	4	all	glv_elastic_net	0.616025	0.0956834	0.542403
6	3	1	4	all	glv_ridge	0.616727	0.245799	0.704242
6	3	1	4	all	glv-ra_elastic_net	0.623784	0.0492547	0.242944
6	3	1	4	all	glv-ra_ridge	0.630008	0.140111	0.43947
6	3	1	4	thin1	MDSINE2	0.659376	0.764793	0.745637
6	3	1	4	thin1	MDSINE2_nomodule	0.82914	0.513858	0.830864
6	3	1	4	thin1	RA-MDSINE2_nomodule	0.872534	0.418221	0.808767
6	3	1	4	thin1	glv_elastic_net	0.634041		0.530613
6	3	1	4	thin1	glv_ridge	0.630359	0.308906	0.568934
6	3	1	4	thin1	glv-ra_elastic_net	0.628386	-0.015917	0.149466
6	3	1	4	thin1	glv-ra_ridge	0.628298	0.0705354	0.115441
6	3	1	4	thin2	MDSINE2	0.898001	0.707014	0.691221
6	3	1	4	thin2	RA-MDSINE2	0.67761	0.457007	0.523918
6	3	1	4	thin2	MDSINE2_nomodule	0.888665	0.556049	0.774608
6	3	1	4	thin2	RA-MDSINE2_nomodule	0.839879	0.545188	0.734046
6	3	1	4	thin2	glv_elastic_net	0.588279	0.152663	0.673721
6	3	1	4	thin2	glv_ridge	0.587359	0.280173	0.495775
6	3	1	4	thin2	glv-ra_elastic_net	0.586175	0.000496692	0.0368803
6	3	1	4	thin2	glv-ra_ridge	0.587534	0.0901332	-0.0130993
6	3	1	4	thin3	MDSINE2	0.791444	0.201591	-0.0666413
6	3	1	4	thin3	RA-MDSINE2	0.622491	0.248642	0.0464151
6	3	1	4	thin3	MDSINE2_nomodule	0.793351	0.211318	0.340721
6	3	1	4	thin3	RA-MDSINE2_nomodule	0.763084	0.356192	0.259982
6	3	1	4	thin3	glv_elastic_net	0.542693		0.441354
6	3	1	4	thin3	glv_ridge	0.553607	0.215143	0.291313
6	3	1	4	thin3	glv-ra_elastic_net	0.558166		0.544365
6	3	1	4	thin3	glv-ra_ridge	0.561015	0.0885402	-0.023407
6	3	2	4	all	MDSINE2	0.770141	0.606788	0.783816
6	3	2	4	all	RA-MDSINE2	0.695625	0.378164	0.45709
6	3	2	4	all	MDSINE2_nomodule	0.853533	0.422109	0.840498
6	3	2	4	all	RA-MDSINE2_nomodule	0.858333	0.296131	0.763959
6	3	2	4	all	glv_elastic_net	0.625099	0.108147	0.530501
6	3	2	4	all	glv_ridge	0.628518	0.201245	0.688782
6	3	2	4	all	glv-ra_elastic_net	0.605286	-0.168154	0.179831
6	3	2	4	all	glv-ra_ridge	0.632506	-0.100867	0.174966
6	3	2	4	thin1	MDSINE2	0.788902	0.582608	0.758257
6	3	2	4	thin1	RA-MDSINE2	0.539669	0.374502	0.356245
6	3	2	4	thin1	MDSINE2_nomodule	0.834466	0.465997	0.854657
6	3	2	4	thin1	RA-MDSINE2_nomodule	0.870693	0.411819	0.808945
6	3	2	4	thin1	glv_elastic_net	0.601604	0.0881392	0.613747
6	3	2	4	thin1	glv-ra_elastic_net	0.572806	-0.0606599	0.0363548
6	3	2	4	thin1	glv-ra_ridge	0.581134	0.00546835	-0.000571134
6	3	2	4	thin2	MDSINE2	0.884194	0.49551	0.59558
6	3	2	4	thin2	RA-MDSINE2	0.629285	0.416362	0.395969
6	3	2	4	thin2	MDSINE2_nomodule	0.872732	0.525045	0.770454
6	3	2	4	thin2	RA-MDSINE2_nomodule	0.847243	0.529739	0.698759
6	3	2	4	thin2	glv_elastic_net	0.601648	0.168192	0.667319
6	3	2	4	thin2	glv_ridge	0.595643	0.270942	0.513808
6	3	2	4	thin2	glv-ra_elastic_net	0.574779	-0.0183054	-0.0236381
6	3	2	4	thin2	glv-ra_ridge	0.58451	0.102541	0.0128576
6	3	2	4	thin3	MDSINE2	0.792452	0.202323	-0.144288
6	3	2	4	thin3	RA-MDSINE2	0.608333	0.240463	-0.022864
6	3	2	4	thin3	MDSINE2_nomodule	0.793241	0.16219	0.256956
6	3	2	4	thin3	RA-MDSINE2_nomodule	0.773998	0.273731	0.210697
6	3	2	4	thin3	glv_elastic_net	0.523144		0.366338
6	3	2	4	thin3	glv_ridge	0.529806	0.229549	0.271331
6	3	2	4	thin3	glv-ra_elastic_net	0.519549	0.11383	0.352204
6	3	2	4	thin3	glv-ra_ridge	0.526124	0.109895	-0.120371
7	3	0	4	all	MDSINE2	0.931533	0.714322	0.753884
7	3	0	4	all	RA-MDSINE2	0.449242	0.237364	0.395517
7	3	0	4	all	MDSINE2_nomodule	0.941768	0.479445	0.833092
7	3	0	4	all	RA-MDSINE2_nomodule	0.841106	0.281267	0.785328
7	3	0	4	all	glv_elastic_net	0.625493		0.469411
7	3	0	4	all	glv_ridge	0.649426	0.277452	0.671371
7	3	0	4	all	glv-ra_elastic_net	0.661304	-0.078489	0.0950064
7	3	0	4	all	glv-ra_ridge	0.632463	0.0527898	0.420294
7	3	0	4	thin1	MDSINE2	0.936486	0.573583	0.700124
7	3	0	4	thin1	RA-MDSINE2	0.511309	0.362712	0.422512
7	3	0	4	thin1	MDSINE2_nomodule	0.949483	0.389097	0.840758
7	3	0	4	thin1	RA-MDSINE2_nomodule	0.865981	0.419794	0.80938
7	3	0	4	thin1	glv_ridge	0.647804	0.327962	0.590483
7	3	0	4	thin1	glv-ra_elastic_net	0.633997		0.371658
7	3	0	4	thin1	glv-ra_ridge	0.637854	0.0780315	0.0532719
7	3	0	4	thin2	MDSINE2	0.900763	0.702036	0.696408
7	3	0	4	thin2	RA-MDSINE2	0.582734	0.378683	0.257503
7	3	0	4	thin2	MDSINE2_nomodule	0.893793	0.493564	0.773289
7	3	0	4	thin2	RA-MDSINE2_nomodule	0.838345	0.512881	0.695353
7	3	0	4	thin2	glv_elastic_net	0.624879	0.0732599	0.646155
7	3	0	4	thin2	glv-ra_elastic_net	0.55558		0.562183
7	3	0	4	thin2	glv-ra_ridge	0.556983	0.103462	0.198919
7	3	0	4	thin3	MDSINE2	0.763391	0.127416	-0.173819
7	3	0	4	thin3	RA-MDSINE2	0.617318	0.257815	-0.196951
7	3	0	4	thin3	MDSINE2_nomodule	0.778995	0.120653	0.20048
7	3	0	4	thin3	RA-MDSINE2_nomodule	0.754164	0.277095	0.116993
7	3	0	4	thin3	glv_elastic_net	0.562681	0.102153	0.546554
7	3	0	4	thin3	glv_ridge	0.581047	0.169174	0.283323
7	3	0	4	thin3	glv-ra_elastic_net	0.515846	0.104236	0.366017
7	3	0	4	thin3	glv-ra_ridge	0.527111	0.0250664	-0.105676
7	3	1	4	all	MDSINE2	0.952726	0.680603	0.770315
7	3	1	4	all	RA-MDSINE2	0.570067	0.286443	0.543169
7	3	1	4	all	MDSINE2_nomodule	0.899097	0.563524	0.853531
7	3	1	4	all	RA-MDSINE2_nomodule	0.834729	0.307226	0.799836
7	3	1	4	all	glv_elastic_net	0.608968	0.128766	0.576369
7	3	1	4	all	glv_ridge	0.615587	0.278542	0.680948
7	3	1	4	all	glv-ra_elastic_net	0.57811	-0.0739471	0.226953
7	3	1	4	all	glv-ra_ridge	0.576094	0.153471	0.487948
7	3	1	4	thin1	MDSINE2	0.950644	0.765948	0.836343
7	3	1	4	thin1	RA-MDSINE2	0.536337	0.329009	0.549407
7	3	1	4	thin1	MDSINE2_nomodule	0.87065	0.543329	0.853092
7	3	1	4	thin1	RA-MDSINE2_nomodule	0.860261	0.428785	0.861581
7	3	1	4	thin1	glv-ra_elastic_net	0.544841	-0.0104985	0.137872
7	3	1	4	thin1	glv-ra_ridge	0.546287	0.00875615	0.0560176
7	3	1	4	thin2	MDSINE2	0.902122	0.86155	0.775224
7	3	1	4	thin2	RA-MDSINE2	0.600377	0.403782	0.529809
7	3	1	4	thin2	MDSINE2_nomodule	0.890462	0.606389	0.780751
7	3	1	4	thin2	RA-MDSINE2_nomodule	0.830893	0.53617	0.7703
7	3	1	4	thin2	glv_ridge	0.58749	0.241035	0.509478
7	3	1	4	thin2	glv-ra_elastic_net	0.556457		0.608763
7	3	1	4	thin2	glv-ra_ridge	0.569431	0.0255299	-0.0409025
7	3	1	4	thin3	MDSINE2	0.795586	0.206166	-0.111241
7	3	1	4	thin3	RA-MDSINE2	0.59915	0.410866	0.0488608
7	3	1	4	thin3	MDSINE2_nomodule	0.788639	0.168327	0.268308
7	3	1	4	thin3	RA-MDSINE2_nomodule	0.742965	0.356484	0.222204
7	3	1	4	thin3	glv_elastic_net	0.535439		0.473987
7	3	1	4	thin3	glv_ridge	0.55306	0.126151	0.293209
7	3	1	4	thin3	glv-ra_elastic_net	0.528294		0.462123
7	3	1	4	thin3	glv-ra_ridge	0.524963	0.0352527	-0.0828519
7	3	2	4	all	MDSINE2	0.895525	0.603144	0.715533
7	3	2	4	all	RA-MDSINE2	0.739042	0.316645	0.260934
7	3	2	4	all	MDSINE2_nomodule	0.870825	0.470658	0.859758
7	3	2	4	all	RA-MDSINE2_nomodule	0.854651	0.258018	0.787832
7	3	2	4	all	glv_elastic_net	0.628605		0.557605
7	3	2	4	all	glv_ridge	0.625668	0.232832	0.730239
7	3	2	4	all	glv-ra_elastic_net	0.603927	-0.0848339	0.188195
7	3	2	4	all	glv-ra_ridge	0.611861	0.075529	0.479744
7	3	2	4	thin1	MDSINE2	0.901048	0.614959	0.691519
7	3	2	4	thin1	RA-MDSINE2	0.50046	0.26246	0.581559
7	3	2	4	thin1	MDSINE2_nomodule	0.839967	0.492168	0.797975
7	3	2	4	thin1	RA-MDSINE2_nomodule	0.882923	0.39747	0.74719
7	3	2	4	thin1	glv_ridge	0.595599	0.224515	0.585326
7	3	2	4	thin1	glv-ra_elastic_net	0.579863	-0.0614333	0.176262
7	3	2	4	thin1	glv-ra_ridge	0.582669	0.0117082	0.232044
7	3	2	4	thin2	MDSINE2	0.911129	0.593317	0.7039
7	3	2	4	thin2	RA-MDSINE2	0.600837	0.373632	0.344108
7	3	2	4	thin2	MDSINE2_nomodule	0.894604	0.543434	0.824546
7	3	2	4	thin2	RA-MDSINE2_nomodule	0.861971	0.542111	0.740215
7	3	2	4	thin2	glv_ridge	0.603423	0.221961	0.562609
7	3	2	4	thin2	glv-ra_elastic_net	0.534168	0.100123	0.150339
7	3	2	4	thin2	glv-ra_ridge	0.52619	0.124789	0.191895
7	3	2	4	thin3	MDSINE2	0.796616	0.141245	-0.0466685
7	3	2	4	thin3	RA-MDSINE2	0.613965	0.327453	-6.64321e-05
7	3	2	4	thin3	MDSINE2_nomodule	0.784869	0.187694	0.337265
7	3	2	4	thin3	RA-MDSINE2_nomodule	0.752235	0.313712	0.289057
7	3	2	4	thin3	glv_elastic_net	0.539406		0.477123
7	3	2	4	thin3	glv_ridge	0.540677	0.192278	0.402977
7	3	2	4	thin3	glv-ra_elastic_net	0.505742	0.172166	0.461758
7	3	2	4	thin3	glv-ra_ridge	0.528053	0.071925	-0.0460707
8	3	0	4	all	MDSINE2	0.782655	0.680299	0.789095
8	3	0	4	all	RA-MDSINE2	0.520842	0.264503	0.202088
8	3	0	4	all	MDSINE2_nomodule	0.897694	0.426094	0.833345
8	3	0	4	all	RA-MDSINE2_nomodule	0.802227	0.266201	0.584091
8	3	0	4	all	glv_elastic_net	0.633032	0.143066	0.576358
8	3	0	4	all	glv_ridge	0.646796	0.245636	0.675819
8	3	0	4	all	glv-ra_elastic_net	0.597177	-0.123022	0.331652
8	3	0	4	all	glv-ra_ridge	0.600377	0.107595	0.382854
8	3	0	4	thin1	MDSINE2	0.82822	0.724265	0.76444
8	3	0	4	thin1	RA-MDSINE2	0.498773	0.348478	-0.13812
8	3	0	4	thin1	MDSINE2_nomodule	0.823968	0.43625	0.842045
8	3	0	4	thin1	RA-MDSINE2_nomodule	0.820965	0.403247	0.661453
8	3	0	4	thin1	glv-ra_elastic_net	0.582888	0.0491045	0.187126
8	3	0	4	thin1	glv-ra_ridge	0.58074	0.0648003	0.170575
8	3	0	4	thin2	MDSINE2	0.827255	0.774666	0.733223
8	3	0	4	thin2	RA-MDSINE2	0.586329	0.430205	0.45002
8	3	0	4	thin2	MDSINE2_nomodule	0.875975	0.56196	0.76545
8	3	0	4	thin2	RA-MDSINE2_nomodule	0.837797	0.608475	0.689302
8	3	0	4	thin2	glv-ra_elastic_net	0.52733	-0.0430599	-0.131468
8	3	0	4	thin2	glv-ra_ridge	0.528776	-0.019879	-0.0124202
8	3	0	4	thin3	MDSINE2	0.769111	0.155582	-0.150737
8	3	0	4	thin3	RA-MDSINE2	0.625668	0.255146	-0.0818616
8	3	0	4	thin3	MDSINE2_nomodule	0.789033	0.186972	0.287212
8	3	0	4	thin3	RA-MDSINE2_nomodule	0.767182	0.386818	0.26216
8	3	0	4	thin3	glv_elastic_net	0.586833	0.0713932	0.433893
8	3	0	4	thin3	glv_ridge	0.540896	0.196559	0.343517
8	3	0	4	thin3	glv-ra_elastic_net	0.546726	-0.00174077	0.0374831
8	3	0	4	thin3	glv-ra_ridge	0.550145	0.149869	0.0239588
8	3	1	4	all	MDSINE2	0.932651	0.774761	0.754756
8	3	1	4	all	RA-MDSINE2	0.492285	0.298777	0.161973
8	3	1	4	all	MDSINE2_nomodule	0.937867	0.543808	0.844265
8	3	1	4	all	RA-MDSINE2_nomodule	0.835496	0.285841	0.762136
8	3	1	4	all	glv_elastic_net	0.642193		0.635767
8	3	1	4	all	glv-ra_elastic_net	0.627685		0.223098
8	3	1	4	all	glv-ra_ridge	0.621855	-0.053535	0.218556
8	3	1	4	thin1	MDSINE2	0.945779	0.759987	0.776212
8	3	1	4	thin1	RA-MDSINE2	0.534979	0.381722	-0.155324
8	3	1	4	thin1	MDSINE2_nomodule	0.935259	0.493717	0.851796
8	3	1	4	thin1	RA-MDSINE2_nomodule	0.86997	0.383948	0.679311
8	3	1	4	thin1	glv_elastic_net	0.6736		0.525661
8	3	1	4	thin1	glv-ra_elastic_net	0.573792	0.00892741	0.149942
8	3	1	4	thin1	glv-ra_ridge	0.572083	0.0275478	0.0511083
8	3	1	4	thin2	MDSINE2	0.930788	0.863776	0.76731
8	3	1	4	thin2	RA-MDSINE2	0.615368	0.45325	0.491964
8	3	1	4	thin2	MDSINE2_nomodule	0.920991	0.561223	0.778515
8	3	1	4	thin2	RA-MDSINE2_nomodule	0.840997	0.531336	0.694708
8	3	1	4	thin2	glv_elastic_net	0.668296		0.639895
8	3	1	4	thin2	glv-ra_elastic_net	0.541532		0.638154
8	3	1	4	thin2	glv-ra_ridge	0.527111	-0.0360564	-0.176995
8	3	1	4	thin3	MDSINE2	0.775511	0.234081	-0.0666176
8	3	1	4	thin3	RA-MDSINE2	0.586372	0.203936	-0.137956
8	3	1	4	thin3	MDSINE2_nomodule	0.777461	0.269506	0.229841
8	3	1	4	thin3	RA-MDSINE2_nomodule	0.754822	0.397094	0.162275
8	3	1	4	thin3	glv_elastic_net	0.560993	0.0499241	0.385804
8	3	1	4	thin3	glv_ridge	0.555383	0.151205	0.268495
8	3	1	4	thin3	glv-ra_elastic_net	0.489721		0.291801
8	3	1	4	thin3	glv-ra_ridge	0.49783	0.036038	-0.127039
8	3	2	4	all	MDSINE2	0.930065	0.729724	0.727892
8	3	2	4	all	RA-MDSINE2	0.624923	0.375787	0.377499
8	3	2	4	all	MDSINE2_nomodule	0.939072	0.50284	0.873402
8	3	2	4	all	RA-MDSINE2_nomodule	0.8296	0.255241	0.602809
8	3	2	4	all	glv_elastic_net	0.652845		0.574193
8	3	2	4	all	glv_ridge	0.668449	0.200752	0.767858
8	3	2	4	all	glv-ra_elastic_net	0.65714	0.00958685	0.346593
8	3	2	4	all	glv-ra_ridge	0.663452	0.0945425	0.400255
8	3	2	4	thin1	MDSINE2	0.882375	0.701834	0.730129
8	3	2	4	thin1	RA-MDSINE2	0.497414	0.347583	0.0304445
8	3	2	4	thin1	MDSINE2_nomodule	0.926449	0.479891	0.84479
8	3	2	4	thin1	RA-MDSINE2_nomodule	0.851999	0.325594	0.69974
8	3	2	4	thin1	glv_elastic_net	0.62992	0.0963083	0.574392
8	3	2	4	thin1	glv_ridge	0.624748	0.209896	0.657983
8	3	2	4	thin1	glv-ra_elastic_net	0.604673	0.000449939	0.188158
8	3	2	4	thin1	glv-ra_ridge	0.612913	0.0460176	0.162206
8	3	2	4	thin2	MDSINE2	0.899974	0.421845	0.544231
8	3	2	4	thin2	RA-MDSINE2	0.657009	0.476845	0.511668
8	3	2	4	thin2	MDSINE2_nomodule	0.914745	0.598683	0.848509
8	3	2	4	thin2	RA-MDSINE2_nomodule	0.849347	0.518254	0.730834
8	3	2	4	thin2	glv_elastic_net	0.597309		0.616272
8	3	2	4	thin2	glv_ridge	0.578987	0.258634	0.583793
8	3	2	4	thin2	glv-ra_elastic_net	0.565355		0.424061
8	3	2	4	thin2	glv-ra_ridge	0.569913	0.029262	-0.0606337
8	3	2	4	thin3	MDSINE2	0.796112	0.187264	-0.0798854
8	3	2	4	thin3	RA-MDSINE2	0.62797	0.330271	-0.00431124
8	3	2	4	thin3	MDSINE2_nomodule	0.794994	0.174925	0.279865
8	3	2	4	thin3	RA-MDSINE2_nomodule	0.771084	0.255057	0.203881
8	3	2	4	thin3	glv_elastic_net	0.557684	0.0653748	0.433191
8	3	2	4	thin3	glv-ra_elastic_net	0.50903		0.381756
8	3	2	4	thin3	glv-ra_ridge	0.511265	0.0515622	-0.0131443
9	3	0	4	all	MDSINE2	0.849062	0.647562	0.757268
9	3	0	4	all	RA-MDSINE2	0.631016	0.270965	0.389584
9	3	0	4	all	MDSINE2_nomodule	0.925002	0.496378	0.823253
9	3	0	4	all	RA-MDSINE2_nomodule	0.833962	0.263277	0.746691
9	3	0	4	all	glv_elastic_net	0.636451		0.557119
9	3	0	4	all	glv_ridge	0.657184	0.297515	0.772556
9	3	0	4	all	glv-ra_elastic_net	0.593583	-0.0872007	0.20762
9	3	0	4	all	glv-ra_ridge	0.611467	0.0111955	0.35278
9	3	0	4	thin1	MDSINE2	0.857631	0.723978	0.828799
9	3	0	4	thin1	RA-MDSINE2	0.505435	0.341364	0.329189
9	3	0	4	thin1	MDSINE2_nomodule	0.939357	0.466301	0.809766
9	3	0	4	thin1	RA-MDSINE2_nomodule	0.840252	0.37692	0.697675
9	3	0	4	thin1	glv_ridge	0.644604	0.316001	0.645309
9	3	0	4	thin1	glv-ra_elastic_net	0.608355	0.0600347	0.0844046
9	3	0	4	thin1	glv-ra_ridge	0.60853	0.0842233	0.0902571
9	3	0	4	thin2	MDSINE2	0.931687	0.6869	0.719634
9	3	0	4	thin2	RA-MDSINE2	0.611116	0.386299	-0.0174556
9	3	0	4	thin2	MDSINE2_nomodule	0.919896	0.532116	0.829212
9	3	0	4	thin2	RA-MDSINE2_nomodule	0.863023	0.53334	0.705804
9	3	0	4	thin2	glv_elastic_net	0.628189	0.140265	0.570268
9	3	0	4	thin2	glv_ridge	0.634808	0.268278	0.620042
9	3	0	4	thin2	glv-ra_elastic_net	0.580367		0.523862
9	3	0	4	thin2	glv-ra_ridge	0.597024	0.00381246	-0.0369325
9	3	0	4	thin3	MDSINE2	0.798282	0.199949	-0.129193
9	3	0	4	thin3	RA-MDSINE2	0.626151	0.274943	-0.128528
9	3	0	4	thin3	MDSINE2_nomodule	0.792846	0.0960292	0.253377
9	3	0	4	thin3	RA-MDSINE2_nomodule	0.777045	0.307057	0.213999
9	3	0	4	thin3	glv_elastic_net	0.544315		0.412753
9	3	0	4	thin3	glv_ridge	0.542079	0.147031	0.273437
9	3	0	4	thin3	glv-ra_elastic_net	0.539362		0.415321
9	3	0	4	thin3	glv-ra_ridge	0.537039	0.100875	0.0356979
9	3	1	4	all	MDSINE2	0.757561	0.676468	0.733259
9	3	1	4	all	RA-MDSINE2	0.769243	0.32179	0.301065
9	3	1	4	all	MDSINE2_nomodule	0.878693	0.477546	0.815674
9	3	1	4	all	RA-MDSINE2_nomodule	0.827694	0.284488	0.787228
9	3	1	4	all	glv_elastic_net	0.658631	0.213963	0.516228
9	3	1	4	all	glv_ridge	0.661918	0.279616	0.709338
9	3	1	4	all	glv-ra_elastic_net	0.609713	-0.0620657	0.0907012
9	3	1	4	all	glv-ra_ridge	0.63198	-0.0993941	0.103112
9	3	1	4	thin1	MDSINE2	0.879175	0.688311	0.769337
9	3	1	4	thin1	RA-MDSINE2	0.514903	0.36278	0.582411
9	3	1	4	thin1	MDSINE2_nomodule	0.84126	0.488668	0.802912
9	3	1	4	thin1	RA-MDSINE2_nomodule	0.850684	0.384407	0.800221
9	3	1	4	thin1	glv-ra_elastic_net	0.622644	-0.0345017	-0.0730628
9	3	1	4	thin1	glv-ra_ridge	0.621724	-0.0275852	-0.076819
9	3	1	4	thin2	MDSINE2	0.853073	0.685968	0.633733
9	3	1	4	thin2	RA-MDSINE2	0.555952	0.370822	0.352415
9	3	1	4	thin2	MDSINE2_nomodule	0.871066	0.534386	0.706105
9	3	1	4	thin2	RA-MDSINE2_nomodule	0.837118	0.50619	0.662449
9	3	1	4	thin2	glv_elastic_net	0.617472	0.199734	0.514283
9	3	1	4	thin2	glv-ra_elastic_net	0.562374	-0.038345	-0.303548
9	3	1	4	thin2	glv-ra_ridge	0.557596	-0.00740946	-0.196227
9	3	1	4	thin3	MDSINE2	0.791795	0.207405	-0.107881
9	3	1	4	thin3	RA-MDSINE2	0.588783	0.198915	-0.0642364
9	3	1	4	thin3	MDSINE2_nomodule	0.785044	0.172129	0.273182
9	3	1	4	thin3	RA-MDSINE2_nomodule	0.752761	0.329241	0.217723
9	3	1	4	thin3	glv_elastic_net	0.548216		0.569644
9	3	1	4	thin3	glv-ra_elastic_net	0.541597		-0.0416364
9	3	1	4	thin3	glv-ra_ridge	0.534409	0.0610887	-0.0601911
9	3	2	4	all	MDSINE2	0.77665	0.701499	0.752512
9	3	2	4	all	RA-MDSINE2	0.623017	0.300591	0.316935
9	3	2	4	all	MDSINE2_nomodule	0.852656	0.493305	0.804932
9	3	2	4	all	RA-MDSINE2_nomodule	0.843561	0.240896	0.83631
9	3	2	4	all	glv_elastic_net	0.59687		0.537736
9	3	2	4	all	glv_ridge	0.629219	0.204698	0.753269
9	3	2	4	all	glv-ra_elastic_net	0.619094	-0.026344	0.37845
9	3	2	4	all	glv-ra_ridge	0.630139	0.164477	0.39857
9	3	2	4	thin1	MDSINE2	0.771544	0.68651	0.771306
9	3	2	4	thin1	RA-MDSINE2	0.565267	0.448685	0.319255
9	3	2	4	thin1	MDSINE2_nomodule	0.877225	0.434945	0.821311
9	3	2	4	thin1	RA-MDSINE2_nomodule	0.862497	0.44144	0.780542
9	3	2	4	thin1	glv_ridge	0.628671	0.284192	0.651206
9	3	2	4	thin1	glv-ra_elastic_net	0.60956		0.445118
9	3	2	4	thin1	glv-ra_ridge	0.627531	0.150182	0.25976
9	3	2	4	thin2	MDSINE2	0.894363	0.752897	0.748124
9	3	2	4	thin2	RA-MDSINE2	0.699658	0.492046	0.515215
9	3	2	4	thin2	MDSINE2_nomodule	0.894341	0.518956	0.757619
9	3	2	4	thin2	RA-MDSINE2_nomodule	0.819212	0.532768	0.712199
9	3	2	4	thin2	glv_elastic_net	0.600815		0.541984
9	3	2	4	thin2	glv_ridge	0.6059	0.232036	0.52171
9	3	2	4	thin2	glv-ra_elastic_net	0.576137	0.00927123	-0.224623
9	3	2	4	thin2	glv-ra_ridge	0.588761	0.0975427	-0.00945086
9	3	2	4	thin3	MDSINE2	0.807311	0.243311	-0.0463387
9	3	2	4	thin3	RA-MDSINE2	0.64559	0.357476	0.0578763
9	3	2	4	thin3	MDSINE2_nomodule	0.807202	0.177915	0.342999
9	3	2	4	thin3	RA-MDSINE2_nomodule	0.776563	0.350855	0.330101
9	3	2	4	thin3	glv_ridge	0.568072	0.212702	0.313353
9	3	2	4	thin3	glv-ra_elastic_net	0.519593		0.44562
9	3	2	4	thin3	glv-ra_ridge	0.518191	0.141221	0.255676
